# Supplementary material for: Spatial transcriptome profiling by MERFISH reveals fetal liver hematopoietic stem cell niche architecture
Source: Cell Discov. 2021 Jun 29;7:47. doi: 10.1038/s41421-021-00266-1 (PMC8238952; doi:10.1038/s41421-021-00266-1)
Supplement: Supplementary file 1 — Table S1 [file 41421_2021_266_MOESM1_ESM.xlsx]

## Sheet: Sheet1
Supplementary Table S1. Codebook of genes targeted by MERFISH.
Gene name	Purpose/function	Isoform name	Gene FPKM from bulk RNA-seq	Codebook
Fstl1	AEC marker	ENSMUST00000114763.2	8.36362	'0000110011000000'
Col4a1	AEC marker	ENSMUST00000033898.9	12.8972	'1000000001100001'
Pdgfra	AEC marker	ENSMUST00000000476.14	1.86086	'0000101101000000'
Hgf	Basophil marker	ENSMUST00000030683.7	1.76942	'0011000000110000'
Mki67	Cell cycle	ENSMUST00000033310.8	214.981	'0000000001111000'
Mpp1	Cell cycle	ENSMUST00000114091.7	98.5855	'0000000111100000'
Lyve1	EC marker	ENSMUST00000033050.4	18.2769	'1100000000010010'
Meis2	EC marker	ENSMUST00000110908.8	1.77934	'0000101010100000'
Cdh11	EC marker	ENSMUST00000075190.4	1.39046	'0001100001100000'
Lox	EC marker	ENSMUST00000025409.7	1.84411	'0001100000000110'
E2f2	Erythroid cell marker	ENSMUST00000061721.5	136.157	'0000000000011110'
Fam46c	Erythroid cell marker	ENSMUST00000061455.8	139.151	'1000000000000111'
Slc25a37	Erythroid cell marker	ENSMUST00000037064.4	793.752	'0111100000000000'
Tfrc	Erythroid cell marker	ENSMUST00000023486.14	387.635	'0000011110000000'
Tmod1	Erythroid cell marker	ENSMUST00000107773.2	51.0404	'1110000000000001'
Abcb4	Erythroid progenitor marker	ENSMUST00000003717.12	37.2913	'0101000000101000'
Ammecr1	Erythroid progenitor marker	ENSMUST00000041317.2	22.606	'0010100000101000'
Myh10	Erythroid progenitor marker	ENSMUST00000102611.9	22.2226	'0000010000101001'
Podxl	Erythroid progenitor marker	ENSMUST00000026698.7	18.0046	'1000001000101000'
Tmem56	Erythroid progenitor marker	ENSMUST00000128909.7	27.2112	'1000000000011001'
Cxadr	Hepatocyte marker	ENSMUST00000023572.13	4.40312	'1000100100010000'
Gpd1	Hepatocyte marker	ENSMUST00000023760.12	5.13721	'0100010100010000'
Hc	Hepatocyte marker	ENSMUST00000028233.6	19.3782	'0010001100010000'
Proz	Hepatocyte marker	ENSMUST00000033822.3	9.38094	'1001000010010000'
Pzp	Hepatocyte marker	ENSMUST00000112132.7	28.7051	'0000100010010001'
Sardh	Hepatocyte marker	ENSMUST00000102886.9	24.7331	'0100100000110000'
Cd48	HSC marker	ENSMUST00000068584.6	5.46612	'0000110000001100'
Ddx4	HSC marker	ENSMUST00000099166.8	0.217858	'1100110000000000'
Flt3	HSC marker	ENSMUST00000049324.12	1.22554	'1010000010100000'
Kit	HSC marker	ENSMUST00000144270.7	13.2788	'1001100000000001'
Mecom	HSC marker	ENSMUST00000173495.7	0.673244	'0101010000000001'
Procr	HSC marker	ENSMUST00000029140.11	0.593133	'0000000100101100'
Runx1	HSC marker	ENSMUST00000023673.13	7.15043	'1011010000000000'
Slamf1	HSC marker	ENSMUST00000015460.4	1.66001	'0000000010110100'
Abcc3	Macrophage marker	ENSMUST00000178136.7	3.67371	'0100001010010000'
Adgre1	Macrophage marker	ENSMUST00000086763.11	13.3468	'0001001000010010'
Itgam	Macrophage marker	ENSMUST00000064821.13	4.441	'1000001001010000'
Mertk	Macrophage marker	ENSMUST00000014505.4	3.34779	'0101000001010000'
Mrc1	Macrophage marker	ENSMUST00000028045.3	7.82876	'0010100001010000'
Sdc3	Macrophage marker	ENSMUST00000070478.3	13.0785	'0000010001010001'
Vcam1	Macrophage/Hepatocyte marker	ENSMUST00000029574.12	19.8444	'0010010010010000'
Gnaz	MK marker	ENSMUST00000037813.4	4.16057	'1000010000110000'
Mmrn1	MK marker	ENSMUST00000129603.3	5.8494	'0000100100001001'
Mrvi1	MK marker	ENSMUST00000127935.7	8.48479	'1001000100001000'
Timp3	MK marker	ENSMUST00000020234.13	6.12334	'0000001000110001'
Vwf	MK marker	ENSMUST00000112254.7	12.978	'1100000011000000'
Cd34	Myeloid marker	ENSMUST00000110815.8	12.696	'0000001001001001'
Rassf4	Myeloid marker	ENSMUST00000035842.6	4.59952	'0001000100010001'
Arsb	Neutrophil marker	ENSMUST00000091403.5	3.868	'0010010100001000'
B4galt6	Neutrophil marker	ENSMUST00000070080.5	2.68094	'0100001100001000'
Gca	Neutrophil marker	ENSMUST00000028257.2	2.431	'0001000010001001'
Olr1	Neutrophil marker	ENSMUST00000032265.12	1.38885	'1000100010001000'
Sgms2	Neutrophil marker	ENSMUST00000090246.4	3.24583	'0100010010001000'
Epcam	Niche gene	ENSMUST00000053577.8	1.95067	'0000100001000011'
Efnb2	Niche gene	ENSMUST00000001319.14	1.24526	'0011001000000001'
Nrp1	Niche gene	ENSMUST00000026917.9	4.70005	'1000001010000010'
Cdh5	Niche gene	ENSMUST00000034339.9	12.199	'0100100100000010'
Pecam1	Niche gene	ENSMUST00000103069.9	6.82488	'1101001000000000'
Pdpn	Niche gene	ENSMUST00000119654.1	1.00947	'0000110000010010'
Angpt1	Niche gene	ENSMUST00000022921.5	2.05311	'0010110000000001'
Angptl2	Niche gene	ENSMUST00000004208.6	1.17695	'0011000100000010'
Angpt2	Niche gene	ENSMUST00000033846.6	0.168171	'0110000110000000'
Cxcl12	Niche gene	ENSMUST00000112866.7	16.7312	'0000001100000011'
Egr1	Niche gene	ENSMUST00000165033.1	1.55691	'0100001001000010'
Eng	Niche gene	ENSMUST00000009705.13	10.8622	'1000100000100010'
Fgf1	Niche gene	ENSMUST00000115582.7	0.357122	'0010010001000010'
Fgf2	Niche gene	ENSMUST00000200585.4	0.299734	'1010101000000000'
Gfap	Niche gene	ENSMUST00000067444.9	14.0469	'1001000001000010'
Icam1	Niche gene	ENSMUST00000086399.5	5.14518	'0100010000100010'
Igf1	Niche gene	ENSMUST00000095360.10	4.60161	'0000000101010100'
Il6	Niche gene	ENSMUST00000026845.11	0.478368	'0101000010000010'
Il7r	Niche gene	ENSMUST00000003981.4	0.358631	'1010000101000000'
Kitl	Niche gene	ENSMUST00000105283.8	6.0799	'0000101000010100'
Lepr	Niche gene	ENSMUST00000106921.8	0.556679	'0001010000010100'
Mpl	Niche gene	ENSMUST00000102671.9	5.98704	'0001000000100011'
Ndn	Niche gene	ENSMUST00000038775.5	1.32101	'0001001011000000'
Selp	Niche gene	ENSMUST00000162746.1	0.681787	'0000010010000011'
Tgfb2	Niche gene	ENSMUST00000045288.13	0.671396	'0100000101000001'
Egfr	Niche gene	ENSMUST00000020329.12	0.650446	'0000011001100000'
Cspg4	Niche gene	ENSMUST00000217052.1	0.35434	'1000010100000010'
Nes	Niche gene	ENSMUST00000090973.11	3.89967	'1000000110000001'
Ephb4	Niche gene	ENSMUST00000061244.14	6.43625	'0100101000000001'
Gata3	Niche gene/gene regulation	ENSMUST00000102976.3	0.158099	'0000000001100110'
Meis1	Niche gene/gene regulation	ENSMUST00000068264.13	4.48324	'0010001010001000'
Tet1	Niche gene/gene regulation	ENSMUST00000174189.1	0.420499	'1010000000010100'
Tet2	Niche gene/gene regulation	ENSMUST00000098603.7	2.41134	'0100000000010101'
Ep300	Notch signaling	ENSMUST00000068387.10	18.1667	'0010001001000100'
Fbxw7	Notch signaling	ENSMUST00000107679.7	4.23626	'1001000000100100'
Maml1	Notch signaling	ENSMUST00000059458.4	5.40371	'0000100000100101'
Notch1	Notch signaling	ENSMUST00000028288.4	2.53382	'1000010001001000'
Notch2	Notch signaling	ENSMUST00000079812.7	4.83821	'0001010101000000'
Notch3	Notch signaling	ENSMUST00000087723.3	0.839017	'0010010000100100'
Notch4	Notch signaling	ENSMUST00000015612.13	1.16182	'0100001000100100'
Rbpj	Notch signaling	ENSMUST00000113865.4	4.98135	'0000000110000110'
Dll1	Notch signaling	ENSMUST00000014917.7	0.62673	'0010000000010011'
Dll4	Notch signaling	ENSMUST00000102517.3	1.56646	'0000011000000110'
Jag1	Notch signaling	ENSMUST00000028735.7	0.931922	'0110011000000000'
Jag2	Notch signaling	ENSMUST00000075827.4	0.634743	'0010100010000010'
Ctnnal1	Potential HSC marker	ENSMUST00000045142.14	4.63487	'0100100001001000'
Hoxb4	Potential HSC marker	ENSMUST00000049241.8	0.456036	'0010000000001101'
Hoxb5	Potential HSC marker	ENSMUST00000049272.4	0.399857	'1100000000001100'
Itga2b	Potential HSC marker	ENSMUST00000103086.3	34.9809	'0001001000001100'
Vav1	Potential HSC marker	ENSMUST00000005889.15	12.4983	'0000000011001100'
Pou2af1	Pre-B cell marker	ENSMUST00000034554.8	0.790829	'0010001000100010'
Cd93	Pre-B cell marker	ENSMUST00000099269.3	4.81259	'0010000100100001'
Elk3	Pre-B cell marker	ENSMUST00000008542.11	5.42607	'0000110100100000'
Satb1	Pre-B cell marker	ENSMUST00000152830.8	1.63736	'0001001100100000'
Tox	Pre-B cell marker	ENSMUST00000039987.3	0.527691	'0100000010100001'
Eif3a	Reference gene	ENSMUST00000025955.6	92.1166	'0001111000000000'
Tek	SEC marker	ENSMUST00000102798.7	2.84739	'1100000100100000'
Clec14a	SEC marker	ENSMUST00000062254.3	2.53627	'0001010010100000'
Stab2	SEC marker	ENSMUST00000035288.16	7.89956	'0001100110000000'
Flt4	SEC marker	ENSMUST00000020617.2	2.69838	'1000011000000001'
Kdr	SEC marker	ENSMUST00000113516.1	6.24814	'0010000011000001'
Axin2	WNT signaling	ENSMUST00000052915.13	0.843883	'0110000000011000'
Celsr2	WNT signaling	ENSMUST00000090558.9	0.283234	'0000000110011000'
Lef1	WNT signaling	ENSMUST00000066849.12	0.327712	'0001010000001010'
Nkd2	WNT signaling	ENSMUST00000118096.1	0.202508	'0100100010000100'
Prickle2	WNT signaling	ENSMUST00000113447.7	0.167641	'1000010010000100'
Sfrp1	WNT signaling	ENSMUST00000033952.7	4.58417	'0000001010000101'
Sfrp2	WNT signaling	ENSMUST00000029625.7	3.35715	'0000101000001010'
Tcf7	WNT signaling	ENSMUST00000086844.9	1.04546	'0000000101001010'
Tcf7l1	WNT signaling	ENSMUST00000069536.11	2.3518	'0000000010101010'
Tcf7l2	WNT signaling	ENSMUST00000111657.9	8.72674	'0001000001000101'
Vangl2	WNT signaling	ENSMUST00000027837.12	1.11061	'1000100001000100'
Wnt2	WNT signaling	ENSMUST00000010941.5	0.403005	'0011000001001000'
Wnt4	WNT signaling	ENSMUST00000045747.4	0.295166	'0110000000000110'
Dkk1	WNT signaling	ENSMUST00000025803.8	0.259167	'0000000011010010'
Dkk2	WNT signaling	ENSMUST00000029665.6	0.314902	'0100010001000100'
Dkk3	WNT signaling	ENSMUST00000033036.6	1.59223	'0101000100000100'
Fzd1	WNT signaling	ENSMUST00000054294.6	3.05612	'0010100100000100'
Fzd2	WNT signaling	ENSMUST00000057893.6	1.45599	'0000000100110010'
Fzd3	WNT signaling	ENSMUST00000131309.1	0.253556	'0000010100000101'
Fzd4	WNT signaling	ENSMUST00000058755.4	1.98849	'1000001100000100'
Fzd5	WNT signaling	ENSMUST00000063982.6	9.47133	'0011000010000100'
Fzd7	WNT signaling	ENSMUST00000114246.3	3.68235	'0100000000001011'
Fzd8	WNT signaling	ENSMUST00000041080.5	1.25194	'1010000000001010'
Bmp2	Wnt/BMP Signaling	ENSMUST00000028836.6	1.79449	'0001100000011000'
Bmp5	Wnt/BMP Signaling	ENSMUST00000012281.7	0.741038	'0110000001100000'
Bmp7	Wnt/BMP Signaling	ENSMUST00000009143.7	0.600177	'0000011000011000'
