# Supplementary material for: Spatial transcriptome profiling by MERFISH reveals fetal liver hematopoietic stem cell niche architecture
Source: Cell Discov. 2021 Jun 29;7:47. doi: 10.1038/s41421-021-00266-1 (PMC8238952; doi:10.1038/s41421-021-00266-1)
Supplement: Supplementary file 2 — Table S2 [file 41421_2021_266_MOESM2_ESM.xlsx]

## Sheet: WT
Supplementary Table S2. Log2 enrichment of gene expression in different cell types.
	Fstl1	Col4a1	Pdgfra	Flt4	Kdr	Clec14a	Tek	Stab2	Mrvi1	Timp3	Vwf	Mmrn1	Gnaz	Sardh	Cxadr	Hc	Proz	Pzp	Gpd1	Abcc3	Adgre1	Mertk	Sdc3	Cd34	Rassf4	Podxl	Abcb4	Tmem56	Ammecr1	E2f2	Slc25a37	Tfrc	Fam46c	Tmod1	Tet1	Tet2	Angpt1	Fgf1	Icam1	Meis1	Ndn	Fgf2	Cspg4	Il6	Lepr	Angptl2	Pdpn	Egfr	Egr1
AEC	3.31458	3.31942	2.17998	1.58551	1.24089	0.91782	1.73393	0.000265151	0.878429	0.414747	0.587216	-0.103778	0.0493439	-0.618664	-0.370529	-1.0284	-0.785265	-1.50154	-0.387411	-0.319352	-0.358391	-0.340081	0.466051	0.399992	0.0198062	0.0287717	-1.13274	0.0830166	-0.613417	-1.23552	-0.97344	-1.31468	-0.619278	-0.428197	0.443905	0.170526	0.172792	0.478988	0.259132	0.450159	-0.0670026	0.824984	1.25964	0.749293	0.205516	1.48208	0.328408	0.795019	0.295597
SEC	0.700494	1.57105	0.603248	3.7607	3.806	3.1944	2.90656	3.38352	-0.197197	0.866012	0.325463	0.220866	-0.0567308	-1.06672	-0.00277111	-1.27256	-0.968179	-1.914	-0.75524	-0.547488	0.345864	0.368781	-0.0377263	0.216886	-0.465665	-0.212332	-1.5707	-1.04121	-0.554824	-1.58916	-1.42413	-1.67461	-1.24909	-0.996171	0.179697	0.10371	0.191776	1.17778	1.36647	0.490225	0.64676	0.932231	1.3424	1.2909	1.57015	0.822863	0.663141	-0.135343	0.268052
MK	-0.237505	-0.0628479	0.114574	0.0319224	0.869532	0.120764	2.08315	-1.54309	4.39654	4.4402	4.43679	3.49501	4.37004	0.566048	0.123965	-1.44863	-0.321456	-1.5705	-0.582841	0.43634	0.499329	-0.484482	-0.557729	-0.143245	0.362214	-0.373132	-0.381545	-0.257937	-1.2295	-2.08125	-2.24912	-2.15856	-1.45618	-1.20843	0.896987	0.628193	1.29356	0.527867	0.668768	2.09189	2.49658	0.848932	1.06675	1.63729	1.73048	0.0775429	0.27511	0.0107795	0.324478
Hepatocyte	-0.783057	-0.719061	-0.246817	-0.804193	-0.882917	-0.555701	-0.251044	-0.932442	-1.02764	-1.0292	-1.19801	0.344126	-0.790238	1.67055	1.68553	1.93017	1.96079	2.25177	1.53142	0.455261	-0.622415	0.689006	-1.42099	-1.0445	0.0425445	-1.17881	-0.353572	-0.367123	-0.296038	-0.662103	-0.668125	-0.53036	-0.724062	-0.836505	0.380273	0.668103	0.869651	0.267165	0.833898	0.221242	-0.31292	0.0398179	0.389011	0.153107	0.00596775	0.358385	0.27721	-0.329961	1.40388
Macrophage	-0.246404	-0.640389	-0.248354	-0.418524	0.912982	0.0387883	-0.92907	-0.260191	-0.835127	-0.848845	-1.22166	-0.0370009	-0.562511	-0.494403	-0.289145	0.0956909	0.00286655	-0.644178	0.570393	2.75069	3.00283	2.26946	3.891	-0.531263	2.3453	-1.53765	-0.52728	-1.11628	-0.581373	-0.605188	-0.661728	-0.680625	-0.294015	-0.743913	0.32097	0.441896	1.06842	1.229	0.966772	0.367325	1.05096	-0.0457603	0.422062	0.201279	0.53797	0.706596	1.40372	0.0422435	0.342553
Myeloid	-0.245193	-0.466145	0.512191	-0.600472	-0.850705	-0.532954	-0.0333697	-0.732919	-0.237806	-0.501012	-0.912828	0.798058	-0.707994	-0.590474	-0.293958	-0.471648	-0.574522	-0.599246	-0.412376	-0.614494	0.314696	-1.04177	-0.452385	4.82632	2.47682	-1.17525	-0.965737	-1.04054	-0.555192	-1.34072	-1.36968	-1.24838	-1.09312	-1.10387	0.759506	1.16737	0.983821	1.10356	0.99953	1.15401	0.89405	-0.0172022	0.198074	-0.544895	0.152264	0.159233	-0.348841	0.156918	0.229165
Erythroid progenitor	-0.474666	-0.320933	-0.148314	-0.0450036	-0.640036	0.0206631	0.107916	-0.44564	-0.476512	-0.905401	-0.637721	-0.00907209	-0.514758	-0.0394413	0.192298	-0.0954511	-0.0711739	-0.291405	0.188146	-0.374142	-0.609659	-0.372527	-1.1868	-0.271468	-0.287795	2.52714	1.07715	1.04422	0.506304	-1.14113	-1.1701	-0.183815	-1.25797	-0.601857	0.228262	0.286322	0.18052	0.16133	0.209547	0.247804	0.207893	0.507098	0.409527	-0.0241045	-0.116899	-0.130915	-0.381579	0.018145	-0.0331789
Erythroid cell	-0.571198	-0.688728	-0.240513	-0.670207	-0.662592	-0.370372	-0.718269	-0.167825	-1.39037	-1.37039	-1.32311	-0.856685	-1.25056	-0.678283	-0.792886	-0.869738	-0.972442	-1.26484	-0.63782	-0.410926	-0.280203	-0.336341	-0.606653	-1.06272	-0.413957	-1.26801	-0.077554	-0.105963	0.0544095	0.332793	0.331214	0.244216	0.314161	0.279362	-0.258035	-0.354494	-0.531666	-0.34166	-0.540895	-0.418457	-0.388544	-0.259385	-0.47913	-0.273081	-0.253866	-0.29037	-0.155613	-0.00200467	-0.621399
[truncated: 83 more columns]

## Sheet: TET2 KO
	Fstl1	Col4a1	Pdgfra	Flt4	Kdr	Clec14a	Tek	Stab2	Mrvi1	Timp3	Vwf	Mmrn1	Gnaz	Sardh	Cxadr	Hc	Proz	Pzp	Gpd1	Abcc3	Adgre1	Mertk	Sdc3	Cd34	Rassf4	Podxl	Abcb4	Tmem56	Ammecr1	E2f2	Slc25a37	Tfrc	Fam46c	Tmod1	Fgf2	Cspg4	Tet1	Angptl2	Tet2	Icam1	Gfap	Il6	Lepr	Ndn	Meis1	Angpt1	Il7r	Pecam1	Eng
AEC	3.56295	2.6069	3.46736	1.31181	1.10751	1.05389	0.979375	-0.246798	1.64415	1.09415	0.389239	0.387138	-0.0744319	-0.764605	-0.629245	-1.46296	-1.41717	-1.74792	-0.968467	-0.649636	0.104563	-0.570334	1.0179	0.380275	1.08775	-0.880712	-2.08946	-1.05862	-1.11124	-1.73877	-1.59223	-1.83043	-0.854433	-0.987178	0.884718	1.36076	0.802572	2.12493	0.867193	0.248423	0.657592	0.377916	-0.138135	1.21907	1.59341	0.456695	1.24068	0.338677	1.60735
SEC	1.31088	2.59622	0.95459	2.7938	2.96877	2.76115	2.42289	2.09336	0.490732	1.3944	0.977012	0.443843	0.50526	-0.712449	-0.457834	-1.38465	-0.997634	-1.72147	-0.304996	-0.205654	0.0738147	-0.072015	0.332707	0.593068	0.132081	-0.546635	-1.3175	-0.709181	-0.618412	-1.08732	-1.08691	-1.67516	-0.692062	-0.404491	1.07915	1.13608	0.566036	0.847003	0.364169	0.938542	0.435813	1.03112	1.20949	0.580532	0.496876	0.281812	1.50881	1.82555	2.38976
MK	-0.422702	-0.384104	-0.731712	-0.237634	1.09769	0.196324	1.53798	-1.46011	4.66386	5.02897	4.74621	4.453	4.79427	0.783976	-0.37492	-1.27254	-0.386374	-1.40746	-0.24365	0.72459	0.639875	-0.404797	-0.570679	-0.520142	0.387624	-1.18728	-0.443995	-0.804468	-0.891694	-1.87351	-2.07316	-2.1321	-1.58263	-1.0519	0.368384	0.708085	0.768162	0.0382248	0.92307	0.700134	1.71208	1.50537	1.67101	2.20879	2.2814	2.05311	1.76984	2.46649	0.69814
Hepatocyte	-1.26576	-0.522465	-0.646744	-0.909472	-0.802803	-0.616656	-0.191573	-1.09637	-0.562681	-1.01011	-0.625315	0.0885755	-0.203599	1.74053	1.95051	2.14751	2.09591	2.1801	1.38306	0.709398	-0.19954	1.17268	-0.864553	-0.972881	0.0851545	-1.45263	-0.26277	-0.701295	-0.329811	-0.767716	-1.0551	-1.00914	-1.00069	-0.838555	0.362669	0.599168	0.710414	0.586572	0.917499	1.07556	-0.09222	0.367704	0.588113	0.121565	0.464749	1.12828	0.250057	-0.123301	-0.293099
Macrophage	-0.487668	-0.883249	-0.446965	-0.138183	1.10371	-0.246082	-0.299699	-0.366373	-0.700995	-1.0159	0.0301035	-0.135637	-0.146409	-1.27408	-1.18256	-1.37249	-1.01062	-1.74743	-0.131446	3.4536	4.00565	2.82925	4.5042	-0.886951	2.95107	-2.02576	-0.512169	-1.30369	-0.613131	-0.445012	-0.567556	-0.728146	0.202374	-0.468246	-0.0760061	0.0100509	-0.242926	0.272981	0.835761	1.30162	0.276016	0.657408	0.962151	1.22744	-0.0126865	0.283013	0.319529	0.441219	-0.357867
Myeloid	-0.808501	-0.946595	-0.454194	-0.831841	-0.826669	-0.571431	0.476245	-1.18961	-0.024654	-0.699394	-0.334338	1.34799	-0.0529608	-0.249127	-0.14492	-0.332743	-0.195551	-0.342858	-0.068102	-0.320383	0.493526	-0.459704	-0.271321	4.34391	2.5517	-1.46478	-1.06699	-1.13952	-0.646188	-1.19868	-1.23492	-1.32117	-1.18009	-0.886533	0.194289	0.304018	1.15518	0.358152	1.46748	1.02766	-0.266835	0.230132	-0.284975	0.498157	1.24557	1.83846	1.97451	1.33152	0.377343
Erythroid progenitor	-0.580511	-0.931606	-0.682112	-0.355912	-0.878723	-0.353854	-0.0531069	-0.599829	-0.489352	-0.986424	-0.434907	-0.29391	-0.357952	-0.0506781	-0.0757057	-0.322474	-0.245819	-0.271108	0.127823	-0.314803	-0.519839	-0.416616	-1.11239	-1.13888	-0.307401	1.88498	0.987304	1.13452	0.905112	-0.515712	-0.755626	0.214765	-1.24458	-0.47469	0.216049	0.145786	0.108873	-0.0966867	0.19229	0.076318	-0.251745	0.0692361	-0.0137515	0.117441	0.130744	-0.158143	-0.214061	0.0533017	-0.147125
Erythroid cell	-1.22188	-1.18386	-1.02287	-0.939117	-1.10561	-0.931683	-1.06473	-0.0299246	-1.25207	-1.62484	-1.17601	-1.27269	-1.22615	-0.918661	-1.27156	-1.31135	-1.33597	-1.37966	-0.633413	-0.543183	-0.525457	-0.564747	-0.630815	-1.70949	-0.88065	-1.71137	-0.258458	-0.346463	-0.247536	0.442346	0.509487	0.307122	0.521281	0.385125	-0.529378	-0.766671	-0.623031	-0.782547	-0.932365	-0.979893	-0.0795701	-0.474326	-0.538824	-0.584758	-0.89069	-1.00054	-0.947497	-0.895718	-1.02385
[truncated: 83 more columns]
