# Supplementary material for: Spatial transcriptome profiling by MERFISH reveals fetal liver hematopoietic stem cell niche architecture
Source: Cell Discov. 2021 Jun 29;7:47. doi: 10.1038/s41421-021-00266-1 (PMC8238952; doi:10.1038/s41421-021-00266-1)
Supplement: Supplementary file 3 — Table S3 [file 41421_2021_266_MOESM3_ESM.xlsx]

## Sheet: WT Niche
Supplementary Table S3. The correlation coefficients (R) and p-values of significant correlations between niche/signaling genes and cell type markers among niche cells.
GeneID	Niche genes	Marker genes	Niche_Marker pairs	Marker cell type	Correlation(R)	p-value	Adjusted p-value
88	Angpt1	Fstl1	Angpt1_Fstl1	AEC marker	0.21795	0.00046787	0.0117499
90	Axin2	Sardh	Axin2_Sardh	Hepatocyte marker	0.22482	0.00030411	0.00840104
90	Axin2	Sdc3	Axin2_Sdc3	Macrophage marker	0.20153	0.0012416	0.0270422
38	Bmp2	Adgre1	Bmp2_Adgre1	Macrophage marker	0.22462	0.00030806	0.00840509
15	Bmp5	Pdgfra	Bmp5_Pdgfra	AEC marker	0.23911	0.00011907	0.00381369
7	Bmp7	Abcc3	Bmp7_Abcc3	Macrophage marker	0.22025	0.00040565	0.0106725
93	Cdh5	Sdc3	Cdh5_Sdc3	Macrophage marker	0.29057	2.4762e-06	0.00013681
83	Cspg4	Col4a1	Cspg4_Col4a1	AEC marker	0.23579	0.00014888	0.00456979
72	Cxcl12	Pdgfra	Cxcl12_Pdgfra	AEC marker	0.26553	1.8014e-05	0.000780607
72	Cxcl12	Cxadr	Cxcl12_Cxadr	Hepatocyte marker	0.26047	2.6287e-05	0.00105626
72	Cxcl12	Col4a1	Cxcl12_Col4a1	AEC marker	0.21303	0.00063135	0.0148434
118	Dkk3	Mrvi1	Dkk3_Mrvi1	MK marker	0.36589	1.8288e-09	1.75724e-07
118	Dkk3	Gnaz	Dkk3_Gnaz	MK marker	0.26482	1.9002e-05	0.000782749
118	Dkk3	Tmem56	Dkk3_Tmem56	Erythroid progenitor marker	0.1932	0.0019803	0.0412874
99	Dll1	Clec14a	Dll1_Clec14a	SEC marker	0.44886	5.3728e-14	9.13376e-12
101	Dll4	Fstl1	Dll4_Fstl1	AEC marker	0.5187	6.7858e-19	1.66629e-16
101	Dll4	Vwf	Dll4_Vwf	MK marker	0.22391	0.00032226	0.0086853
76	Efnb2	Col4a1	Efnb2_Col4a1	AEC marker	0.27047	1.2369e-05	0.000557867
76	Efnb2	Flt4	Efnb2_Flt4	SEC marker	0.25326	4.4436e-05	0.00169316
76	Efnb2	Abcc3	Efnb2_Abcc3	Macrophage marker	0.24731	6.776e-05	0.00233984
73	Egfr	Cxadr	Egfr_Cxadr	Hepatocyte marker	0.32025	1.8201e-07	1.18306e-05
59	Egr1	Sardh	Egr1_Sardh	Hepatocyte marker	0.28259	4.7609e-06	0.000244688
59	Egr1	Mertk	Egr1_Mertk	Macrophage marker	0.21743	0.00048287	0.0119904
30	Eng	Clec14a	Eng_Clec14a	SEC marker	0.23363	0.00017177	0.00520016
30	Eng	Rassf4	Eng_Rassf4	Myeloid marker	0.22686	0.00026702	0.00751232
28	Ep300	Pdgfra	Ep300_Pdgfra	AEC marker	0.18928	0.0024528	0.048835
77	Epcam	Vwf	Epcam_Vwf	MK marker	0.27907	6.3116e-06	0.000317014
77	Epcam	Sdc3	Epcam_Sdc3	Macrophage marker	0.23702	0.00013708	0.00426686
77	Epcam	Col4a1	Epcam_Col4a1	AEC marker	0.20143	0.0012481	0.0270422
19	Ephb4	Podxl	Ephb4_Podxl	Erythroid progenitor marker	0.2958	1.5962e-06	9.04513e-05
19	Ephb4	Hc	Ephb4_Hc	Hepatocyte marker	0.28724	3.259e-06	0.000175668
19	Ephb4	Sardh	Ephb4_Sardh	Hepatocyte marker	0.28382	4.3074e-06	0.000226651
19	Ephb4	Pzp	Ephb4_Pzp	Hepatocyte marker	0.27165	1.1288e-05	0.000530776
19	Ephb4	Flt4	Ephb4_Flt4	SEC marker	0.24887	6.0694e-05	0.00216345
61	Fbxw7	Podxl	Fbxw7_Podxl	Erythroid progenitor marker	0.22793	0.00024919	0.00715208
40	Fgf1	Mertk	Fgf1_Mertk	Macrophage marker	0.31222	3.794e-07	2.28663e-05
40	Fgf1	Sdc3	Fgf1_Sdc3	Macrophage marker	0.23118	0.00020189	0.00587075
18	Fgf2	Gpd1	Fgf2_Gpd1	Hepatocyte marker	0.20918	0.00079515	0.018305
18	Fgf2	Podxl	Fgf2_Podxl	Erythroid progenitor marker	0.20368	0.0010968	0.024734
68	Fzd1	Col4a1	Fzd1_Col4a1	AEC marker	0.34748	1.2795e-08	9.42565e-07
106	Fzd2	Flt4	Fzd2_Flt4	SEC marker	0.42205	2.1548e-12	3.40151e-10
106	Fzd2	Sardh	Fzd2_Sardh	Hepatocyte marker	0.24811	6.405e-05	0.00224683
106	Fzd2	Fstl1	Fzd2_Fstl1	AEC marker	0.2034	0.0011146	0.0248815
119	Fzd4	Mrvi1	Fzd4_Mrvi1	MK marker	0.45389	2.5912e-14	5.20596e-12
119	Fzd4	Vwf	Fzd4_Vwf	MK marker	0.3893	1.282e-10	1.48147e-08
119	Fzd4	Gnaz	Fzd4_Gnaz	MK marker	0.26972	1.3093e-05	0.000578711
119	Fzd4	Mmrn1	Fzd4_Mmrn1	MK marker	0.22037	0.00040269	0.0106725
119	Fzd4	Abcc3	Fzd4_Abcc3	Macrophage marker	0.21439	0.00058153	0.0139694
36	Fzd7	Rassf4	Fzd7_Rassf4	Myeloid marker	0.24203	9.7638e-05	0.0032206
49	Gfap	Tfrc	Gfap_Tfrc	Erythroid cell marker	0.21496	0.00056168	0.0136408
35	Icam1	Rassf4	Icam1_Rassf4	Myeloid marker	0.39907	3.968e-11	5.1584e-09
82	Il6	Mmrn1	Il6_Mmrn1	MK marker	0.38589	1.9132e-10	2.01342e-08
98	Il7r	Clec14a	Il7r_Clec14a	SEC marker	0.39792	4.5639e-11	5.60346e-09
98	Il7r	Vwf	Il7r_Vwf	MK marker	0.26475	1.9106e-05	0.000782749
86	Jag1	Col4a1	Jag1_Col4a1	AEC marker	0.36245	2.6554e-09	2.25709e-07
2	Lef1	Clec14a	Lef1_Clec14a	SEC marker	0.25209	4.8304e-05	0.00180935
2	Lef1	Timp3	Lef1_Timp3	MK marker	0.25046	5.4239e-05	0.0019731
2	Lef1	Fstl1	Lef1_Fstl1	AEC marker	0.21799	0.00046663	0.0117499
89	Lepr	Fstl1	Lepr_Fstl1	AEC marker	0.24204	9.7597e-05	0.0032206
89	Lepr	Sdc3	Lepr_Sdc3	Macrophage marker	0.19126	0.0022024	0.0450676
110	Meis1	Flt4	Meis1_Flt4	SEC marker	0.31639	2.5989e-07	1.64102e-05
111	Mpl	Mrvi1	Mpl_Mrvi1	MK marker	0.65216	3.7325e-32	2.74961e-29
111	Mpl	Vwf	Mpl_Vwf	MK marker	0.61186	1.7646e-27	7.79953e-25
111	Mpl	Mmrn1	Mpl_Mmrn1	MK marker	0.47416	1.2115e-15	2.67742e-13
111	Mpl	Gnaz	Mpl_Gnaz	MK marker	0.34975	1.0128e-08	7.99389e-07
111	Mpl	Timp3	Mpl_Timp3	MK marker	0.31212	3.8283e-07	2.28663e-05
111	Mpl	Flt4	Mpl_Flt4	SEC marker	0.25581	3.6962e-05	0.00143309
75	Ndn	Vwf	Ndn_Vwf	MK marker	0.21346	0.00061518	0.0146188
96	Nes	Col4a1	Nes_Col4a1	AEC marker	0.27539	8.4351e-06	0.000405252
96	Nes	Sdc3	Nes_Sdc3	Macrophage marker	0.19323	0.0019778	0.0412874
4	Nkd2	Gnaz	Nkd2_Gnaz	MK marker	0.35518	5.7538e-09	4.70959e-07
62	Notch2	Cxadr	Notch2_Cxadr	Hepatocyte marker	0.26473	1.9126e-05	0.000782749
62	Notch2	Hc	Notch2_Hc	Hepatocyte marker	0.20207	0.0012034	0.0265951
62	Notch2	Gpd1	Notch2_Gpd1	Hepatocyte marker	0.19055	0.0022899	0.0464282
85	Notch3	Col4a1	Notch3_Col4a1	AEC marker	0.4528	3.0412e-14	5.60088e-12
95	Notch4	Clec14a	Notch4_Clec14a	SEC marker	0.25041	5.4461e-05	0.0019731
95	Notch4	Sdc3	Notch4_Sdc3	Macrophage marker	0.21668	0.00050589	0.0124224
8	Nrp1	Adgre1	Nrp1_Adgre1	Macrophage marker	0.33233	5.7828e-08	3.99375e-06
8	Nrp1	Col4a1	Nrp1_Col4a1	AEC marker	0.27066	1.2184e-05	0.000557867
108	Pdpn	Flt4	Pdpn_Flt4	SEC marker	0.36259	2.6148e-09	2.25709e-07
104	Pecam1	Vwf	Pecam1_Vwf	MK marker	0.34933	1.0576e-08	8.05964e-07
104	Pecam1	Fstl1	Pecam1_Fstl1	AEC marker	0.27608	7.9932e-06	0.000392555
104	Pecam1	Clec14a	Pecam1_Clec14a	SEC marker	0.19224	0.0020873	0.0431115
128	Prickle2	Tek	Prickle2_Tek	SEC marker	0.64827	1.1336e-31	6.26314e-29
128	Prickle2	Gnaz	Prickle2_Gnaz	MK marker	0.52018	5.1903e-19	1.49783e-16
128	Prickle2	Clec14a	Prickle2_Clec14a	SEC marker	0.41556	5.0205e-12	7.39687e-10
128	Prickle2	Timp3	Prickle2_Timp3	MK marker	0.38892	1.3407e-10	1.48147e-08
12	Rbpj	Abcc3	Rbpj_Abcc3	Macrophage marker	0.36405	2.2347e-09	2.05779e-07
12	Rbpj	Tek	Rbpj_Tek	SEC marker	0.32087	1.7186e-07	1.15094e-05
12	Rbpj	Gnaz	Rbpj_Gnaz	MK marker	0.24544	7.7198e-05	0.00262473
67	Sfrp1	Col4a1	Sfrp1_Col4a1	AEC marker	0.38387	2.4206e-10	2.4316e-08
78	Tcf7	Sdc3	Tcf7_Sdc3	Macrophage marker	0.21948	0.00042553	0.0110638
102	Tcf7l2	Fstl1	Tcf7l2_Fstl1	AEC marker	0.34359	1.8985e-08	1.35345e-06
33	Tet1	Kdr	Tet1_Kdr	SEC marker	0.23128	0.00020059	0.00587075
84	Tet2	Col4a1	Tet2_Col4a1	AEC marker	0.2374	0.00013363	0.00421889
127	Tgfb2	Tek	Tgfb2_Tek	SEC marker	0.81352	2.8979e-61	6.40436e-58
127	Tgfb2	Gnaz	Tgfb2_Gnaz	MK marker	0.66674	5.0157e-34	5.54235e-31
127	Tgfb2	Timp3	Tgfb2_Timp3	MK marker	0.52172	3.9151e-19	1.44206e-16
127	Tgfb2	Clec14a	Tgfb2_Clec14a	SEC marker	0.51993	5.422e-19	1.49783e-16
127	Tgfb2	Cd34	Tgfb2_Cd34	Myeloid marker	0.25833	3.0759e-05	0.00121388

## Sheet: TET2 KO Niche
GeneID	Niche genes	Marker genes	Niche_Marker pairs	Marker cell type	Correlation(R)	p-value	Adjusted p-value
30	Angpt1	Cd34	Angpt1_Cd34	Myeloid marker	0.14878	0.00046385	0.00286343
30	Angpt1	Mertk	Angpt1_Mertk	Macrophage marker	0.11751	0.0057931	0.0260775
30	Angpt1	Sdc3	Angpt1_Sdc3	Macrophage marker	0.11634	0.0063028	0.0278028
30	Angpt1	Fstl1	Angpt1_Fstl1	AEC marker	0.11295	0.008016	0.0332995
111	Angptl2	Fstl1	Angptl2_Fstl1	AEC marker	0.34039	2.193e-16	9.25615e-15
111	Angptl2	Pdgfra	Angptl2_Pdgfra	AEC marker	0.32154	1.0764e-14	3.71694e-13
111	Angptl2	Mrvi1	Angptl2_Mrvi1	MK marker	0.2018	1.8329e-06	1.93814e-05
111	Angptl2	Rassf4	Angptl2_Rassf4	Myeloid marker	0.11584	0.0065355	0.0287718
111	Angptl2	Col4a1	Angptl2_Col4a1	AEC marker	0.11527	0.0068066	0.0296114
61	Axin2	Mertk	Axin2_Mertk	Macrophage marker	0.13028	0.0022034	0.0114738
61	Axin2	E2f2	Axin2_E2f2	Erythroid cell marker	0.12703	0.0028415	0.0142075
61	Axin2	Slc25a37	Axin2_Slc25a37	Erythroid cell marker	0.11088	0.0092575	0.0371372
60	Bmp2	E2f2	Bmp2_E2f2	Erythroid cell marker	0.11234	0.0083656	0.0343005
59	Bmp5	Col4a1	Bmp5_Col4a1	AEC marker	0.11356	0.0076828	0.032287
59	Bmp5	Stab2	Bmp5_Stab2	SEC marker	0.11246	0.0082957	0.0340981
33	Bmp7	Pzp	Bmp7_Pzp	Hepatocyte marker	0.25408	1.4968e-09	2.71142e-08
33	Bmp7	Proz	Bmp7_Proz	Hepatocyte marker	0.24733	4.1329e-09	6.66694e-08
33	Bmp7	Cxadr	Bmp7_Cxadr	Hepatocyte marker	0.17765	2.7875e-05	0.000233251
33	Bmp7	Sardh	Bmp7_Sardh	Hepatocyte marker	0.17384	4.1501e-05	0.000331109
33	Bmp7	Hc	Bmp7_Hc	Hepatocyte marker	0.16421	0.00010943	0.000819798
95	Cdh5	Tek	Cdh5_Tek	SEC marker	0.37866	3.4143e-20	2.358e-18
95	Cdh5	Cd34	Cdh5_Cd34	Myeloid marker	0.31143	7.7917e-14	2.39162e-12
95	Cdh5	Kdr	Cdh5_Kdr	SEC marker	0.30053	6.0613e-13	1.76256e-11
95	Cdh5	Mmrn1	Cdh5_Mmrn1	MK marker	0.28385	1.1875e-11	2.79189e-10
95	Cdh5	Stab2	Cdh5_Stab2	SEC marker	0.28261	1.4693e-11	3.34758e-10
95	Cdh5	Flt4	Cdh5_Flt4	SEC marker	0.27036	1.1451e-10	2.34321e-09
95	Cdh5	Vwf	Cdh5_Vwf	MK marker	0.2151	3.5294e-07	4.38201e-06
95	Cdh5	Clec14a	Cdh5_Clec14a	SEC marker	0.21294	4.6437e-07	5.63878e-06
95	Cdh5	Sdc3	Cdh5_Sdc3	Macrophage marker	0.20911	7.5049e-07	8.68368e-06
95	Cdh5	Col4a1	Cdh5_Col4a1	AEC marker	0.18518	1.2373e-05	0.000114411
95	Cdh5	Abcc3	Cdh5_Abcc3	Macrophage marker	0.11737	0.0058537	0.0262407
95	Cdh5	Fstl1	Cdh5_Fstl1	AEC marker	0.11253	0.0082532	0.0340695
120	Cspg4	Col4a1	Cspg4_Col4a1	AEC marker	0.2752	5.1469e-11	1.11516e-09
120	Cspg4	Mrvi1	Cspg4_Mrvi1	MK marker	0.26967	1.2813e-10	2.59787e-09
120	Cspg4	Fstl1	Cspg4_Fstl1	AEC marker	0.2263	8.1029e-08	1.09861e-06
120	Cspg4	Pdgfra	Cspg4_Pdgfra	AEC marker	0.16029	0.00015994	0.00111857
120	Cspg4	Rassf4	Cspg4_Rassf4	Myeloid marker	0.11355	0.0076846	0.032287
107	Cxcl12	Fstl1	Cxcl12_Fstl1	AEC marker	0.62023	8.9605e-60	6.6009e-57
107	Cxcl12	Pdgfra	Cxcl12_Pdgfra	AEC marker	0.53581	3.4149e-42	9.43366e-40
107	Cxcl12	Mmrn1	Cxcl12_Mmrn1	MK marker	0.3121	6.849e-14	2.13187e-12
107	Cxcl12	Mrvi1	Cxcl12_Mrvi1	MK marker	0.24912	3.1676e-09	5.26346e-08
107	Cxcl12	Flt4	Cxcl12_Flt4	SEC marker	0.17427	3.9695e-05	0.000317848
107	Cxcl12	Col4a1	Cxcl12_Col4a1	AEC marker	0.12405	0.0035703	0.0173797
107	Cxcl12	Rassf4	Cxcl12_Rassf4	Myeloid marker	0.11405	0.0074197	0.0315945
40	Dkk2	Gnaz	Dkk2_Gnaz	MK marker	0.28791	5.8609e-12	1.40789e-10
43	Dkk3	Proz	Dkk3_Proz	Hepatocyte marker	0.29829	9.1422e-13	2.49435e-11
43	Dkk3	Hc	Dkk3_Hc	Hepatocyte marker	0.22039	1.7789e-07	2.31257e-06
43	Dkk3	Sardh	Dkk3_Sardh	Hepatocyte marker	0.21342	4.3729e-07	5.33929e-06
43	Dkk3	Gpd1	Dkk3_Gpd1	Hepatocyte marker	0.16266	0.00012734	0.000928783
43	Dkk3	Cxadr	Dkk3_Cxadr	Hepatocyte marker	0.15708	0.00021684	0.00147451
43	Dkk3	Pzp	Dkk3_Pzp	Hepatocyte marker	0.1258	0.0031225	0.0154379
18	Dll1	Tek	Dll1_Tek	SEC marker	0.24127	1.0032e-08	1.48797e-07
18	Dll1	Vwf	Dll1_Vwf	MK marker	0.24096	1.0489e-08	1.54538e-07
18	Dll1	Kdr	Dll1_Kdr	SEC marker	0.2333	3.1018e-08	4.36623e-07
18	Dll1	Mmrn1	Dll1_Mmrn1	MK marker	0.15421	0.00028344	0.00182916
18	Dll1	Fstl1	Dll1_Fstl1	AEC marker	0.12998	0.0022564	0.0116887
18	Dll1	Flt4	Dll1_Flt4	SEC marker	0.11187	0.0086423	0.035174
93	Dll4	Tek	Dll4_Tek	SEC marker	0.39386	7.478e-22	7.8697e-20
93	Dll4	Clec14a	Dll4_Clec14a	SEC marker	0.38528	6.6246e-21	5.85615e-19
93	Dll4	Kdr	Dll4_Kdr	SEC marker	0.34329	1.1754e-16	5.52688e-15
93	Dll4	Stab2	Dll4_Stab2	SEC marker	0.23631	2.0356e-08	2.94031e-07
93	Dll4	Vwf	Dll4_Vwf	MK marker	0.23402	2.8058e-08	3.97488e-07
93	Dll4	Mmrn1	Dll4_Mmrn1	MK marker	0.13854	0.0011249	0.00630972
93	Dll4	Cd34	Dll4_Cd34	Myeloid marker	0.12151	0.0043195	0.0205735
93	Dll4	Flt4	Dll4_Flt4	SEC marker	0.11387	0.0075175	0.031868
89	Efnb2	Kdr	Efnb2_Kdr	SEC marker	0.54985	8.8882e-45	2.80613e-42
89	Efnb2	Tek	Efnb2_Tek	SEC marker	0.44779	1.7705e-28	3.00985e-26
89	Efnb2	Clec14a	Efnb2_Clec14a	SEC marker	0.35134	2.0113e-17	1.05833e-15
89	Efnb2	Vwf	Efnb2_Vwf	MK marker	0.34555	7.1861e-17	3.45245e-15
89	Efnb2	Col4a1	Efnb2_Col4a1	AEC marker	0.26396	3.2124e-10	6.22755e-09
89	Efnb2	Stab2	Efnb2_Stab2	SEC marker	0.21962	1.9661e-07	2.52621e-06
89	Efnb2	Fstl1	Efnb2_Fstl1	AEC marker	0.21559	3.3153e-07	4.13944e-06
89	Efnb2	Flt4	Efnb2_Flt4	SEC marker	0.17739	2.8642e-05	0.000237074
89	Efnb2	Cd34	Efnb2_Cd34	Myeloid marker	0.14855	0.00047356	0.00291523
89	Efnb2	Mmrn1	Efnb2_Mmrn1	MK marker	0.11958	0.0049829	0.0231306
89	Efnb2	Timp3	Efnb2_Timp3	MK marker	0.10879	0.010677	0.0415356
9	Egfr	Fstl1	Egfr_Fstl1	AEC marker	0.23963	1.2689e-08	1.85713e-07
9	Egfr	Col4a1	Egfr_Col4a1	AEC marker	0.18959	7.5767e-06	7.34408e-05
9	Egfr	Mrvi1	Egfr_Mrvi1	MK marker	0.17656	3.1264e-05	0.000255902
9	Egfr	Pdgfra	Egfr_Pdgfra	AEC marker	0.10957	0.010128	0.0397564
23	Egr1	Gpd1	Egr1_Gpd1	Hepatocyte marker	0.30563	2.3456e-13	6.9117e-12
23	Egr1	Cxadr	Egr1_Cxadr	Hepatocyte marker	0.25158	2.1871e-09	3.77616e-08
23	Egr1	Proz	Egr1_Proz	Hepatocyte marker	0.19754	3.0391e-06	3.08092e-05
23	Egr1	Pzp	Egr1_Pzp	Hepatocyte marker	0.1839	1.4237e-05	0.000129481
23	Egr1	Hc	Egr1_Hc	Hepatocyte marker	0.13078	0.0021167	0.0111114
17	Eng	Flt4	Eng_Flt4	SEC marker	0.24765	3.9392e-09	6.44862e-08
17	Eng	Col4a1	Eng_Col4a1	AEC marker	0.17762	2.7969e-05	0.000233251
17	Eng	Kdr	Eng_Kdr	SEC marker	0.16468	0.00010453	0.000793853
17	Eng	Tek	Eng_Tek	SEC marker	0.16294	0.00012385	0.000909331
17	Eng	Vwf	Eng_Vwf	MK marker	0.14733	0.00052783	0.00321351
17	Eng	Clec14a	Eng_Clec14a	SEC marker	0.13812	0.001165	0.00648526
17	Eng	Timp3	Eng_Timp3	MK marker	0.13757	0.0012193	0.00671983
17	Eng	Gnaz	Eng_Gnaz	MK marker	0.13115	0.0020552	0.0108401
17	Eng	Stab2	Eng_Stab2	SEC marker	0.12193	0.0041874	0.0199874
12	Epcam	Fstl1	Epcam_Fstl1	AEC marker	0.11392	0.0074897	0.0318312
12	Epcam	Col4a1	Epcam_Col4a1	AEC marker	0.11312	0.0079243	0.0330428
12	Epcam	Kdr	Epcam_Kdr	SEC marker	0.1116	0.0088048	0.0356385
104	Ephb4	Proz	Ephb4_Proz	Hepatocyte marker	0.35682	5.8766e-18	3.33007e-16
104	Ephb4	Hc	Ephb4_Hc	Hepatocyte marker	0.342	1.5519e-16	6.99939e-15
104	Ephb4	Gpd1	Ephb4_Gpd1	Hepatocyte marker	0.34127	1.8159e-16	8.02628e-15
104	Ephb4	Sardh	Ephb4_Sardh	Hepatocyte marker	0.29433	1.8735e-12	4.92909e-11
104	Ephb4	Tek	Ephb4_Tek	SEC marker	0.2939	2.0247e-12	5.20301e-11
104	Ephb4	Pzp	Ephb4_Pzp	Hepatocyte marker	0.26808	1.6581e-10	3.33127e-09
104	Ephb4	Kdr	Ephb4_Kdr	SEC marker	0.24431	6.4508e-09	9.98225e-08
104	Ephb4	Cxadr	Ephb4_Cxadr	Hepatocyte marker	0.22395	1.1096e-07	1.48619e-06
104	Ephb4	Stab2	Ephb4_Stab2	SEC marker	0.20265	1.6546e-06	1.78374e-05
104	Ephb4	Col4a1	Ephb4_Col4a1	AEC marker	0.17964	2.2565e-05	0.000194041
104	Ephb4	Vwf	Ephb4_Vwf	MK marker	0.17436	3.9329e-05	0.000316126
104	Ephb4	Fstl1	Ephb4_Fstl1	AEC marker	0.16516	9.9677e-05	0.000764883
104	Ephb4	Timp3	Ephb4_Timp3	MK marker	0.15417	0.00028428	0.00182916
104	Ephb4	Clec14a	Ephb4_Clec14a	SEC marker	0.15081	0.00038642	0.00243301
104	Ephb4	Mmrn1	Ephb4_Mmrn1	MK marker	0.13423	0.001604	0.00877436
50	Fbxw7	Gnaz	Fbxw7_Gnaz	MK marker	0.15864	0.00018727	0.00129333
50	Fbxw7	Pdgfra	Fbxw7_Pdgfra	AEC marker	0.13219	0.0018913	0.0100961
50	Fbxw7	Podxl	Fbxw7_Podxl	Erythroid progenitor marker	0.11826	0.0054898	0.0250154
50	Fbxw7	Proz	Fbxw7_Proz	Hepatocyte marker	0.10581	0.013035	0.0489539
117	Fgf2	Fstl1	Fgf2_Fstl1	AEC marker	0.24277	8.0684e-09	1.22974e-07
117	Fgf2	Mrvi1	Fgf2_Mrvi1	MK marker	0.20221	1.7445e-06	1.86249e-05
117	Fgf2	Pdgfra	Fgf2_Pdgfra	AEC marker	0.16422	0.00010939	0.000819798
117	Fgf2	Col4a1	Fgf2_Col4a1	AEC marker	0.12759	0.0027203	0.0136633
117	Fgf2	Gnaz	Fgf2_Gnaz	MK marker	0.11978	0.0049091	0.0229368
124	Fzd1	Fstl1	Fzd1_Fstl1	AEC marker	0.43002	3.6667e-26	5.40227e-24
124	Fzd1	Col4a1	Fzd1_Col4a1	AEC marker	0.4081	1.734e-23	2.2542e-21
124	Fzd1	Pdgfra	Fzd1_Pdgfra	AEC marker	0.39156	1.3491e-21	1.2423e-19
124	Fzd1	Mrvi1	Fzd1_Mrvi1	MK marker	0.35076	2.285e-17	1.17438e-15
124	Fzd1	Sdc3	Fzd1_Sdc3	Macrophage marker	0.14592	0.00059734	0.00360689
124	Fzd1	Rassf4	Fzd1_Rassf4	Myeloid marker	0.12002	0.0048241	0.0226835
112	Fzd2	Fstl1	Fzd2_Fstl1	AEC marker	0.37977	2.5991e-20	1.91467e-18
112	Fzd2	Pdgfra	Fzd2_Pdgfra	AEC marker	0.31492	3.9732e-14	1.2544e-12
112	Fzd2	Col4a1	Fzd2_Col4a1	AEC marker	0.13344	0.0017102	0.00924093
112	Fzd2	Mmrn1	Fzd2_Mmrn1	MK marker	0.10977	0.0099872	0.0392861
112	Fzd2	Mrvi1	Fzd2_Mrvi1	MK marker	0.10695	0.012085	0.0458898
20	Fzd3	Pdgfra	Fzd3_Pdgfra	AEC marker	0.21146	5.5975e-07	6.61523e-06
20	Fzd3	Tek	Fzd3_Tek	SEC marker	0.16543	9.714e-05	0.000748012
20	Fzd3	Hc	Fzd3_Hc	Hepatocyte marker	0.14848	0.00047663	0.00292598
20	Fzd3	Sardh	Fzd3_Sardh	Hepatocyte marker	0.11135	0.0089586	0.0361947
44	Fzd4	Timp3	Fzd4_Timp3	MK marker	0.24168	9.446e-09	1.41052e-07
44	Fzd4	Mrvi1	Fzd4_Mrvi1	MK marker	0.20706	9.6816e-07	1.08611e-05
44	Fzd4	Fstl1	Fzd4_Fstl1	AEC marker	0.16641	8.8089e-05	0.000683076
44	Fzd4	Proz	Fzd4_Proz	Hepatocyte marker	0.11789	0.005639	0.0255897
44	Fzd4	Sardh	Fzd4_Sardh	Hepatocyte marker	0.11659	0.0061912	0.0273651
62	Fzd5	E2f2	Fzd5_E2f2	Erythroid cell marker	0.14016	0.00098112	0.00563188
62	Fzd5	Proz	Fzd5_Proz	Hepatocyte marker	0.13383	0.001658	0.00900561
62	Fzd5	Cxadr	Fzd5_Cxadr	Hepatocyte marker	0.11751	0.0057937	0.0260775
62	Fzd5	Pzp	Fzd5_Pzp	Hepatocyte marker	0.11444	0.0072189	0.0309782
62	Fzd5	Sardh	Fzd5_Sardh	Hepatocyte marker	0.10854	0.010856	0.0420908
46	Fzd7	Pdgfra	Fzd7_Pdgfra	AEC marker	0.21262	4.8391e-07	5.82215e-06
46	Fzd7	Hc	Fzd7_Hc	Hepatocyte marker	0.17929	2.3426e-05	0.000200665
46	Fzd7	Sardh	Fzd7_Sardh	Hepatocyte marker	0.162	0.00013573	0.000973907
46	Fzd7	Fstl1	Fzd7_Fstl1	AEC marker	0.14982	0.00042281	0.00263214
46	Fzd7	Proz	Fzd7_Proz	Hepatocyte marker	0.14973	0.00042598	0.00264443
46	Fzd7	Cxadr	Fzd7_Cxadr	Hepatocyte marker	0.13838	0.0011393	0.00636212
46	Fzd7	Mrvi1	Fzd7_Mrvi1	MK marker	0.13838	0.00114	0.00636212
46	Fzd7	Gpd1	Fzd7_Gpd1	Hepatocyte marker	0.10569	0.013142	0.0492268
16	Fzd8	Mrvi1	Fzd8_Mrvi1	MK marker	0.11668	0.0061509	0.0272415
16	Fzd8	Fstl1	Fzd8_Fstl1	AEC marker	0.11489	0.0069917	0.0302381
10	Gfap	Pdgfra	Gfap_Pdgfra	AEC marker	0.16393	0.00011248	0.0008398
22	Icam1	Hc	Icam1_Hc	Hepatocyte marker	0.19308	5.0959e-06	5.0959e-05
22	Icam1	Gpd1	Icam1_Gpd1	Hepatocyte marker	0.19244	5.4832e-06	5.4585e-05
22	Icam1	Proz	Icam1_Proz	Hepatocyte marker	0.18693	1.0205e-05	9.63806e-05
22	Icam1	Sardh	Icam1_Sardh	Hepatocyte marker	0.16142	0.00014351	0.00102309
22	Icam1	Cxadr	Icam1_Cxadr	Hepatocyte marker	0.16106	0.0001486	0.0010545
116	Igf1	Pdgfra	Igf1_Pdgfra	AEC marker	0.40181	9.3643e-23	1.03476e-20
116	Igf1	Adgre1	Igf1_Adgre1	Macrophage marker	0.26026	5.7561e-10	1.10617e-08
116	Igf1	Fstl1	Igf1_Fstl1	AEC marker	0.25845	7.6342e-10	1.43987e-08
116	Igf1	Sdc3	Igf1_Sdc3	Macrophage marker	0.22583	8.624e-08	1.16214e-06
116	Igf1	Mrvi1	Igf1_Mrvi1	MK marker	0.16211	0.00013435	0.000970024
116	Igf1	Rassf4	Igf1_Rassf4	Myeloid marker	0.14665	0.00056029	0.00340176
116	Igf1	Mertk	Igf1_Mertk	Macrophage marker	0.10594	0.012922	0.0486501
63	Il6	Tmod1	Il6_Tmod1	Erythroid cell marker	0.31088	8.6631e-14	2.58722e-12
123	Jag1	Fstl1	Jag1_Fstl1	AEC marker	0.49752	9.8029e-36	2.40716e-33
123	Jag1	Col4a1	Jag1_Col4a1	AEC marker	0.39288	9.6217e-22	9.66543e-20
123	Jag1	Mrvi1	Jag1_Mrvi1	MK marker	0.30027	6.3631e-13	1.82629e-11
123	Jag1	Pdgfra	Jag1_Pdgfra	AEC marker	0.25241	1.9307e-09	3.44101e-08
123	Jag1	Tek	Jag1_Tek	SEC marker	0.15742	0.00021012	0.00143766
123	Jag1	Kdr	Jag1_Kdr	SEC marker	0.15211	0.00034361	0.00218841
123	Jag1	Timp3	Jag1_Timp3	MK marker	0.13913	0.0010698	0.0060467
123	Jag1	Vwf	Jag1_Vwf	MK marker	0.13781	0.0011952	0.00662003
64	Jag2	Tmod1	Jag2_Tmod1	Erythroid cell marker	0.23028	4.7116e-08	6.46748e-07
64	Jag2	Cd34	Jag2_Cd34	Myeloid marker	0.18886	8.222e-06	7.90027e-05
64	Jag2	Vwf	Jag2_Vwf	MK marker	0.16507	0.00010061	0.000769371
64	Jag2	Kdr	Jag2_Kdr	SEC marker	0.12209	0.0041364	0.019813
64	Jag2	Tek	Jag2_Tek	SEC marker	0.10977	0.0099904	0.0392861
80	Kitl	Hc	Kitl_Hc	Hepatocyte marker	0.407	2.3375e-23	2.86993e-21
80	Kitl	Sardh	Kitl_Sardh	Hepatocyte marker	0.37773	4.2815e-20	2.86731e-18
80	Kitl	Cxadr	Kitl_Cxadr	Hepatocyte marker	0.33106	1.5587e-15	6.1513e-14
80	Kitl	Proz	Kitl_Proz	Hepatocyte marker	0.31876	1.8711e-14	6.08107e-13
80	Kitl	Gpd1	Kitl_Gpd1	Hepatocyte marker	0.25173	2.1384e-09	3.72115e-08
80	Kitl	Pzp	Kitl_Pzp	Hepatocyte marker	0.24464	6.1444e-09	9.69937e-08
38	Lef1	Gnaz	Lef1_Gnaz	MK marker	0.29397	1.9984e-12	5.19584e-11
26	Lepr	Gpd1	Lepr_Gpd1	Hepatocyte marker	0.22701	7.3548e-08	1.00334e-06
26	Lepr	Mrvi1	Lepr_Mrvi1	MK marker	0.14459	0.00067134	0.0040099
26	Lepr	Hc	Lepr_Hc	Hepatocyte marker	0.11111	0.0091098	0.0367384
14	Maml1	Vwf	Maml1_Vwf	MK marker	0.20794	8.6809e-07	9.83835e-06
14	Maml1	Col4a1	Maml1_Col4a1	AEC marker	0.16104	0.00014887	0.0010545
14	Maml1	Clec14a	Maml1_Clec14a	SEC marker	0.15568	0.00024728	0.00164083
14	Maml1	Pdgfra	Maml1_Pdgfra	AEC marker	0.15529	0.00025643	0.00168478
14	Maml1	Fstl1	Maml1_Fstl1	AEC marker	0.15491	0.00026548	0.00173071
114	Meis1	Fstl1	Meis1_Fstl1	AEC marker	0.3531	1.3588e-17	7.50737e-16
114	Meis1	Pdgfra	Meis1_Pdgfra	AEC marker	0.32227	9.3134e-15	3.31956e-13
114	Meis1	Mrvi1	Meis1_Mrvi1	MK marker	0.24904	3.2041e-09	5.28437e-08
114	Meis1	Col4a1	Meis1_Col4a1	AEC marker	0.18888	8.2021e-06	7.90027e-05
53	Mpl	Mmrn1	Mpl_Mmrn1	MK marker	0.55749	3.1019e-46	1.14253e-43
53	Mpl	Flt4	Mpl_Flt4	SEC marker	0.39209	1.1802e-21	1.13402e-19
53	Mpl	Cd34	Mpl_Cd34	Myeloid marker	0.20895	7.6616e-07	8.81882e-06
53	Mpl	Vwf	Mpl_Vwf	MK marker	0.12741	0.0027594	0.0138283
53	Mpl	Fstl1	Mpl_Fstl1	AEC marker	0.12543	0.0032135	0.015817
53	Mpl	Timp3	Mpl_Timp3	MK marker	0.11535	0.006766	0.0295511
13	Ndn	Pdgfra	Ndn_Pdgfra	AEC marker	0.2426	8.2663e-09	1.25127e-07
13	Ndn	Col4a1	Ndn_Col4a1	AEC marker	0.21389	4.1174e-07	5.05525e-06
13	Ndn	Rassf4	Ndn_Rassf4	Myeloid marker	0.1982	2.8106e-06	2.88904e-05
13	Ndn	Abcb4	Ndn_Abcb4	Erythroid progenitor marker	0.15565	0.00024798	0.00164083
13	Ndn	Fstl1	Ndn_Fstl1	AEC marker	0.1418	0.0008535	0.00496378
13	Ndn	Cd34	Ndn_Cd34	Myeloid marker	0.10895	0.01056	0.0413055
100	Nes	Col4a1	Nes_Col4a1	AEC marker	0.35948	3.2042e-18	1.8635e-16
100	Nes	Vwf	Nes_Vwf	MK marker	0.28291	1.3953e-11	3.24591e-10
100	Nes	Mrvi1	Nes_Mrvi1	MK marker	0.16305	0.00012263	0.000906396
100	Nes	Fstl1	Nes_Fstl1	AEC marker	0.16021	0.00016119	0.00112375
100	Nes	Tek	Nes_Tek	SEC marker	0.15016	0.00040988	0.00257339
100	Nes	Kdr	Nes_Kdr	SEC marker	0.13933	0.0010521	0.00597723
100	Nes	Clec14a	Nes_Clec14a	SEC marker	0.12628	0.0030111	0.0149877
100	Nes	Flt4	Nes_Flt4	SEC marker	0.12521	0.0032669	0.0160441
100	Nes	Adgre1	Nes_Adgre1	Macrophage marker	0.11216	0.0084725	0.0346104
100	Nes	Pdgfra	Nes_Pdgfra	AEC marker	0.1058	0.013047	0.0489539
25	Nkd2	Cxadr	Nkd2_Cxadr	Hepatocyte marker	0.18667	1.0504e-05	9.87823e-05
25	Nkd2	Mertk	Nkd2_Mertk	Macrophage marker	0.13617	0.0013688	0.007525
25	Nkd2	Mrvi1	Nkd2_Mrvi1	MK marker	0.12865	0.0025049	0.012726
25	Nkd2	Proz	Nkd2_Proz	Hepatocyte marker	0.11381	0.0075453	0.0318836
25	Nkd2	Gpd1	Nkd2_Gpd1	Hepatocyte marker	0.10898	0.010542	0.0413055
103	Notch1	Cd34	Notch1_Cd34	Myeloid marker	0.31116	8.2103e-14	2.48558e-12
103	Notch1	Col4a1	Notch1_Col4a1	AEC marker	0.26418	3.1011e-10	6.06498e-09
103	Notch1	Tek	Notch1_Tek	SEC marker	0.21229	5.0446e-07	6.02625e-06
103	Notch1	Fstl1	Notch1_Fstl1	AEC marker	0.18274	1.6168e-05	0.000144661
103	Notch1	Vwf	Notch1_Vwf	MK marker	0.17177	5.1373e-05	0.000404037
103	Notch1	Timp3	Notch1_Timp3	MK marker	0.13972	0.0010186	0.00580182
103	Notch1	Mrvi1	Notch1_Mrvi1	MK marker	0.12873	0.0024885	0.0126719
103	Notch1	Kdr	Notch1_Kdr	SEC marker	0.12075	0.0045715	0.0216339
103	Notch1	Rassf4	Notch1_Rassf4	Myeloid marker	0.11793	0.0056228	0.0255687
103	Notch1	Pdgfra	Notch1_Pdgfra	AEC marker	0.10892	0.010582	0.0413184
45	Notch2	Pzp	Notch2_Pzp	Hepatocyte marker	0.27895	2.7445e-11	6.12661e-10
45	Notch2	Fstl1	Notch2_Fstl1	AEC marker	0.27086	1.054e-10	2.17695e-09
45	Notch2	Sardh	Notch2_Sardh	Hepatocyte marker	0.22287	1.2821e-07	1.70689e-06
45	Notch2	Cxadr	Notch2_Cxadr	Hepatocyte marker	0.20276	1.633e-06	1.76908e-05
45	Notch2	Proz	Notch2_Proz	Hepatocyte marker	0.20162	1.8728e-06	1.9709e-05
45	Notch2	Pdgfra	Notch2_Pdgfra	AEC marker	0.18186	1.7777e-05	0.00015778
45	Notch2	Hc	Notch2_Hc	Hepatocyte marker	0.13862	0.001117	0.00628135
45	Notch2	Mrvi1	Notch2_Mrvi1	MK marker	0.11888	0.0052474	0.0240982
45	Notch2	Rassf4	Notch2_Rassf4	Myeloid marker	0.11547	0.0067117	0.0294888
122	Notch3	Fstl1	Notch3_Fstl1	AEC marker	0.57398	1.6369e-49	7.2351e-47
122	Notch3	Col4a1	Notch3_Col4a1	AEC marker	0.45217	4.5307e-29	8.34404e-27
122	Notch3	Mrvi1	Notch3_Mrvi1	MK marker	0.32813	2.8435e-15	1.08347e-13
122	Notch3	Pdgfra	Notch3_Pdgfra	AEC marker	0.25687	9.7528e-10	1.79614e-08
122	Notch3	Rassf4	Notch3_Rassf4	Myeloid marker	0.13881	0.0010991	0.00619646
122	Notch3	Timp3	Notch3_Timp3	MK marker	0.12347	0.0037291	0.0179583
122	Notch3	Vwf	Notch3_Vwf	MK marker	0.11724	0.0059108	0.0263896
101	Notch4	Vwf	Notch4_Vwf	MK marker	0.2221	1.4187e-07	1.87744e-06
101	Notch4	Tek	Notch4_Tek	SEC marker	0.1784	2.5739e-05	0.000217111
101	Notch4	Kdr	Notch4_Kdr	SEC marker	0.1771	2.9551e-05	0.000243685
101	Notch4	Col4a1	Notch4_Col4a1	AEC marker	0.1744	3.9156e-05	0.000316126
101	Notch4	Clec14a	Notch4_Clec14a	SEC marker	0.15778	0.000203	0.00139326
109	Nrp1	Fstl1	Nrp1_Fstl1	AEC marker	0.60285	1.0109e-55	5.58522e-53
109	Nrp1	Pdgfra	Nrp1_Pdgfra	AEC marker	0.43185	2.1505e-26	3.39472e-24
109	Nrp1	Col4a1	Nrp1_Col4a1	AEC marker	0.36578	7.4573e-19	4.45423e-17
109	Nrp1	Mrvi1	Nrp1_Mrvi1	MK marker	0.18975	7.4432e-06	7.24646e-05
109	Nrp1	Rassf4	Nrp1_Rassf4	Myeloid marker	0.18085	1.9816e-05	0.000173096
109	Nrp1	Tek	Nrp1_Tek	SEC marker	0.13322	0.0017406	0.00933671
109	Nrp1	Kdr	Nrp1_Kdr	SEC marker	0.12792	0.0026517	0.0134102
109	Nrp1	Timp3	Nrp1_Timp3	MK marker	0.11418	0.0073512	0.0314239
34	Pdpn	Clec14a	Pdpn_Clec14a	SEC marker	0.12772	0.0026919	0.0135515
34	Pdpn	Gpd1	Pdpn_Gpd1	Hepatocyte marker	0.12208	0.0041403	0.019813
34	Pdpn	Cxadr	Pdpn_Cxadr	Hepatocyte marker	0.11885	0.0052558	0.0240982
97	Pecam1	Tek	Pecam1_Tek	SEC marker	0.4644	9.0194e-31	1.81208e-28
97	Pecam1	Vwf	Pecam1_Vwf	MK marker	0.38341	1.057e-20	8.34275e-19
97	Pecam1	Kdr	Pecam1_Kdr	SEC marker	0.37382	1.1036e-19	6.82583e-18
97	Pecam1	Cd34	Pecam1_Cd34	Myeloid marker	0.2818	1.6885e-11	3.80774e-10
97	Pecam1	Clec14a	Pecam1_Clec14a	SEC marker	0.27184	8.9852e-11	1.87333e-09
97	Pecam1	Stab2	Pecam1_Stab2	SEC marker	0.25111	2.3506e-09	4.0103e-08
97	Pecam1	Col4a1	Pecam1_Col4a1	AEC marker	0.1946	4.2768e-06	4.29624e-05
97	Pecam1	Flt4	Pecam1_Flt4	SEC marker	0.18227	1.6999e-05	0.000151483
97	Pecam1	Mmrn1	Pecam1_Mmrn1	MK marker	0.1634	0.00011849	0.000878735
97	Pecam1	Timp3	Pecam1_Timp3	MK marker	0.11896	0.0052145	0.0240084
126	Prickle2	Fstl1	Prickle2_Fstl1	AEC marker	0.38511	6.9091e-21	5.87273e-19
126	Prickle2	Mrvi1	Prickle2_Mrvi1	MK marker	0.2501	2.7333e-09	4.57621e-08
126	Prickle2	Col4a1	Prickle2_Col4a1	AEC marker	0.23459	2.5934e-08	3.69769e-07
126	Prickle2	Pdgfra	Prickle2_Pdgfra	AEC marker	0.19049	6.8434e-06	6.75175e-05
126	Prickle2	Tek	Prickle2_Tek	SEC marker	0.16915	6.6983e-05	0.000524938
49	Rbpj	Rassf4	Rbpj_Rassf4	Myeloid marker	0.16276	0.00012611	0.000922858
49	Rbpj	Mrvi1	Rbpj_Mrvi1	MK marker	0.13142	0.0020127	0.0106668
49	Rbpj	Pdgfra	Rbpj_Pdgfra	AEC marker	0.11032	0.0096171	0.0380892
106	Sfrp1	Fstl1	Sfrp1_Fstl1	AEC marker	0.71849	1.8534e-88	4.09601e-85
106	Sfrp1	Pdgfra	Sfrp1_Pdgfra	AEC marker	0.68239	1.3193e-76	1.45783e-73
106	Sfrp1	Col4a1	Sfrp1_Col4a1	AEC marker	0.28387	1.1835e-11	2.79189e-10
106	Sfrp1	Mrvi1	Sfrp1_Mrvi1	MK marker	0.25841	7.688e-10	1.43987e-08
106	Sfrp1	Rassf4	Sfrp1_Rassf4	Myeloid marker	0.15255	0.00033013	0.00210863
118	Sfrp2	Pdgfra	Sfrp2_Pdgfra	AEC marker	0.42916	4.7097e-26	6.50527e-24
118	Sfrp2	Fstl1	Sfrp2_Fstl1	AEC marker	0.32694	3.6276e-15	1.35881e-13
118	Sfrp2	Mrvi1	Sfrp2_Mrvi1	MK marker	0.12123	0.0044114	0.020921
118	Sfrp2	Rassf4	Sfrp2_Rassf4	Myeloid marker	0.10846	0.010919	0.042187
35	Tcf7	Sardh	Tcf7_Sardh	Hepatocyte marker	0.20214	1.7598e-06	1.86979e-05
35	Tcf7	Gpd1	Tcf7_Gpd1	Hepatocyte marker	0.14217	0.00082684	0.00483417
35	Tcf7	Proz	Tcf7_Proz	Hepatocyte marker	0.12996	0.0022584	0.0116887
48	Tcf7l1	Pdgfra	Tcf7l1_Pdgfra	AEC marker	0.26446	2.9644e-10	5.8494e-09
48	Tcf7l1	Gpd1	Tcf7l1_Gpd1	Hepatocyte marker	0.21883	2.1796e-07	2.76834e-06
48	Tcf7l1	Fstl1	Tcf7l1_Fstl1	AEC marker	0.21398	4.0696e-07	5.02448e-06
48	Tcf7l1	Hc	Tcf7l1_Hc	Hepatocyte marker	0.15934	0.00017522	0.00121391
48	Tcf7l1	Sardh	Tcf7l1_Sardh	Hepatocyte marker	0.1546	0.00027321	0.00177587
48	Tcf7l1	Pzp	Tcf7l1_Pzp	Hepatocyte marker	0.1447	0.00066483	0.00398177
48	Tcf7l1	Col4a1	Tcf7l1_Col4a1	AEC marker	0.1442	0.00069427	0.00412456
48	Tcf7l1	Rassf4	Tcf7l1_Rassf4	Myeloid marker	0.126	0.0030764	0.0152783
48	Tcf7l1	Cxadr	Tcf7l1_Cxadr	Hepatocyte marker	0.11724	0.0059093	0.0263896
48	Tcf7l1	Proz	Tcf7l1_Proz	Hepatocyte marker	0.1108	0.0093037	0.0372485
65	Tcf7l2	Tmod1	Tcf7l2_Tmod1	Erythroid cell marker	0.1915	6.1017e-06	6.04698e-05
65	Tcf7l2	Pdgfra	Tcf7l2_Pdgfra	AEC marker	0.17853	2.5407e-05	0.000215132
65	Tcf7l2	Fstl1	Tcf7l2_Fstl1	AEC marker	0.15527	0.00025691	0.00168478
65	Tcf7l2	Mrvi1	Tcf7l2_Mrvi1	MK marker	0.11985	0.0048859	0.0229253
4	Tet1	Mrvi1	Tet1_Mrvi1	MK marker	0.20027	2.2e-06	2.28263e-05
4	Tet1	Gpd1	Tet1_Gpd1	Hepatocyte marker	0.14741	0.00052415	0.00319992
4	Tet1	Sardh	Tet1_Sardh	Hepatocyte marker	0.14487	0.00065473	0.00394265
4	Tet1	Proz	Tet1_Proz	Hepatocyte marker	0.1434	0.00074391	0.00439583
47	Tet2	Mrvi1	Tet2_Mrvi1	MK marker	0.18178	1.7937e-05	0.000158116
47	Tet2	Gpd1	Tet2_Gpd1	Hepatocyte marker	0.16673	8.5387e-05	0.000664455
47	Tet2	Pdgfra	Tet2_Pdgfra	AEC marker	0.16097	0.00014983	0.00105791
47	Tet2	Fstl1	Tet2_Fstl1	AEC marker	0.16082	0.00015212	0.00106725
47	Tet2	Rassf4	Tet2_Rassf4	Myeloid marker	0.15719	0.00021465	0.00146412
47	Tet2	Mertk	Tet2_Mertk	Macrophage marker	0.10545	0.013349	0.0497492
121	Tgfb2	Fstl1	Tgfb2_Fstl1	AEC marker	0.35062	2.3575e-17	1.18411e-15
121	Tgfb2	Col4a1	Tgfb2_Col4a1	AEC marker	0.27272	7.7668e-11	1.63473e-09
121	Tgfb2	Pdgfra	Tgfb2_Pdgfra	AEC marker	0.25017	2.707e-09	4.56677e-08
121	Tgfb2	Mrvi1	Tgfb2_Mrvi1	MK marker	0.18095	1.9612e-05	0.000171994
121	Tgfb2	Kdr	Tgfb2_Kdr	SEC marker	0.17894	2.4326e-05	0.000206771
121	Tgfb2	Vwf	Tgfb2_Vwf	MK marker	0.13461	0.0015559	0.00853235
121	Tgfb2	Flt4	Tgfb2_Flt4	SEC marker	0.10708	0.011976	0.0456327
113	Vangl2	Fstl1	Vangl2_Fstl1	AEC marker	0.37379	1.1119e-19	6.82583e-18
113	Vangl2	Pdgfra	Vangl2_Pdgfra	AEC marker	0.34606	6.4322e-17	3.15892e-15
113	Vangl2	Col4a1	Vangl2_Col4a1	AEC marker	0.15687	0.00022131	0.00149114
113	Vangl2	Mrvi1	Vangl2_Mrvi1	MK marker	0.15531	0.00025582	0.00168478
113	Vangl2	Rassf4	Vangl2_Rassf4	Myeloid marker	0.13043	0.0021764	0.0113708
