# Supplementary material for: Spatial transcriptome profiling by MERFISH reveals fetal liver hematopoietic stem cell niche architecture
Source: Cell Discov. 2021 Jun 29;7:47. doi: 10.1038/s41421-021-00266-1 (PMC8238952; doi:10.1038/s41421-021-00266-1)
Supplement: Supplementary file 4 — Table S4 [file 41421_2021_266_MOESM4_ESM.xlsx]

## Sheet: Sheet1
Supplementary Table S4. Template oligonucleotide sequences for RNA MERFISH.
GCGTCGTTATGGTGCAACGTACATTACACCTCATTCTCCCTCTGGAGTTCTGCTGGCCATCTTGGGCACCACCCTTACTACTACATCATCTATTCACCTTACAAACCCTCCGACACCGAACGTGCGACAA
GCGTCGTTATGGTGCAACGTACCCTTACTACTACATCATCTTCCCGAAAGACTCTTATTGCATTGGTCACTATTCACCTTACAAACCCTCACCCTTTACAAACACACCCTCGACACCGAACGTGCGACAA
GCGTCGTTATGGTGCAACGTTATTCACCTTACAAACCCTCATAAACAAGATATCGGGAGCCACCAGAGCTACCCTTTACAAACACACCCTACATTACACCTCATTCTCCCCGACACCGAACGTGCGACAA
GCGTCGTTATGGTGCAACGTACCCTTTACAAACACACCCTCAAACTCCAGCTTATGGAAAAGCACCAATCACATTACACCTCATTCTCCCACCCTTACTACTACATCATCCGACACCGAACGTGCGACAA
GCGTCGTTATGGTGCAACGTACATTACACCTCATTCTCCCCAGTCTGAGGTTAGGCCTGAGTGTTTGCTGACCCTTACTACTACATCATCTATTCACCTTACAAACCCTCCGACACCGAACGTGCGACAA
GCGTCGTTATGGTGCAACGTACCCTTACTACTACATCATCTGGTGCTAGTGTCTGCTCCCTGCTTCTAGCTATTCACCTTACAAACCCTCACCCTTTACAAACACACCCTCGACACCGAACGTGCGACAA
GCGTCGTTATGGTGCAACGTTATTCACCTTACAAACCCTCTAATTCAAATACTGTGTGAAAAGGAGGAGGACCCTTTACAAACACACCCTACATTACACCTCATTCTCCCCGACACCGAACGTGCGACAA
GCGTCGTTATGGTGCAACGTACCCTTTACAAACACACCCTGAGGAGTTTAAGAAGGAAAAGGGAGAAGATACATTACACCTCATTCTCCCACCCTTACTACTACATCATCCGACACCGAACGTGCGACAA
GCGTCGTTATGGTGCAACGTACATTACACCTCATTCTCCCCTGCCTGGAACTAAGTGAAGCATCTAGTTGACCCTTACTACTACATCATCTATTCACCTTACAAACCCTCCGACACCGAACGTGCGACAA
GCGTCGTTATGGTGCAACGTACCCTTACTACTACATCATCGAATCCGAGAAGTGAGGTTGGCCCAGGGTATATTCACCTTACAAACCCTCACCCTTTACAAACACACCCTCGACACCGAACGTGCGACAA
GCGTCGTTATGGTGCAACGTTATTCACCTTACAAACCCTCGCCATATGCTTACACATCATCTTCTGCTCCACCCTTTACAAACACACCCTACATTACACCTCATTCTCCCCGACACCGAACGTGCGACAA
GCGTCGTTATGGTGCAACGTACCCTTTACAAACACACCCTATAGCAGCTTTGAGATGACATCACCCACCGACATTACACCTCATTCTCCCACCCTTACTACTACATCATCCGACACCGAACGTGCGACAA
GCGTCGTTATGGTGCAACGTACATTACACCTCATTCTCCCCATCTATAAATGTTTCTGATTATTCGCCTAACCCTTACTACTACATCATCTATTCACCTTACAAACCCTCCGACACCGAACGTGCGACAA
GCGTCGTTATGGTGCAACGTACCCTTACTACTACATCATCACTTCAGAGATGACCTGGAAGTCCAGCCTGTATTCACCTTACAAACCCTCACCCTTTACAAACACACCCTCGACACCGAACGTGCGACAA
GCGTCGTTATGGTGCAACGTTATTCACCTTACAAACCCTCCATACTGCCTACTACTTCAGACAGTATTTCACCCTTTACAAACACACCCTACATTACACCTCATTCTCCCCGACACCGAACGTGCGACAA
GCGTCGTTATGGTGCAACGTACCCTTTACAAACACACCCTCTTTTTCACAACCACAGACTTCCCCAACTGACATTACACCTCATTCTCCCACCCTTACTACTACATCATCCGACACCGAACGTGCGACAA
GCGTCGTTATGGTGCAACGTACATTACACCTCATTCTCCCGGGATCCCTTCAGGCTCTGGAACTCCACACACCCTTACTACTACATCATCTATTCACCTTACAAACCCTCCGACACCGAACGTGCGACAA
GCGTCGTTATGGTGCAACGTACCCTTACTACTACATCATCAGAGACTATGGTCAACTTTACAGTTACCTCTATTCACCTTACAAACCCTCACCCTTTACAAACACACCCTCGACACCGAACGTGCGACAA
GCGTCGTTATGGTGCAACGTTATTCACCTTACAAACCCTCAGGACAGCAGTAAGACCACACCAGCCATCTACCCTTTACAAACACACCCTACATTACACCTCATTCTCCCCGACACCGAACGTGCGACAA
GCGTCGTTATGGTGCAACGTACCCTTTACAAACACACCCTCCTGGAAGTACCAGCCACTACTTGATCTATACATTACACCTCATTCTCCCACCCTTACTACTACATCATCCGACACCGAACGTGCGACAA
GCGTCGTTATGGTGCAACGTACATTACACCTCATTCTCCCGTCTGTTGAGGAAAATATCACATCTAGCATACCCTTACTACTACATCATCTATTCACCTTACAAACCCTCCGACACCGAACGTGCGACAA
GCGTCGTTATGGTGCAACGTACCCTTACTACTACATCATCAAGGAATATCCCCATCAGTTCCTACCAATGTATTCACCTTACAAACCCTCACCCTTTACAAACACACCCTCGACACCGAACGTGCGACAA
GCGTCGTTATGGTGCAACGTTATTCACCTTACAAACCCTCTTGACTTCTGCTACCACGGAGACTTCTACAACCCTTTACAAACACACCCTACATTACACCTCATTCTCCCCGACACCGAACGTGCGACAA
GCGTCGTTATGGTGCAACGTACCCTTTACAAACACACCCTTCTTCACCTTGGGGAAGGCAGATAAACTGCACATTACACCTCATTCTCCCACCCTTACTACTACATCATCCGACACCGAACGTGCGACAA
GCGTCGTTATGGTGCAACGTACATTACACCTCATTCTCCCTCAGGACCTGGGGCCTCCCCTGAGACTCAGACCCTTACTACTACATCATCTATTCACCTTACAAACCCTCCGACACCGAACGTGCGACAA
GCGTCGTTATGGTGCAACGTACCCTTACTACTACATCATCGTCTGGAGTCTGCTCAATGTTTTAGAGCAATATTCACCTTACAAACCCTCACCCTTTACAAACACACCCTCGACACCGAACGTGCGACAA
GCGTCGTTATGGTGCAACGTTATTCACCTTACAAACCCTCTGTCTGTCTACAGAGGCCAGGACAACTTTCACCCTTTACAAACACACCCTACATTACACCTCATTCTCCCCGACACCGAACGTGCGACAA
GCGTCGTTATGGTGCAACGTACCCTTTACAAACACACCCTCCAACTTCTATCTTGTTCACCTGTTCCTGAACATTACACCTCATTCTCCCACCCTTACTACTACATCATCCGACACCGAACGTGCGACAA
GCGTCGTTATGGTGCAACGTACATTACACCTCATTCTCCCTTATAACTTCAAGACACTGTGGATTTAGTCACCCTTACTACTACATCATCTATTCACCTTACAAACCCTCCGACACCGAACGTGCGACAA
GCGTCGTTATGGTGCAACGTACCCTTACTACTACATCATCCCAGAAAAGTGCTATTTTAAAATACATCCTTATTCACCTTACAAACCCTCACCCTTTACAAACACACCCTCGACACCGAACGTGCGACAA
GCGTCGTTATGGTGCAACGTTATTCACCTTACAAACCCTCCACTGACATGTGCTCCCTTGCAAGGGTACAACCCTTTACAAACACACCCTACATTACACCTCATTCTCCCCGACACCGAACGTGCGACAA
GCGTCGTTATGGTGCAACGTACCCTTTACAAACACACCCTTCTTCCCCTACTTTATGGAAACCAAGGTATACATTACACCTCATTCTCCCACCCTTACTACTACATCATCCGACACCGAACGTGCGACAA
GCGTCGTTATGGTGCAACGTACATTACACCTCATTCTCCCCTTCCCAGGAAACTTTGCTATTTTTACTGCACCCTTACTACTACATCATCTATTCACCTTACAAACCCTCCGACACCGAACGTGCGACAA
GCGTCGTTATGGTGCAACGTACCCTTACTACTACATCATCCCGGAAGACTAGCTTTTCTAAGCTACCACTTATTCACCTTACAAACCCTCACCCTTTACAAACACACCCTCGACACCGAACGTGCGACAA
GCGTCGTTATGGTGCAACGTTATTCACCTTACAAACCCTCTTCTCCTCTCTCGCCTCTTCACGGGAACTCACCCTTTACAAACACACCCTACATTACACCTCATTCTCCCCGACACCGAACGTGCGACAA
GCGTCGTTATGGTGCAACGTACCCTTTACAAACACACCCTGGTGGCTATGTAGCACTTGCCCTGGACCCAACATTACACCTCATTCTCCCACCCTTACTACTACATCATCCGACACCGAACGTGCGACAA
GCGTCGTTATGGTGCAACGTACATTACACCTCATTCTCCCGGGAAGAAGCCTAGGTCTAGAGGAGCTGCCACCCTTACTACTACATCATCTATTCACCTTACAAACCCTCCGACACCGAACGTGCGACAA
GCGTCGTTATGGTGCAACGTACCCTTACTACTACATCATCCCAATCTCTGACCTTTGGGTCAAGTTGTGGTATTCACCTTACAAACCCTCACCCTTTACAAACACACCCTCGACACCGAACGTGCGACAA
GCGTCGTTATGGTGCAACGTTATTCACCTTACAAACCCTCGGGGAGCTGTGGCCTCAGTCCCCTGGCAGAACCCTTTACAAACACACCCTACATTACACCTCATTCTCCCCGACACCGAACGTGCGACAA
GCGTCGTTATGGTGCAACGTACCCTTTACAAACACACCCTGCTACCAGGCCCAGCTGAGCTAAACCTCCTACATTACACCTCATTCTCCCACCCTTACTACTACATCATCCGACACCGAACGTGCGACAA
GCGTCGTTATGGTGCAACGTACATTACACCTCATTCTCCCTGGGGTTTGAACCCAGAGCTTCACACAGCTACCCTTACTACTACATCATCTATTCACCTTACAAACCCTCCGACACCGAACGTGCGACAA
GCGTCGTTATGGTGCAACGTACCCTTACTACTACATCATCGAATAAACGTGATGAGTGAAAATGATGTAATATTCACCTTACAAACCCTCACCCTTTACAAACACACCCTCGACACCGAACGTGCGACAA
GCGTCGTTATGGTGCAACGTTATTCACCTTACAAACCCTCAGAGATGAGAGGATTGGGTGTATTCTCTTCACCCTTTACAAACACACCCTACATTACACCTCATTCTCCCCGACACCGAACGTGCGACAA
GCGTCGTTATGGTGCAACGTACCCTTTACAAACACACCCTATTTTAATGATGGCTAGGAACAAAACTTTCACATTACACCTCATTCTCCCACCCTTACTACTACATCATCCGACACCGAACGTGCGACAA
GCGTCGTTATGGTGCAACGTACATTACACCTCATTCTCCCTCCTGGGGTTAAGGGGAGAACAGGGGTCCTACCCTTACTACTACATCATCTATTCACCTTACAAACCCTCCGACACCGAACGTGCGACAA
GCGTCGTTATGGTGCAACGTACCCTTACTACTACATCATCCAGAATATCTACAAAGACTATAAGCTTCCTTATTCACCTTACAAACCCTCACCCTTTACAAACACACCCTCGACACCGAACGTGCGACAA
GCGTCGTTATGGTGCAACGTTATTCACCTTACAAACCCTCACTATTTTATAACCCTTTGTGATCAGAGGTACCCTTTACAAACACACCCTACATTACACCTCATTCTCCCCGACACCGAACGTGCGACAA
GCGTCGTTATGGTGCAACGTACCCTTTACAAACACACCCTAGTCTGTGCCTTTCCTAGTCCAAACCCCTTACATTACACCTCATTCTCCCACCCTTACTACTACATCATCCGACACCGAACGTGCGACAA
GCGTCGTTATGGTGCAACGTACCCTCTAACTTCCATCACAAGGGCTGGAGGAGGGGCTGTCGCGCGCCGCACCACAACCCATTCCTTTCATATTCACCTTACAAACCCTCCGACACCGAACGTGCGACAA
GCGTCGTTATGGTGCAACGTACCACAACCCATTCCTTTCACGGGGTGACTTCAATTATGAACGCCAGGAGTATTCACCTTACAAACCCTCATCCTCCTTCAATACATCCCCGACACCGAACGTGCGACAA
GCGTCGTTATGGTGCAACGTTATTCACCTTACAAACCCTCATAAAAGATGTGTCTACATCCGTGAACTCCATCCTCCTTCAATACATCCCACCCTCTAACTTCCATCACACGACACCGAACGTGCGACAA
GCGTCGTTATGGTGCAACGTATCCTCCTTCAATACATCCCTGTCTGTGCCTGAAACAAGTCACCTCCTTAACCCTCTAACTTCCATCACAACCACAACCCATTCCTTTCACGACACCGAACGTGCGACAA
GCGTCGTTATGGTGCAACGTACCCTCTAACTTCCATCACACACCGGCTCTGTGTCCGCTGTGCTGCTCAGACCACAACCCATTCCTTTCATATTCACCTTACAAACCCTCCGACACCGAACGTGCGACAA
GCGTCGTTATGGTGCAACGTACCACAACCCATTCCTTTCAACCTGACGTTTGTCCCAAACCCCAAGGCTGTATTCACCTTACAAACCCTCATCCTCCTTCAATACATCCCCGACACCGAACGTGCGACAA
GCGTCGTTATGGTGCAACGTTATTCACCTTACAAACCCTCGACAGACCCACAGGTGTCCAATTATTCCCTATCCTCCTTCAATACATCCCACCCTCTAACTTCCATCACACGACACCGAACGTGCGACAA
GCGTCGTTATGGTGCAACGTATCCTCCTTCAATACATCCCATCCTGCCAAACTTTTCCTGGTTGGCCTTCACCCTCTAACTTCCATCACAACCACAACCCATTCCTTTCACGACACCGAACGTGCGACAA
GCGTCGTTATGGTGCAACGTACCCTCTAACTTCCATCACAGGGCACATACACGTGCAGCAACAGCAATGGACCACAACCCATTCCTTTCATATTCACCTTACAAACCCTCCGACACCGAACGTGCGACAA
GCGTCGTTATGGTGCAACGTACCACAACCCATTCCTTTCAGGATCCAGGAAAAAGCCGAGGCCACTCGCATATTCACCTTACAAACCCTCATCCTCCTTCAATACATCCCCGACACCGAACGTGCGACAA
GCGTCGTTATGGTGCAACGTTATTCACCTTACAAACCCTCCATTGATCCCGACTTTGTCAGATGGACTTTATCCTCCTTCAATACATCCCACCCTCTAACTTCCATCACACGACACCGAACGTGCGACAA
GCGTCGTTATGGTGCAACGTATCCTCCTTCAATACATCCCTCCATCCATCCAGCACAATCAGAGTTAATAACCCTCTAACTTCCATCACAACCACAACCCATTCCTTTCACGACACCGAACGTGCGACAA
GCGTCGTTATGGTGCAACGTACCCTCTAACTTCCATCACACTCGCGGCGCCTGGGATCTGCTCTGCGTCCACCACAACCCATTCCTTTCATATTCACCTTACAAACCCTCCGACACCGAACGTGCGACAA
GCGTCGTTATGGTGCAACGTACCACAACCCATTCCTTTCAGGGCGAGAGCTGTAGCAGAGAGAGGAGCTCTATTCACCTTACAAACCCTCATCCTCCTTCAATACATCCCCGACACCGAACGTGCGACAA
GCGTCGTTATGGTGCAACGTTATTCACCTTACAAACCCTCAGTCGGATGCTGCCATGACAGTTGCCGTGAATCCTCCTTCAATACATCCCACCCTCTAACTTCCATCACACGACACCGAACGTGCGACAA
GCGTCGTTATGGTGCAACGTATCCTCCTTCAATACATCCCAAAGACATTGGGAGCTGGTGCCTTCGGGAAACCCTCTAACTTCCATCACAACCACAACCCATTCCTTTCACGACACCGAACGTGCGACAA
GCGTCGTTATGGTGCAACGTACCCTCTAACTTCCATCACAGACCCGACGCAACTTCCTTATGATCACAAAACCACAACCCATTCCTTTCATATTCACCTTACAAACCCTCCGACACCGAACGTGCGACAA
GCGTCGTTATGGTGCAACGTACCACAACCCATTCCTTTCAACCCATGTATGAAGTACAATGGAAGGTTGTTATTCACCTTACAAACCCTCATCCTCCTTCAATACATCCCCGACACCGAACGTGCGACAA
GCGTCGTTATGGTGCAACGTTATTCACCTTACAAACCCTCAACCCCAACCCAGAGAACCCCGTGGTGGTGATCCTCCTTCAATACATCCCACCCTCTAACTTCCATCACACGACACCGAACGTGCGACAA
GCGTCGTTATGGTGCAACGTATCCTCCTTCAATACATCCCAACTTATTGAGAAGCAGATCTCGGACAGCAACCCTCTAACTTCCATCACAACCACAACCCATTCCTTTCACGACACCGAACGTGCGACAA
GCGTCGTTATGGTGCAACGTACCCTCTAACTTCCATCACACGTCATGAAGACTTGCTGGGACGCTGACCCACCACAACCCATTCCTTTCATATTCACCTTACAAACCCTCCGACACCGAACGTGCGACAA
GCGTCGTTATGGTGCAACGTACCACAACCCATTCCTTTCAAAGATGATCAAGGAAGGCTTCCGGATGGTCTATTCACCTTACAAACCCTCATCCTCCTTCAATACATCCCCGACACCGAACGTGCGACAA
GCGTCGTTATGGTGCAACGTTATTCACCTTACAAACCCTCAGTGATGTCTGGTCCTATGGGATTTTCCTCATCCTCCTTCAATACATCCCACCCTCTAACTTCCATCACACGACACCGAACGTGCGACAA
GCGTCGTTATGGTGCAACGTATCCTCCTTCAATACATCCCCACGACTGCCCGTGAAGTGGATGGCACCAGACCCTCTAACTTCCATCACAACCACAACCCATTCCTTTCACGACACCGAACGTGCGACAA
GCGTCGTTATGGTGCAACGTACCCTCTAACTTCCATCACATTGCGATTTCGGGCTAGCCAGAGACATCAGACCACAACCCATTCCTTTCATATTCACCTTACAAACCCTCCGACACCGAACGTGCGACAA
GCGTCGTTATGGTGCAACGTACCACAACCCATTCCTTTCATGTATTCACAGAGATTTGGCAGCCAGGAATTATTCACCTTACAAACCCTCATCCTCCTTCAATACATCCCCGACACCGAACGTGCGACAA
GCGTCGTTATGGTGCAACGTTATTCACCTTACAAACCCTCCCACCTCCAACCCCACTGTGATTCCGCCTTATCCTCCTTCAATACATCCCACCCTCTAACTTCCATCACACGACACCGAACGTGCGACAA
GCGTCGTTATGGTGCAACGTATCCTCCTTCAATACATCCCTAAGCACAATCTTTATAAGACCTCTTAGCCACCCTCTAACTTCCATCACAACCACAACCCATTCCTTTCACGACACCGAACGTGCGACAA
GCGTCGTTATGGTGCAACGTACCCTCTAACTTCCATCACACCATACATATTTGAAGGAAACAGTTAAATGACCACAACCCATTCCTTTCATATTCACCTTACAAACCCTCCGACACCGAACGTGCGACAA
GCGTCGTTATGGTGCAACGTACCACAACCCATTCCTTTCAAGCTTTCGTTTCTGTGTACAGCCCTGGCATTATTCACCTTACAAACCCTCATCCTCCTTCAATACATCCCCGACACCGAACGTGCGACAA
GCGTCGTTATGGTGCAACGTTATTCACCTTACAAACCCTCCCTTTGTATATACTCATCTATACGTTGTATATCCTCCTTCAATACATCCCACCCTCTAACTTCCATCACACGACACCGAACGTGCGACAA
GCGTCGTTATGGTGCAACGTATCCTCCTTCAATACATCCCTGGTTTCTCAGTACTTTGCTGTCTGGGAGTACCCTCTAACTTCCATCACAACCACAACCCATTCCTTTCACGACACCGAACGTGCGACAA
GCGTCGTTATGGTGCAACGTACCCTCTAACTTCCATCACAGGGGAAGCGTGAACAATGATGCTCTGCTCTACCACAACCCATTCCTTTCATATTCACCTTACAAACCCTCCGACACCGAACGTGCGACAA
GCGTCGTTATGGTGCAACGTACCACAACCCATTCCTTTCAGGCAACGGGGCATCGGAAGTCTGGTCACGCTATTCACCTTACAAACCCTCATCCTCCTTCAATACATCCCCGACACCGAACGTGCGACAA
GCGTCGTTATGGTGCAACGTTATTCACCTTACAAACCCTCGCAAGACTAGAAAAGGAAAGCCAAGCCCTTATCCTCCTTCAATACATCCCACCCTCTAACTTCCATCACACGACACCGAACGTGCGACAA
GCGTCGTTATGGTGCAACGTATCCTCCTTCAATACATCCCGAAGAATAGATGTAGTCCCATTTGGCCCTGACCCTCTAACTTCCATCACAACCACAACCCATTCCTTTCACGACACCGAACGTGCGACAA
GCGTCGTTATGGTGCAACGTACCCTCTAACTTCCATCACACCAGAGTTCTTCCCCCAGTGCTCCCCTGAGACCACAACCCATTCCTTTCATATTCACCTTACAAACCCTCCGACACCGAACGTGCGACAA
GCGTCGTTATGGTGCAACGTACCACAACCCATTCCTTTCATGTAAACAGAAGGACTCCTCCTGCTTTAGATATTCACCTTACAAACCCTCATCCTCCTTCAATACATCCCCGACACCGAACGTGCGACAA
GCGTCGTTATGGTGCAACGTTATTCACCTTACAAACCCTCTATATTTTCCCAATAGCAAAGTAGCTCCTAATCCTCCTTCAATACATCCCACCCTCTAACTTCCATCACACGACACCGAACGTGCGACAA
GCGTCGTTATGGTGCAACGTATCCTCCTTCAATACATCCCACCCCCTCCTGCCCTTTATCCTTTAGGCCGACCCTCTAACTTCCATCACAACCACAACCCATTCCTTTCACGACACCGAACGTGCGACAA
GCGTCGTTATGGTGCAACGTACCCTCTAACTTCCATCACATCTATTCAAGTGTGTATGTGTGTGCATGCGACCACAACCCATTCCTTTCATATTCACCTTACAAACCCTCCGACACCGAACGTGCGACAA
GCGTCGTTATGGTGCAACGTACCACAACCCATTCCTTTCAGAGAATTTTGTCTTGGATATTCTTGAAAGTTATTCACCTTACAAACCCTCATCCTCCTTCAATACATCCCCGACACCGAACGTGCGACAA
GCGTCGTTATGGTGCAACGTTATTCACCTTACAAACCCTCCAGTTAGAGTAAGGAGAATAGCTGTTAATAATCCTCCTTCAATACATCCCACCCTCTAACTTCCATCACACGACACCGAACGTGCGACAA
GCGTCGTTATGGTGCAACGTATCCTCCTTCAATACATCCCTACGAGACTGTCACCAGTTACCGCGCTCTGACCCTCTAACTTCCATCACAACCACAACCCATTCCTTTCACGACACCGAACGTGCGACAA
GCGTCGTTATGGTGCAACGTACCCTCTAACTTCCATCACAACTTGAGTGCTACACTCTTGCACCTTTCCAACCACAACCCATTCCTTTCATATTCACCTTACAAACCCTCCGACACCGAACGTGCGACAA
GCGTCGTTATGGTGCAACGTACCACAACCCATTCCTTTCACTGTTGACAGTTCTGAAGAATTCTAATAAATATTCACCTTACAAACCCTCATCCTCCTTCAATACATCCCCGACACCGAACGTGCGACAA
GCGTCGTTATGGTGCAACGTTATTCACCTTACAAACCCTCCAGTAACTTTATGTGTAAATAATACGCTGTATCCTCCTTCAATACATCCCACCCTCTAACTTCCATCACACGACACCGAACGTGCGACAA
GCGTCGTTATGGTGCAACGTATCCTCCTTCAATACATCCCTATTCCTGAGCCCATGAGTCCCTGAAAATAACCCTCTAACTTCCATCACAACCACAACCCATTCCTTTCACGACACCGAACGTGCGACAA
GCGTCGTTATGGTGCAACGTACCACAACCCATTCCTTTCAGGGCAGGCAGAGGTGCGGATAGCGCGCTGTACATTACACCTCATTCTCCCACCCTTACTACTACATCATCCGACACCGAACGTGCGACAA
GCGTCGTTATGGTGCAACGTACATTACACCTCATTCTCCCGGTGAATATTGAAGCTCTTCGGGAGAATGTACCCTTACTACTACATCATCACACTACCACCATTTCCTATCGACACCGAACGTGCGACAA
GCGTCGTTATGGTGCAACGTACCCTTACTACTACATCATCAGACTCAGCGGAGAGACCGACAGCTCATCTACACTACCACCATTTCCTATACCACAACCCATTCCTTTCACGACACCGAACGTGCGACAA
GCGTCGTTATGGTGCAACGTACACTACCACCATTTCCTATTGGCCCTGGAGAAGGTCACGGAGATCGTGAACCACAACCCATTCCTTTCAACATTACACCTCATTCTCCCCGACACCGAACGTGCGACAA
GCGTCGTTATGGTGCAACGTACCACAACCCATTCCTTTCAGGATTAAAGCTTACTTCAAGTGTACAGTCAACATTACACCTCATTCTCCCACCCTTACTACTACATCATCCGACACCGAACGTGCGACAA
GCGTCGTTATGGTGCAACGTACATTACACCTCATTCTCCCGAGAGGGGCCACTGAAAACTTCCCAGGACTACCCTTACTACTACATCATCACACTACCACCATTTCCTATCGACACCGAACGTGCGACAA
GCGTCGTTATGGTGCAACGTACCCTTACTACTACATCATCGATCGTTCGGCATGGACGCAATATGTCCAGACACTACCACCATTTCCTATACCACAACCCATTCCTTTCACGACACCGAACGTGCGACAA
GCGTCGTTATGGTGCAACGTACACTACCACCATTTCCTATAAATCGAGAAATGGGAAGATGAAGAGAACGACCACAACCCATTCCTTTCAACATTACACCTCATTCTCCCCGACACCGAACGTGCGACAA
GCGTCGTTATGGTGCAACGTACCACAACCCATTCCTTTCAGCAAGCCAAGATAGCAAAGCTCGGGCTGAAACATTACACCTCATTCTCCCACCCTTACTACTACATCATCCGACACCGAACGTGCGACAA
GCGTCGTTATGGTGCAACGTACATTACACCTCATTCTCCCCACTAAAGCCCGACAAACCTGACTCGGAGGACCCTTACTACTACATCATCACACTACCACCATTTCCTATCGACACCGAACGTGCGACAA
GCGTCGTTATGGTGCAACGTACCCTTACTACTACATCATCGGGAAATCAGTGATGTGTTTGAAGGAAGACACACTACCACCATTTCCTATACCACAACCCATTCCTTTCACGACACCGAACGTGCGACAA
GCGTCGTTATGGTGCAACGTACACTACCACCATTTCCTATTCTCAGATGAGTGACATGGCGACGCTGCTAACCACAACCCATTCCTTTCAACATTACACCTCATTCTCCCCGACACCGAACGTGCGACAA
GCGTCGTTATGGTGCAACGTACCACAACCCATTCCTTTCACGTTGCATCCGTCTAGCAAAATCGCTAAGGACATTACACCTCATTCTCCCACCCTTACTACTACATCATCCGACACCGAACGTGCGACAA
GCGTCGTTATGGTGCAACGTACATTACACCTCATTCTCCCACGTGCATACATGCAGAGGAGACATTTCAGACCCTTACTACTACATCATCACACTACCACCATTTCCTATCGACACCGAACGTGCGACAA
GCGTCGTTATGGTGCAACGTACCCTTACTACTACATCATCGAGTATGCCTGTAAACTCTCTGAGCAGAAAACACTACCACCATTTCCTATACCACAACCCATTCCTTTCACGACACCGAACGTGCGACAA
GCGTCGTTATGGTGCAACGTACACTACCACCATTTCCTATTGGAGTAGAAGGAAATTTGGAAGCTTTGGCACCACAACCCATTCCTTTCAACATTACACCTCATTCTCCCCGACACCGAACGTGCGACAA
GCGTCGTTATGGTGCAACGTACCACAACCCATTCCTTTCAAGTATTGAGGAAATGACAGCTGCAGAAGACACATTACACCTCATTCTCCCACCCTTACTACTACATCATCCGACACCGAACGTGCGACAA
GCGTCGTTATGGTGCAACGTACATTACACCTCATTCTCCCGGGTTAAAGACACGTTTGAAGTACCCTTCTACCCTTACTACTACATCATCACACTACCACCATTTCCTATCGACACCGAACGTGCGACAA
GCGTCGTTATGGTGCAACGTACCCTTACTACTACATCATCGTAGTAAGCACAGCTGACCAGGCAGCCCTGACACTACCACCATTTCCTATACCACAACCCATTCCTTTCACGACACCGAACGTGCGACAA
GCGTCGTTATGGTGCAACGTACACTACCACCATTTCCTATACTTCAGAAGAGGAGATGGTTTTTGTTAGCACCACAACCCATTCCTTTCAACATTACACCTCATTCTCCCCGACACCGAACGTGCGACAA
GCGTCGTTATGGTGCAACGTACCACAACCCATTCCTTTCACTGTCCCTTCCCTACTTCTGGAAGGAAAAAACATTACACCTCATTCTCCCACCCTTACTACTACATCATCCGACACCGAACGTGCGACAA
GCGTCGTTATGGTGCAACGTACATTACACCTCATTCTCCCGTATCTCACTGGTAAGGCTGTGAGGCTGCAACCCTTACTACTACATCATCACACTACCACCATTTCCTATCGACACCGAACGTGCGACAA
GCGTCGTTATGGTGCAACGTACCCTTACTACTACATCATCGGATAAGGGGCCGTCAGTGCCTGGTCCCAGACACTACCACCATTTCCTATACCACAACCCATTCCTTTCACGACACCGAACGTGCGACAA
GCGTCGTTATGGTGCAACGTACACTACCACCATTTCCTATTGTGGACTCTTCTTCATTTCTTGTTGAAGCACCACAACCCATTCCTTTCAACATTACACCTCATTCTCCCCGACACCGAACGTGCGACAA
GCGTCGTTATGGTGCAACGTACCACAACCCATTCCTTTCAAGCGGATTATTTACAACACTAATTTCAGCAACATTACACCTCATTCTCCCACCCTTACTACTACATCATCCGACACCGAACGTGCGACAA
GCGTCGTTATGGTGCAACGTACATTACACCTCATTCTCCCCATTCTCCTTGGCATTCTTAACTGGTTTTTACCCTTACTACTACATCATCACACTACCACCATTTCCTATCGACACCGAACGTGCGACAA
GCGTCGTTATGGTGCAACGTACCCTTACTACTACATCATCCACACCAAATATCCCAACTGTCTTAATGGCACACTACCACCATTTCCTATACCACAACCCATTCCTTTCACGACACCGAACGTGCGACAA
GCGTCGTTATGGTGCAACGTACACTACCACCATTTCCTATACAAACACTGTGCTCAGGGTGTTTTTCAGCACCACAACCCATTCCTTTCAACATTACACCTCATTCTCCCCGACACCGAACGTGCGACAA
GCGTCGTTATGGTGCAACGTACCACAACCCATTCCTTTCACAGATTAGACAGTCATGTTGCTATGGTGGTACATTACACCTCATTCTCCCACCCTTACTACTACATCATCCGACACCGAACGTGCGACAA
GCGTCGTTATGGTGCAACGTACATTACACCTCATTCTCCCCATCAGTCTTTTAAAGAGGATGCTGAAATCACCCTTACTACTACATCATCACACTACCACCATTTCCTATCGACACCGAACGTGCGACAA
GCGTCGTTATGGTGCAACGTACCCTTACTACTACATCATCGGATACCATGTGGCACAGCTGACATTTTAAACACTACCACCATTTCCTATACCACAACCCATTCCTTTCACGACACCGAACGTGCGACAA
GCGTCGTTATGGTGCAACGTACACTACCACCATTTCCTATTCAAAACTGAGCAGCCTGGGGTTCATCTCAACCACAACCCATTCCTTTCAACATTACACCTCATTCTCCCCGACACCGAACGTGCGACAA
GCGTCGTTATGGTGCAACGTACCACAACCCATTCCTTTCATGTGGTCCAGCTCCTCTCACTTTGCTATAAACATTACACCTCATTCTCCCACCCTTACTACTACATCATCCGACACCGAACGTGCGACAA
GCGTCGTTATGGTGCAACGTACATTACACCTCATTCTCCCGTATTACAAAGATAAGATCCATGATGACTCACCCTTACTACTACATCATCACACTACCACCATTTCCTATCGACACCGAACGTGCGACAA
GCGTCGTTATGGTGCAACGTACCCTTACTACTACATCATCTGGAAATAAACAAACTTATTCCTCTATGCCACACTACCACCATTTCCTATACCACAACCCATTCCTTTCACGACACCGAACGTGCGACAA
GCGTCGTTATGGTGCAACGTACACTACCACCATTTCCTATCTAAAAGATGATGACAAACTTATGCTTCTCACCACAACCCATTCCTTTCAACATTACACCTCATTCTCCCCGACACCGAACGTGCGACAA
GCGTCGTTATGGTGCAACGTACCACAACCCATTCCTTTCAGACGACAAAATAGGGTTTATTAGTTAGTATACATTACACCTCATTCTCCCACCCTTACTACTACATCATCCGACACCGAACGTGCGACAA
GCGTCGTTATGGTGCAACGTACATTACACCTCATTCTCCCTCAAATATGTGGCAACAATACCATTATCTCACCCTTACTACTACATCATCACACTACCACCATTTCCTATCGACACCGAACGTGCGACAA
GCGTCGTTATGGTGCAACGTACCCTTACTACTACATCATCGGGTTCTCAGTGTTGCTATCTCAGTGACAAACACTACCACCATTTCCTATACCACAACCCATTCCTTTCACGACACCGAACGTGCGACAA
GCGTCGTTATGGTGCAACGTACACTACCACCATTTCCTATGATTTCTTTTTAAACTGAGAAGCAGAATGCACCACAACCCATTCCTTTCAACATTACACCTCATTCTCCCCGACACCGAACGTGCGACAA
GCGTCGTTATGGTGCAACGTACCACAACCCATTCCTTTCATTGAATGGAACCAGCGTCTGTGAAAAGTCAACATTACACCTCATTCTCCCACCCTTACTACTACATCATCCGACACCGAACGTGCGACAA
GCGTCGTTATGGTGCAACGTACATTACACCTCATTCTCCCTAGTCTTGCAGGCAGCTGTTACAGGGAATGACCCTTACTACTACATCATCACACTACCACCATTTCCTATCGACACCGAACGTGCGACAA
GCGTCGTTATGGTGCAACGTACCCTTACTACTACATCATCATACAGAAATCTCACCTTTAGCTACTGTCAACACTACCACCATTTCCTATACCACAACCCATTCCTTTCACGACACCGAACGTGCGACAA
GCGTCGTTATGGTGCAACGTACACTACCACCATTTCCTATAGAGGGAGCATGTGCAGTCCCAGCGTGTGCACCACAACCCATTCCTTTCAACATTACACCTCATTCTCCCCGACACCGAACGTGCGACAA
GCGTCGTTATGGTGCAACGTACCACAACCCATTCCTTTCAAGGTTGCCCAGGAGATGGCCCAGCTATCTGACATTACACCTCATTCTCCCACCCTTACTACTACATCATCCGACACCGAACGTGCGACAA
GCGTCGTTATGGTGCAACGTACATTACACCTCATTCTCCCACCTTGTAAGCTGTGTAATGAAGCAAGGCAACCCTTACTACTACATCATCACACTACCACCATTTCCTATCGACACCGAACGTGCGACAA
GCGTCGTTATGGTGCAACGTACCCTTACTACTACATCATCGTATGTGGAATTGGAATGCTCATTTTAAAAACACTACCACCATTTCCTATACCACAACCCATTCCTTTCACGACACCGAACGTGCGACAA
GCGTCGTTATGGTGCAACGTACACTACCACCATTTCCTATAGATCGCAGACACCTGTACACTGTATTTTAACCACAACCCATTCCTTTCAACATTACACCTCATTCTCCCCGACACCGAACGTGCGACAA
GCGTCGTTATGGTGCAACGTACCCTCTAACTTCCATCACAGCGGCTGCAGGACTGGGCACAGCATGAGATTTTCTACCACTAATCAACCCTATTCACCTTACAAACCCTCCGACACCGAACGTGCGACAA
GCGTCGTTATGGTGCAACGTTTTCTACCACTAATCAACCCAGGGAGGGAGAGAGAGTGAAAGACCGAGTGTATTCACCTTACAAACCCTCACACTACCACCATTTCCTATCGACACCGAACGTGCGACAA
GCGTCGTTATGGTGCAACGTTATTCACCTTACAAACCCTCCATTCGATCTCAGCATGTTGGTGCCCGGGCACACTACCACCATTTCCTATACCCTCTAACTTCCATCACACGACACCGAACGTGCGACAA
GCGTCGTTATGGTGCAACGTACACTACCACCATTTCCTATTTTTCACGGACCCTAGCAACCTTCAGCGACACCCTCTAACTTCCATCACATTTCTACCACTAATCAACCCCGACACCGAACGTGCGACAA
GCGTCGTTATGGTGCAACGTACCCTCTAACTTCCATCACAAATTCGCCACCAGATGTCACATGACAGTGGTTTCTACCACTAATCAACCCTATTCACCTTACAAACCCTCCGACACCGAACGTGCGACAA
GCGTCGTTATGGTGCAACGTTTTCTACCACTAATCAACCCACTGAGGAGAGGGAATACAAGTGTGATCAGTATTCACCTTACAAACCCTCACACTACCACCATTTCCTATCGACACCGAACGTGCGACAA
GCGTCGTTATGGTGCAACGTTATTCACCTTACAAACCCTCGTAAGGAATGTGACCGAGTTTTCCCCGATCACACTACCACCATTTCCTATACCCTCTAACTTCCATCACACGACACCGAACGTGCGACAA
GCGTCGTTATGGTGCAACGTACACTACCACCATTTCCTATGGACTTGCAACAAAACCTGGAGAGTGAGAGACCCTCTAACTTCCATCACATTTCTACCACTAATCAACCCCGACACCGAACGTGCGACAA
GCGTCGTTATGGTGCAACGTACCCTCTAACTTCCATCACAGGCTATTGCGTCTATTGCTGAAAAATACTTTTTCTACCACTAATCAACCCTATTCACCTTACAAACCCTCCGACACCGAACGTGCGACAA
GCGTCGTTATGGTGCAACGTTTTCTACCACTAATCAACCCCCGTGTCAGGAGCTGTGAATGATTCTATAATATTCACCTTACAAACCCTCACACTACCACCATTTCCTATCGACACCGAACGTGCGACAA
GCGTCGTTATGGTGCAACGTTATTCACCTTACAAACCCTCCGATAACTAATAAGAAAGAACACAACAATCACACTACCACCATTTCCTATACCCTCTAACTTCCATCACACGACACCGAACGTGCGACAA
GCGTCGTTATGGTGCAACGTACACTACCACCATTTCCTATCCTTGAAAGTGATAAAGAGAAATGTAAAGAACCCTCTAACTTCCATCACATTTCTACCACTAATCAACCCCGACACCGAACGTGCGACAA
GCGTCGTTATGGTGCAACGTACCCTCTAACTTCCATCACAAAACAACCTCGGGCTCTGATCTGGAAAGTGTTTCTACCACTAATCAACCCTATTCACCTTACAAACCCTCCGACACCGAACGTGCGACAA
GCGTCGTTATGGTGCAACGTTTTCTACCACTAATCAACCCCAGTGACCAGTCAGAGAGTAGTGACCTTGATATTCACCTTACAAACCCTCACACTACCACCATTTCCTATCGACACCGAACGTGCGACAA
GCGTCGTTATGGTGCAACGTTATTCACCTTACAAACCCTCGACAATAAGCCAGTGGAACTGCTGCCCGAGACACTACCACCATTTCCTATACCCTCTAACTTCCATCACACGACACCGAACGTGCGACAA
GCGTCGTTATGGTGCAACGTACACTACCACCATTTCCTATGAAGGCACTATCTAAACACCCACCTGTAGGACCCTCTAACTTCCATCACATTTCTACCACTAATCAACCCCGACACCGAACGTGCGACAA
GCGTCGTTATGGTGCAACGTACCCTCTAACTTCCATCACAAACAAATGTCAAAGTCCCCTCTTGACACATTTTCTACCACTAATCAACCCTATTCACCTTACAAACCCTCCGACACCGAACGTGCGACAA
GCGTCGTTATGGTGCAACGTTTTCTACCACTAATCAACCCACAGGCCTCCTTTGATACCCGCTAGTCCTCTATTCACCTTACAAACCCTCACACTACCACCATTTCCTATCGACACCGAACGTGCGACAA
GCGTCGTTATGGTGCAACGTTATTCACCTTACAAACCCTCCTTTCCAACAGCTCCTGGATTTTCCTTTAGACACTACCACCATTTCCTATACCCTCTAACTTCCATCACACGACACCGAACGTGCGACAA
GCGTCGTTATGGTGCAACGTACACTACCACCATTTCCTATTTGGCACCAATAGGCATCCTGCTGGTCTTAACCCTCTAACTTCCATCACATTTCTACCACTAATCAACCCCGACACCGAACGTGCGACAA
GCGTCGTTATGGTGCAACGTACCCTCTAACTTCCATCACAAGCTATGGATAAAACGTCCATGGTTAATATTTTCTACCACTAATCAACCCTATTCACCTTACAAACCCTCCGACACCGAACGTGCGACAA
GCGTCGTTATGGTGCAACGTTTTCTACCACTAATCAACCCGTCTTCCTTAAATAAACACAGGAGGTTTTGTATTCACCTTACAAACCCTCACACTACCACCATTTCCTATCGACACCGAACGTGCGACAA
GCGTCGTTATGGTGCAACGTTATTCACCTTACAAACCCTCGCAAAGACTGTGGACAAATGTTCAGCACTAACACTACCACCATTTCCTATACCCTCTAACTTCCATCACACGACACCGAACGTGCGACAA
GCGTCGTTATGGTGCAACGTACACTACCACCATTTCCTATTCAGTTTTCAAACCTTTGTCGTCATAAGCGACCCTCTAACTTCCATCACATTTCTACCACTAATCAACCCCGACACCGAACGTGCGACAA
GCGTCGTTATGGTGCAACGTACCCTCTAACTTCCATCACATGCTGCGGAAGGGGAAAGAGCGCTACACCTTTTCTACCACTAATCAACCCTATTCACCTTACAAACCCTCCGACACCGAACGTGCGACAA
GCGTCGTTATGGTGCAACGTTTTCTACCACTAATCAACCCTCCTGCAGTCCGTGCCCTCCATGTTCAGCTTATTCACCTTACAAACCCTCACACTACCACCATTTCCTATCGACACCGAACGTGCGACAA
GCGTCGTTATGGTGCAACGTTATTCACCTTACAAACCCTCAACCAATCTTGACAGACACCTGAAGAAACAACACTACCACCATTTCCTATACCCTCTAACTTCCATCACACGACACCGAACGTGCGACAA
GCGTCGTTATGGTGCAACGTACACTACCACCATTTCCTATAACATCCACAACAAGGAGAAGCCATTTAAGACCCTCTAACTTCCATCACATTTCTACCACTAATCAACCCCGACACCGAACGTGCGACAA
GCGTCGTTATGGTGCAACGTACCCTCTAACTTCCATCACACATTTCTTCCAACCTGCAGCGACATGTGCGTTTCTACCACTAATCAACCCTATTCACCTTACAAACCCTCCGACACCGAACGTGCGACAA
GCGTCGTTATGGTGCAACGTTTTCTACCACTAATCAACCCCACTTGAGAACCCACACAGGAGAGCAACCTTATTCACCTTACAAACCCTCACACTACCACCATTTCCTATCGACACCGAACGTGCGACAA
GCGTCGTTATGGTGCAACGTTATTCACCTTACAAACCCTCGGGTGGCTGAGAGGAGCAGTTGAAATGGCAACACTACCACCATTTCCTATACCCTCTAACTTCCATCACACGACACCGAACGTGCGACAA
GCGTCGTTATGGTGCAACGTACACTACCACCATTTCCTATGAGGGGAAAGGAAACCTCACCAGGGAAGGCACCCTCTAACTTCCATCACATTTCTACCACTAATCAACCCCGACACCGAACGTGCGACAA
GCGTCGTTATGGTGCAACGTACCCTCTAACTTCCATCACAGCTGGTGCCCTGGAGATGAGCTGTAAGGCGTTTCTACCACTAATCAACCCTATTCACCTTACAAACCCTCCGACACCGAACGTGCGACAA
GCGTCGTTATGGTGCAACGTTTTCTACCACTAATCAACCCAATAATTGGCAAGTTGAGGTACTTTCTTCCTATTCACCTTACAAACCCTCACACTACCACCATTTCCTATCGACACCGAACGTGCGACAA
GCGTCGTTATGGTGCAACGTTATTCACCTTACAAACCCTCATTTTGTCCTTTATCGAAAAACCAGATTTCACACTACCACCATTTCCTATACCCTCTAACTTCCATCACACGACACCGAACGTGCGACAA
GCGTCGTTATGGTGCAACGTACACTACCACCATTTCCTATGAGAGAAGTAAATAACAGACATTATTCAGTACCCTCTAACTTCCATCACATTTCTACCACTAATCAACCCCGACACCGAACGTGCGACAA
GCGTCGTTATGGTGCAACGTACCCTCTAACTTCCATCACACGATGATGTTATGTTCATGTTAATCCTATTTTTCTACCACTAATCAACCCTATTCACCTTACAAACCCTCCGACACCGAACGTGCGACAA
GCGTCGTTATGGTGCAACGTTTTCTACCACTAATCAACCCGCATGATCCTTCTGATTAAGAACTGTACCCTATTCACCTTACAAACCCTCACACTACCACCATTTCCTATCGACACCGAACGTGCGACAA
GCGTCGTTATGGTGCAACGTTATTCACCTTACAAACCCTCGCAACTTAGTTTTTGTAATACTGAAATCGAACACTACCACCATTTCCTATACCCTCTAACTTCCATCACACGACACCGAACGTGCGACAA
GCGTCGTTATGGTGCAACGTACACTACCACCATTTCCTATTGTGTATGGGAGTGCCCAATAGTGTTTGGCACCCTCTAACTTCCATCACATTTCTACCACTAATCAACCCCGACACCGAACGTGCGACAA
GCGTCGTTATGGTGCAACGTACCCTCTAACTTCCATCACAACTATTTTATGATGTCTGAGGCACACCCCTTTTCTACCACTAATCAACCCTATTCACCTTACAAACCCTCCGACACCGAACGTGCGACAA
GCGTCGTTATGGTGCAACGTTTTCTACCACTAATCAACCCTTGATCAAAAAGAGCACTGTTCCCGTCAGCTATTCACCTTACAAACCCTCACACTACCACCATTTCCTATCGACACCGAACGTGCGACAA
GCGTCGTTATGGTGCAACGTTATTCACCTTACAAACCCTCGACAATCATGTCACTGTTTTTAATGTTTCAACACTACCACCATTTCCTATACCCTCTAACTTCCATCACACGACACCGAACGTGCGACAA
GCGTCGTTATGGTGCAACGTACACTACCACCATTTCCTATTTATCACCACTGTACCACTAATACAATGTTACCCTCTAACTTCCATCACATTTCTACCACTAATCAACCCCGACACCGAACGTGCGACAA
GCGTCGTTATGGTGCAACGTACCCTCTAACTTCCATCACATGCAGAGAGGTTAAGTCGGTGACATAACTGTTTCTACCACTAATCAACCCTATTCACCTTACAAACCCTCCGACACCGAACGTGCGACAA
GCGTCGTTATGGTGCAACGTTTTCTACCACTAATCAACCCTTCTTGAGTACATTGTTTAAAACTAGGGGGTATTCACCTTACAAACCCTCACACTACCACCATTTCCTATCGACACCGAACGTGCGACAA
GCGTCGTTATGGTGCAACGTTATTCACCTTACAAACCCTCTCTTTTGCAGATGGAAGTAGTCAGAAGAAAACACTACCACCATTTCCTATACCCTCTAACTTCCATCACACGACACCGAACGTGCGACAA
GCGTCGTTATGGTGCAACGTACACTACCACCATTTCCTATTACAGGATCACCTGATCTGACTGGGAACAGACCCTCTAACTTCCATCACATTTCTACCACTAATCAACCCCGACACCGAACGTGCGACAA
GCGTCGTTATGGTGCAACGTACTCCACTACTACTCACTCTGACCGCAGCATGGTGGAGGTACTAGCTGACACCCTCTAACTTCCATCACATTTCTACCACTAATCAACCCCGACACCGAACGTGCGACAA
GCGTCGTTATGGTGCAACGTACCCTCTAACTTCCATCACAGCGCTGCCGCTGGGCGCCCCGGATGGCGGCTTTCTACCACTAATCAACCCATCCTCCTTCAATACATCCCCGACACCGAACGTGCGACAA
GCGTCGTTATGGTGCAACGTTTTCTACCACTAATCAACCCGGGCTGTGGAAAGGGGAACAGTTAAATTTGATCCTCCTTCAATACATCCCACTCCACTACTACTCACTCTCGACACCGAACGTGCGACAA
GCGTCGTTATGGTGCAACGTATCCTCCTTCAATACATCCCGGTGGGGAAGACGCAGCCCATCCTGTTTGGACTCCACTACTACTCACTCTACCCTCTAACTTCCATCACACGACACCGAACGTGCGACAA
GCGTCGTTATGGTGCAACGTACTCCACTACTACTCACTCTCCAGGAGGGCCCTTGGAGGCCACCAGGAAGACCCTCTAACTTCCATCACATTTCTACCACTAATCAACCCCGACACCGAACGTGCGACAA
GCGTCGTTATGGTGCAACGTACCCTCTAACTTCCATCACATGCCGCCCTGCACCAACGCATCCACCGGCGTTTCTACCACTAATCAACCCATCCTCCTTCAATACATCCCCGACACCGAACGTGCGACAA
GCGTCGTTATGGTGCAACGTTTTCTACCACTAATCAACCCGCCTCGGCCGGTTCCTACCAGTTCTCCATGATCCTCCTTCAATACATCCCACTCCACTACTACTCACTCTCGACACCGAACGTGCGACAA
GCGTCGTTATGGTGCAACGTATCCTCCTTCAATACATCCCGACACCCATTTCACCCGGCCGTGCCAGCGGACTCCACTACTACTCACTCTACCCTCTAACTTCCATCACACGACACCGAACGTGCGACAA
GCGTCGTTATGGTGCAACGTACTCCACTACTACTCACTCTCCTGTTTGCATCTGGGTGGTCATTTATTTTACCCTCTAACTTCCATCACATTTCTACCACTAATCAACCCCGACACCGAACGTGCGACAA
GCGTCGTTATGGTGCAACGTACCCTCTAACTTCCATCACATCTTTTCCGCACCTTATCGATTGCAAAAATTTTCTACCACTAATCAACCCATCCTCCTTCAATACATCCCCGACACCGAACGTGCGACAA
GCGTCGTTATGGTGCAACGTTTTCTACCACTAATCAACCCTGGCTGCAGGCAGCAAAAACGGCTGGACTTATCCTCCTTCAATACATCCCACTCCACTACTACTCACTCTCGACACCGAACGTGCGACAA
GCGTCGTTATGGTGCAACGTATCCTCCTTCAATACATCCCAGGCCGAGCCCCTGACCTTTGGGGTGCATCACTCCACTACTACTCACTCTACCCTCTAACTTCCATCACACGACACCGAACGTGCGACAA
GCGTCGTTATGGTGCAACGTACTCCACTACTACTCACTCTTATCAACATAGGCAGTATTTAGTCTCAGAGACCCTCTAACTTCCATCACATTTCTACCACTAATCAACCCCGACACCGAACGTGCGACAA
GCGTCGTTATGGTGCAACGTACCCTCTAACTTCCATCACATGTTAGAGCCATTTAGTGCTTCCTAAACTTTTTCTACCACTAATCAACCCATCCTCCTTCAATACATCCCCGACACCGAACGTGCGACAA
GCGTCGTTATGGTGCAACGTTTTCTACCACTAATCAACCCGGGCACCATGCATCAAGAAGGCTTGTCACTATCCTCCTTCAATACATCCCACTCCACTACTACTCACTCTCGACACCGAACGTGCGACAA
GCGTCGTTATGGTGCAACGTATCCTCCTTCAATACATCCCCAGATAATCTCACACATTGAATTTTCGCCCACTCCACTACTACTCACTCTACCCTCTAACTTCCATCACACGACACCGAACGTGCGACAA
GCGTCGTTATGGTGCAACGTACTCCACTACTACTCACTCTGTAGGGAAGGACGAAGGAAAGAGATTTCTAACCCTCTAACTTCCATCACATTTCTACCACTAATCAACCCCGACACCGAACGTGCGACAA
GCGTCGTTATGGTGCAACGTACCCTCTAACTTCCATCACACATAGGCTGCCGTATCTGGCCTGAGAAAACTTTCTACCACTAATCAACCCATCCTCCTTCAATACATCCCCGACACCGAACGTGCGACAA
GCGTCGTTATGGTGCAACGTTTTCTACCACTAATCAACCCTTGTTTCTCCAACATTAGATGTTCCTCTTAATCCTCCTTCAATACATCCCACTCCACTACTACTCACTCTCGACACCGAACGTGCGACAA
GCGTCGTTATGGTGCAACGTATCCTCCTTCAATACATCCCACACTTTGACAGCTGTGTTGTCAGAAAAATACTCCACTACTACTCACTCTACCCTCTAACTTCCATCACACGACACCGAACGTGCGACAA
GCGTCGTTATGGTGCAACGTACTCCACTACTACTCACTCTCCATCCGGTCTCCACTCAGTTATTCCACAGACCCTCTAACTTCCATCACATTTCTACCACTAATCAACCCCGACACCGAACGTGCGACAA
GCGTCGTTATGGTGCAACGTACCCTCTAACTTCCATCACAGAGCGCTAGCAGGATTCAGAGAAACTCAGATTTCTACCACTAATCAACCCATCCTCCTTCAATACATCCCCGACACCGAACGTGCGACAA
GCGTCGTTATGGTGCAACGTTTTCTACCACTAATCAACCCCTGTGATACCAGGTTGCTCTTGTCTGGAGAATCCTCCTTCAATACATCCCACTCCACTACTACTCACTCTCGACACCGAACGTGCGACAA
GCGTCGTTATGGTGCAACGTATCCTCCTTCAATACATCCCTTGATTCTTTGTCTTACATAGAGCAGCAGCACTCCACTACTACTCACTCTACCCTCTAACTTCCATCACACGACACCGAACGTGCGACAA
GCGTCGTTATGGTGCAACGTACTCCACTACTACTCACTCTTCGGTATAGCCAAAGCTGATCATTTGTCTGACCCTCTAACTTCCATCACATTTCTACCACTAATCAACCCCGACACCGAACGTGCGACAA
GCGTCGTTATGGTGCAACGTACCCTCTAACTTCCATCACAGGTCGGAAATGCCTTCCCTCTTTCAGCCAGTTTCTACCACTAATCAACCCATCCTCCTTCAATACATCCCCGACACCGAACGTGCGACAA
GCGTCGTTATGGTGCAACGTTTTCTACCACTAATCAACCCGAAAATAAATAGTTTGACAGCAATCTCAGAATCCTCCTTCAATACATCCCACTCCACTACTACTCACTCTCGACACCGAACGTGCGACAA
GCGTCGTTATGGTGCAACGTATCCTCCTTCAATACATCCCAGGCATGAGATGTTGAGGGTCTTTCATACAACTCCACTACTACTCACTCTACCCTCTAACTTCCATCACACGACACCGAACGTGCGACAA
GCGTCGTTATGGTGCAACGTACTCCACTACTACTCACTCTCTTTCCCCCAGGGACATTCGGTCTTAGGGAACCCTCTAACTTCCATCACATTTCTACCACTAATCAACCCCGACACCGAACGTGCGACAA
GCGTCGTTATGGTGCAACGTACCCTCTAACTTCCATCACACTGAGGACTGCAAATTTCTTTCTTGAAATATTTCTACCACTAATCAACCCATCCTCCTTCAATACATCCCCGACACCGAACGTGCGACAA
GCGTCGTTATGGTGCAACGTTTTCTACCACTAATCAACCCTCTTTCATACGTTTCTCTCGAAAGGCCTCAATCCTCCTTCAATACATCCCACTCCACTACTACTCACTCTCGACACCGAACGTGCGACAA
GCGTCGTTATGGTGCAACGTATCCTCCTTCAATACATCCCACGCTGGGACCGGAAGGGGTGTCTCTCCTTACTCCACTACTACTCACTCTACCCTCTAACTTCCATCACACGACACCGAACGTGCGACAA
GCGTCGTTATGGTGCAACGTACTCCACTACTACTCACTCTGGATCACAACCCGTTGGCTGAGCAGCTGTGACCCTCTAACTTCCATCACATTTCTACCACTAATCAACCCCGACACCGAACGTGCGACAA
GCGTCGTTATGGTGCAACGTACCCTCTAACTTCCATCACATCTGTCCAGATACTGCAGCAAAAACTCTTGTTTCTACCACTAATCAACCCATCCTCCTTCAATACATCCCCGACACCGAACGTGCGACAA
GCGTCGTTATGGTGCAACGTTTTCTACCACTAATCAACCCAGAGGCGTTGCCAGCCATTTTGGGTCTGCTATCCTCCTTCAATACATCCCACTCCACTACTACTCACTCTCGACACCGAACGTGCGACAA
GCGTCGTTATGGTGCAACGTATCCTCCTTCAATACATCCCGGGTGAGTCAGCCATTCTCTTGCTCACGGGACTCCACTACTACTCACTCTACCCTCTAACTTCCATCACACGACACCGAACGTGCGACAA
GCGTCGTTATGGTGCAACGTACTCCACTACTACTCACTCTAGTCCAGTTCTTCTCCGTTTATTAAAGAACACCCTCTAACTTCCATCACATTTCTACCACTAATCAACCCCGACACCGAACGTGCGACAA
GCGTCGTTATGGTGCAACGTACCCTCTAACTTCCATCACACTTTTCTTTTCCCTCCTGCAAACACACACATTTCTACCACTAATCAACCCATCCTCCTTCAATACATCCCCGACACCGAACGTGCGACAA
GCGTCGTTATGGTGCAACGTTTTCTACCACTAATCAACCCGCCGTCTATATCCTCCCAATAGCCCTTCTCATCCTCCTTCAATACATCCCACTCCACTACTACTCACTCTCGACACCGAACGTGCGACAA
GCGTCGTTATGGTGCAACGTATCCTCCTTCAATACATCCCTAACACACTTTCCATTCCTTCTGGTTTTCTACTCCACTACTACTCACTCTACCCTCTAACTTCCATCACACGACACCGAACGTGCGACAA
GCGTCGTTATGGTGCAACGTACTCCACTACTACTCACTCTTACTGCTTATTCAAGCCCCTATTTATAATTACCCTCTAACTTCCATCACATTTCTACCACTAATCAACCCCGACACCGAACGTGCGACAA
GCGTCGTTATGGTGCAACGTACCCTCTAACTTCCATCACACCAGAGAAAGAAAAATGGGATAAGCCATTCTTTCTACCACTAATCAACCCATCCTCCTTCAATACATCCCCGACACCGAACGTGCGACAA
GCGTCGTTATGGTGCAACGTTTTCTACCACTAATCAACCCGCTGTCTTCAAGGAAGACCCATAAGCCAATATCCTCCTTCAATACATCCCACTCCACTACTACTCACTCTCGACACCGAACGTGCGACAA
GCGTCGTTATGGTGCAACGTATCCTCCTTCAATACATCCCCCTTCGGGTGCTTCCAGCGGTCTCCTCATTACTCCACTACTACTCACTCTACCCTCTAACTTCCATCACACGACACCGAACGTGCGACAA
GCGTCGTTATGGTGCAACGTACTCCACTACTACTCACTCTTATTTCTCTACCTGAGAAATTGTGTTCATTACCCTCTAACTTCCATCACATTTCTACCACTAATCAACCCCGACACCGAACGTGCGACAA
GCGTCGTTATGGTGCAACGTACCCTCTAACTTCCATCACAGGCAGGGCAGCCCTAAGCTACTGATGTTTTTTTCTACCACTAATCAACCCATCCTCCTTCAATACATCCCCGACACCGAACGTGCGACAA
GCGTCGTTATGGTGCAACGTTTTCTACCACTAATCAACCCATGGCAAATAAACAATTTGACAAGCACCTAATCCTCCTTCAATACATCCCACTCCACTACTACTCACTCTCGACACCGAACGTGCGACAA
GCGTCGTTATGGTGCAACGTATCCTCCTTCAATACATCCCTTCTGTAACTCCAATATTCAAACCCATGTGACTCCACTACTACTCACTCTACCCTCTAACTTCCATCACACGACACCGAACGTGCGACAA
GCGTCGTTATGGTGCAACGTACACTACCACCATTTCCTATTGGAAGAGGAAAGGGCTTTGGAAACAGAGGACCACAACCCATTCCTTTCATTTCTACCACTAATCAACCCCGACACCGAACGTGCGACAA
GCGTCGTTATGGTGCAACGTACCACAACCCATTCCTTTCATACTAAGCTTACTCCTGTGCAGAAGTACAGTTTCTACCACTAATCAACCCATCCTCCTTCAATACATCCCCGACACCGAACGTGCGACAA
GCGTCGTTATGGTGCAACGTTTTCTACCACTAATCAACCCCACTGAATAACAACATTGCTAAAGCTGGCTATCCTCCTTCAATACATCCCACACTACCACCATTTCCTATCGACACCGAACGTGCGACAA
GCGTCGTTATGGTGCAACGTATCCTCCTTCAATACATCCCTTGACTTTTGAAGAAGCTAATCTCTGTCAGACACTACCACCATTTCCTATACCACAACCCATTCCTTTCACGACACCGAACGTGCGACAA
GCGTCGTTATGGTGCAACGTACACTACCACCATTTCCTATACTTTGATAAATATGACACCATACTTGTTGACCACAACCCATTCCTTTCATTTCTACCACTAATCAACCCCGACACCGAACGTGCGACAA
GCGTCGTTATGGTGCAACGTACCACAACCCATTCCTTTCATCCATCTTTGCACATTATCAGACAGGCATATTTCTACCACTAATCAACCCATCCTCCTTCAATACATCCCCGACACCGAACGTGCGACAA
GCGTCGTTATGGTGCAACGTTTTCTACCACTAATCAACCCTATACCCCCTCCTCCACCAGAGGATGAGGAATCCTCCTTCAATACATCCCACACTACCACCATTTCCTATCGACACCGAACGTGCGACAA
GCGTCGTTATGGTGCAACGTATCCTCCTTCAATACATCCCTCTTGGAAGTCAGAAACTGAAGGAGGTGAAACACTACCACCATTTCCTATACCACAACCCATTCCTTTCACGACACCGAACGTGCGACAA
GCGTCGTTATGGTGCAACGTACACTACCACCATTTCCTATGGCAATGGTGACACTTACCAAAGCAGAAGTACCACAACCCATTCCTTTCATTTCTACCACTAATCAACCCCGACACCGAACGTGCGACAA
GCGTCGTTATGGTGCAACGTACCACAACCCATTCCTTTCATGGTTCTAGGAAACCAGCAGCAAGTGATTCTTTCTACCACTAATCAACCCATCCTCCTTCAATACATCCCCGACACCGAACGTGCGACAA
GCGTCGTTATGGTGCAACGTTTTCTACCACTAATCAACCCACCAAGATCAGGGGACACAGCGTGGTGGTGATCCTCCTTCAATACATCCCACACTACCACCATTTCCTATCGACACCGAACGTGCGACAA
GCGTCGTTATGGTGCAACGTATCCTCCTTCAATACATCCCCCGCTGTGGAAATACTGGCAGAGCGATTTCACACTACCACCATTTCCTATACCACAACCCATTCCTTTCACGACACCGAACGTGCGACAA
GCGTCGTTATGGTGCAACGTACACTACCACCATTTCCTATGTTATCAATTTTGACCTTCCTTCTACCATTACCACAACCCATTCCTTTCATTTCTACCACTAATCAACCCCGACACCGAACGTGCGACAA
GCGTCGTTATGGTGCAACGTACCACAACCCATTCCTTTCACAGAGGGCTTGATATTGAAAATGTTCAACATTTCTACCACTAATCAACCCATCCTCCTTCAATACATCCCCGACACCGAACGTGCGACAA
GCGTCGTTATGGTGCAACGTTTTCTACCACTAATCAACCCGCCCAGTTCTTGTTGCTACTTCAGTGGCTGATCCTCCTTCAATACATCCCACACTACCACCATTTCCTATCGACACCGAACGTGCGACAA
GCGTCGTTATGGTGCAACGTATCCTCCTTCAATACATCCCCAAGCTCTTGGAGATTTTCGCTGTGGAAAGACACTACCACCATTTCCTATACCACAACCCATTCCTTTCACGACACCGAACGTGCGACAA
GCGTCGTTATGGTGCAACGTACACTACCACCATTTCCTATGAAAGAACTATGGTCTTTGTTGAAACCAAGACCACAACCCATTCCTTTCATTTCTACCACTAATCAACCCCGACACCGAACGTGCGACAA
GCGTCGTTATGGTGCAACGTACCACAACCCATTCCTTTCAGCTTGTTGAGATTCTACGAAACATAGGTGATTTCTACCACTAATCAACCCATCCTCCTTCAATACATCCCCGACACCGAACGTGCGACAA
GCGTCGTTATGGTGCAACGTTTTCTACCACTAATCAACCCTTCAAGTTGGCCAGTATTCAAAAAGAGAAAATCCTCCTTCAATACATCCCACACTACCACCATTTCCTATCGACACCGAACGTGCGACAA
GCGTCGTTATGGTGCAACGTATCCTCCTTCAATACATCCCGGAGCTTGCAGAGATGTTCAGCAGACGATCACACTACCACCATTTCCTATACCACAACCCATTCCTTTCACGACACCGAACGTGCGACAA
GCGTCGTTATGGTGCAACGTACACTACCACCATTTCCTATAGAGGTTGGCTGGGGACTTTCTAAAGTCCAACCACAACCCATTCCTTTCATTTCTACCACTAATCAACCCCGACACCGAACGTGCGACAA
GCGTCGTTATGGTGCAACGTACCACAACCCATTCCTTTCATTATTCAGTGCTACTTTTCCAGAAGAAATCTTTCTACCACTAATCAACCCATCCTCCTTCAATACATCCCCGACACCGAACGTGCGACAA
GCGTCGTTATGGTGCAACGTTTTCTACCACTAATCAACCCAATGCCATCAAAGGAACAACGCCAAACCCTATCCTCCTTCAATACATCCCACACTACCACCATTTCCTATCGACACCGAACGTGCGACAA
GCGTCGTTATGGTGCAACGTATCCTCCTTCAATACATCCCCAGAGATGAAGAAACTAATTTCTTGTCCAGACACTACCACCATTTCCTATACCACAACCCATTCCTTTCACGACACCGAACGTGCGACAA
GCGTCGTTATGGTGCAACGTACACTACCACCATTTCCTATCAAACAAGTCAAGTACTTAGTTTTGGATGAACCACAACCCATTCCTTTCATTTCTACCACTAATCAACCCCGACACCGAACGTGCGACAA
GCGTCGTTATGGTGCAACGTACCACAACCCATTCCTTTCAAACATATTGTGTGCTACTCCAGGGAGGCTGTTTCTACCACTAATCAACCCATCCTCCTTCAATACATCCCCGACACCGAACGTGCGACAA
GCGTCGTTATGGTGCAACGTTTTCTACCACTAATCAACCCTCATTCAGTTCGACAGATAGTACAAGGGTGATCCTCCTTCAATACATCCCACACTACCACCATTTCCTATCGACACCGAACGTGCGACAA
GCGTCGTTATGGTGCAACGTATCCTCCTTCAATACATCCCCTGTGGTCATATATGGAGGAACCCAGTTTGACACTACCACCATTTCCTATACCACAACCCATTCCTTTCACGACACCGAACGTGCGACAA
GCGTCGTTATGGTGCAACGTACACTACCACCATTTCCTATAACCAGAGTGTATTATTGTAGCACCAACTCACCACAACCCATTCCTTTCATTTCTACCACTAATCAACCCCGACACCGAACGTGCGACAA
GCGTCGTTATGGTGCAACGTACCACAACCCATTCCTTTCAATAACTGCCAGTCGCTTTAAAGAACTGCAGTTTCTACCACTAATCAACCCATCCTCCTTCAATACATCCCCGACACCGAACGTGCGACAA
GCGTCGTTATGGTGCAACGTTTTCTACCACTAATCAACCCGCCTATTTTGGCTCATATGATGCGGGATGGATCCTCCTTCAATACATCCCACACTACCACCATTTCCTATCGACACCGAACGTGCGACAA
GCGTCGTTATGGTGCAACGTATCCTCCTTCAATACATCCCGCAGGACGAGATTTGATGGCTTGTGCTCAAACACTACCACCATTTCCTATACCACAACCCATTCCTTTCACGACACCGAACGTGCGACAA
GCGTCGTTATGGTGCAACGTACACTACCACCATTTCCTATGGTGGTATGACAAATGTTTGCTTTTATAATACCACAACCCATTCCTTTCATTTCTACCACTAATCAACCCCGACACCGAACGTGCGACAA
GCGTCGTTATGGTGCAACGTACCACAACCCATTCCTTTCATGGTTCAGTTTGCAATGTGAGCTTTGTACTTTTCTACCACTAATCAACCCATCCTCCTTCAATACATCCCCGACACCGAACGTGCGACAA
GCGTCGTTATGGTGCAACGTTTTCTACCACTAATCAACCCGACTGAAGCCTTTCAAAGTTATTTGATTTTATCCTCCTTCAATACATCCCACACTACCACCATTTCCTATCGACACCGAACGTGCGACAA
GCGTCGTTATGGTGCAACGTATCCTCCTTCAATACATCCCCCTTTAAAAGAATAGTGTATCAGTACAATGACACTACCACCATTTCCTATACCACAACCCATTCCTTTCACGACACCGAACGTGCGACAA
GCGTCGTTATGGTGCAACGTACACTACCACCATTTCCTATTTATGATCCTATAAAACAAGCAATAGGATGACCACAACCCATTCCTTTCATTTCTACCACTAATCAACCCCGACACCGAACGTGCGACAA
GCGTCGTTATGGTGCAACGTACCACAACCCATTCCTTTCAATGTCCAAGTGCTTAAGTCTTAGTATAGTGTTTCTACCACTAATCAACCCATCCTCCTTCAATACATCCCCGACACCGAACGTGCGACAA
GCGTCGTTATGGTGCAACGTTTTCTACCACTAATCAACCCCTAGTATATTCTTCAGAAAGTTAAGACATGATCCTCCTTCAATACATCCCACACTACCACCATTTCCTATCGACACCGAACGTGCGACAA
GCGTCGTTATGGTGCAACGTATCCTCCTTCAATACATCCCGTGTTAGCTGGAAATATTAAAGCATTCTTAACACTACCACCATTTCCTATACCACAACCCATTCCTTTCACGACACCGAACGTGCGACAA
GCGTCGTTATGGTGCAACGTACACTACCACCATTTCCTATAGCTTCATTGATTAGTTATGTGAAATGCTGACCACAACCCATTCCTTTCATTTCTACCACTAATCAACCCCGACACCGAACGTGCGACAA
GCGTCGTTATGGTGCAACGTACCACAACCCATTCCTTTCACCTGTTCTTCTGTTCTTCCTCCCAACCTTTTTTCTACCACTAATCAACCCATCCTCCTTCAATACATCCCCGACACCGAACGTGCGACAA
GCGTCGTTATGGTGCAACGTTTTCTACCACTAATCAACCCCAGAAGTGTGAAACCTGATATTCTTATATCATCCTCCTTCAATACATCCCACACTACCACCATTTCCTATCGACACCGAACGTGCGACAA
GCGTCGTTATGGTGCAACGTATCCTCCTTCAATACATCCCGTTTTGATGCAGAGAAGAAAGAGTTTTTATACACTACCACCATTTCCTATACCACAACCCATTCCTTTCACGACACCGAACGTGCGACAA
GCGTCGTTATGGTGCAACGTACACTACCACCATTTCCTATTCCCAATCCAGTTGATGACGAGTCATGGGAACCACAACCCATTCCTTTCATTTCTACCACTAATCAACCCCGACACCGAACGTGCGACAA
GCGTCGTTATGGTGCAACGTACCACAACCCATTCCTTTCACACGTTGAATACAGCGGGGATTTCTTCTTCTTTCTACCACTAATCAACCCATCCTCCTTCAATACATCCCCGACACCGAACGTGCGACAA
GCGTCGTTATGGTGCAACGTTTTCTACCACTAATCAACCCGTGCCTCCCAGCTTCAGTAGCAGCACAAGAATCCTCCTTCAATACATCCCACACTACCACCATTTCCTATCGACACCGAACGTGCGACAA
GCGTCGTTATGGTGCAACGTATCCTCCTTCAATACATCCCATGGCTAGAAGAGATTGCCTTCAGTACCTAACACTACCACCATTTCCTATACCACAACCCATTCCTTTCACGACACCGAACGTGCGACAA
GCGTCGTTATGGTGCAACGTACCACAACCCATTCCTTTCAAACCAGTCTCTTATCTCAGACTGCAGAGCATTTCTACCACTAATCAACCCTATTCACCTTACAAACCCTCCGACACCGAACGTGCGACAA
GCGTCGTTATGGTGCAACGTTTTCTACCACTAATCAACCCGAGATGGCCCAGATACAACAGAATGCTGTTTATTCACCTTACAAACCCTCACTCCACTACTACTCACTCTCGACACCGAACGTGCGACAA
GCGTCGTTATGGTGCAACGTTATTCACCTTACAAACCCTCTGGAAAATTATACTCAGTGGCTGCAAAAACACTCCACTACTACTCACTCTACCACAACCCATTCCTTTCACGACACCGAACGTGCGACAA
GCGTCGTTATGGTGCAACGTACTCCACTACTACTCACTCTTTTAACGGGGAAAGAGTCAAACAAGCAGTTACCACAACCCATTCCTTTCATTTCTACCACTAATCAACCCCGACACCGAACGTGCGACAA
GCGTCGTTATGGTGCAACGTACCACAACCCATTCCTTTCAGTTTTAACGAAGGAAACTATCATTACAGTTTTTCTACCACTAATCAACCCTATTCACCTTACAAACCCTCCGACACCGAACGTGCGACAA
GCGTCGTTATGGTGCAACGTTTTCTACCACTAATCAACCCGCAGGCTCCACGCTGAACGGTTACACAGAGTATTCACCTTACAAACCCTCACTCCACTACTACTCACTCTCGACACCGAACGTGCGACAA
GCGTCGTTATGGTGCAACGTTATTCACCTTACAAACCCTCAATAAAACTCACTGAGGTCTGGGAGAAAATACTCCACTACTACTCACTCTACCACAACCCATTCCTTTCACGACACCGAACGTGCGACAA
GCGTCGTTATGGTGCAACGTACTCCACTACTACTCACTCTATTCCTGTCAAGTCATCTTGTGAAGGCTGCACCACAACCCATTCCTTTCATTTCTACCACTAATCAACCCCGACACCGAACGTGCGACAA
GCGTCGTTATGGTGCAACGTACCACAACCCATTCCTTTCATTTGTAAGCCGATCCGCCGCCCAAAGCCATTTTCTACCACTAATCAACCCTATTCACCTTACAAACCCTCCGACACCGAACGTGCGACAA
GCGTCGTTATGGTGCAACGTTTTCTACCACTAATCAACCCGTTCTACACTGCGGGACAAAATCATGGAAATATTCACCTTACAAACCCTCACTCCACTACTACTCACTCTCGACACCGAACGTGCGACAA
GCGTCGTTATGGTGCAACGTTATTCACCTTACAAACCCTCGCTCTCATGCTAACAGGAGGTTGGTGGTTCACTCCACTACTACTCACTCTACCACAACCCATTCCTTTCACGACACCGAACGTGCGACAA
GCGTCGTTATGGTGCAACGTACTCCACTACTACTCACTCTTCTTACACGGTGCCGATTTCAGCACGAAGGACCACAACCCATTCCTTTCATTTCTACCACTAATCAACCCCGACACCGAACGTGCGACAA
GCGTCGTTATGGTGCAACGTACCACAACCCATTCCTTTCAAGTACGACAGATTCCACATAGGAAATGAAATTTCTACCACTAATCAACCCTATTCACCTTACAAACCCTCCGACACCGAACGTGCGACAA
GCGTCGTTATGGTGCAACGTTTTCTACCACTAATCAACCCTCAGAGGCAGTACATGCTGAGGATTGAGCTTATTCACCTTACAAACCCTCACTCCACTACTACTCACTCTCGACACCGAACGTGCGACAA
GCGTCGTTATGGTGCAACGTTATTCACCTTACAAACCCTCGGTTTTGGGAATCCCTCTGGTGAATATTGGACTCCACTACTACTCACTCTACCACAACCCATTCCTTTCACGACACCGAACGTGCGACAA
GCGTCGTTATGGTGCAACGTACTCCACTACTACTCACTCTAATATGGATGTGAATGGGGGAGGTTGGACAACCACAACCCATTCCTTTCATTTCTACCACTAATCAACCCCGACACCGAACGTGCGACAA
GCGTCGTTATGGTGCAACGTACCACAACCCATTCCTTTCACTGGTTTTAATAAAAGTGGAATCTACACTATTTCTACCACTAATCAACCCTATTCACCTTACAAACCCTCCGACACCGAACGTGCGACAA
GCGTCGTTATGGTGCAACGTTTTCTACCACTAATCAACCCTTTGCTAAAGGGAGGAAAAAGAGAAGAAGATATTCACCTTACAAACCCTCACTCCACTACTACTCACTCTCGACACCGAACGTGCGACAA
GCGTCGTTATGGTGCAACGTTATTCACCTTACAAACCCTCGAAGCAACTTAGTAGAGCTACCAACAACAAACTCCACTACTACTCACTCTACCACAACCCATTCCTTTCACGACACCGAACGTGCGACAA
GCGTCGTTATGGTGCAACGTACTCCACTACTACTCACTCTGAGGAGAAAGAAAACCTTCAAGGCTTGGTTACCACAACCCATTCCTTTCATTTCTACCACTAATCAACCCCGACACCGAACGTGCGACAA
GCGTCGTTATGGTGCAACGTACCACAACCCATTCCTTTCATACTAGAGCACAAAATCTTAGAAATGGAGGTTTCTACCACTAATCAACCCTATTCACCTTACAAACCCTCCGACACCGAACGTGCGACAA
GCGTCGTTATGGTGCAACGTTTTCTACCACTAATCAACCCCTTCAATTCTTCATACAGATTTTTCATGCTTATTCACCTTACAAACCCTCACTCCACTACTACTCACTCTCGACACCGAACGTGCGACAA
GCGTCGTTATGGTGCAACGTTATTCACCTTACAAACCCTCTTGAGTTGGAACAGCCCATTGTACAGATCTACTCCACTACTACTCACTCTACCACAACCCATTCCTTTCACGACACCGAACGTGCGACAA
GCGTCGTTATGGTGCAACGTACTCCACTACTACTCACTCTAACAATAAGCAGGCAGTTAACATTCTCATTACCACAACCCATTCCTTTCATTTCTACCACTAATCAACCCCGACACCGAACGTGCGACAA
GCGTCGTTATGGTGCAACGTACCACAACCCATTCCTTTCAGTGTTCCTTTACATGAAATTTGATTAACTGTTTCTACCACTAATCAACCCTATTCACCTTACAAACCCTCCGACACCGAACGTGCGACAA
GCGTCGTTATGGTGCAACGTTTTCTACCACTAATCAACCCCTGGGGATTCAGTTTTCAAAAGATATAAAATATTCACCTTACAAACCCTCACTCCACTACTACTCACTCTCGACACCGAACGTGCGACAA
GCGTCGTTATGGTGCAACGTTATTCACCTTACAAACCCTCCAAATGTAAACTCTGTTCTTGTAAGCCATGACTCCACTACTACTCACTCTACCACAACCCATTCCTTTCACGACACCGAACGTGCGACAA
GCGTCGTTATGGTGCAACGTACTCCACTACTACTCACTCTGTGGAGTTCACCTGCCCATTTCCAGTATCAACCACAACCCATTCCTTTCATTTCTACCACTAATCAACCCCGACACCGAACGTGCGACAA
GCGTCGTTATGGTGCAACGTACCACAACCCATTCCTTTCAATACATCACTGCCCAAAAGAGACATAAAGATTTCTACCACTAATCAACCCTATTCACCTTACAAACCCTCCGACACCGAACGTGCGACAA
GCGTCGTTATGGTGCAACGTTTTCTACCACTAATCAACCCAGAATCTGTTGAAGATGGATTGTGGAGGTGTATTCACCTTACAAACCCTCACTCCACTACTACTCACTCTCGACACCGAACGTGCGACAA
GCGTCGTTATGGTGCAACGTTATTCACCTTACAAACCCTCCACATTCTGAACTTATAACATCCTGATGCTACTCCACTACTACTCACTCTACCACAACCCATTCCTTTCACGACACCGAACGTGCGACAA
GCGTCGTTATGGTGCAACGTACTCCACTACTACTCACTCTCACAATCATGTTTAAAAGGGAAGAAACTTCACCACAACCCATTCCTTTCATTTCTACCACTAATCAACCCCGACACCGAACGTGCGACAA
GCGTCGTTATGGTGCAACGTACCACAACCCATTCCTTTCACACCTGGGTTTGGAGCCTTCTGAGGTCAACTTTCTACCACTAATCAACCCTATTCACCTTACAAACCCTCCGACACCGAACGTGCGACAA
GCGTCGTTATGGTGCAACGTTTTCTACCACTAATCAACCCAAAGCTGGGCATGTTCCCAGATGAGAAGCTTATTCACCTTACAAACCCTCACTCCACTACTACTCACTCTCGACACCGAACGTGCGACAA
GCGTCGTTATGGTGCAACGTTATTCACCTTACAAACCCTCCATCTTGGGTAAATTGTTTTTCAATCCACAACTCCACTACTACTCACTCTACCACAACCCATTCCTTTCACGACACCGAACGTGCGACAA
GCGTCGTTATGGTGCAACGTACTCCACTACTACTCACTCTCCTTCTCATTTAGATGAAAGAAAATGAGTAACCACAACCCATTCCTTTCATTTCTACCACTAATCAACCCCGACACCGAACGTGCGACAA
GCGTCGTTATGGTGCAACGTACCACAACCCATTCCTTTCATTTGCCTTACAAGAGGTATGTGCCGACATTTTTCTACCACTAATCAACCCTATTCACCTTACAAACCCTCCGACACCGAACGTGCGACAA
GCGTCGTTATGGTGCAACGTTTTCTACCACTAATCAACCCCATGCTTTTAAGAAAAGATTCTGAATGCTTTATTCACCTTACAAACCCTCACTCCACTACTACTCACTCTCGACACCGAACGTGCGACAA
GCGTCGTTATGGTGCAACGTTATTCACCTTACAAACCCTCTCTTGATAACCGCAGCCACAAAGCCTTAGTACTCCACTACTACTCACTCTACCACAACCCATTCCTTTCACGACACCGAACGTGCGACAA
GCGTCGTTATGGTGCAACGTACTCCACTACTACTCACTCTTGCCATGAAAGGAGAGAACTAAATGTAGGCACCACAACCCATTCCTTTCATTTCTACCACTAATCAACCCCGACACCGAACGTGCGACAA
GCGTCGTTATGGTGCAACGTACCACAACCCATTCCTTTCAACCTGATGTGACTGCAGTATTCTATCAAGTTTTCTACCACTAATCAACCCTATTCACCTTACAAACCCTCCGACACCGAACGTGCGACAA
GCGTCGTTATGGTGCAACGTTTTCTACCACTAATCAACCCTTAAGATGCCCCTGTGTTATAATATGTAGTTATTCACCTTACAAACCCTCACTCCACTACTACTCACTCTCGACACCGAACGTGCGACAA
GCGTCGTTATGGTGCAACGTTATTCACCTTACAAACCCTCCTACCTTGTAAAATAATGGTAGTAGAGAAAACTCCACTACTACTCACTCTACCACAACCCATTCCTTTCACGACACCGAACGTGCGACAA
GCGTCGTTATGGTGCAACGTACTCCACTACTACTCACTCTGATTGTTTAAAGACAGTTACCATACTATTGACCACAACCCATTCCTTTCATTTCTACCACTAATCAACCCCGACACCGAACGTGCGACAA
GCGTCGTTATGGTGCAACGTACCACAACCCATTCCTTTCAGCTAAACTCAATAATTGTTTAGTCTGGAATTTTCTACCACTAATCAACCCTATTCACCTTACAAACCCTCCGACACCGAACGTGCGACAA
GCGTCGTTATGGTGCAACGTTTTCTACCACTAATCAACCCGAAGTTTCTATTTCAATAAAAGCTGTGTCATATTCACCTTACAAACCCTCACTCCACTACTACTCACTCTCGACACCGAACGTGCGACAA
GCGTCGTTATGGTGCAACGTTATTCACCTTACAAACCCTCGCATAGCTTTTTGCATTTAATTAATGCAGGACTCCACTACTACTCACTCTACCACAACCCATTCCTTTCACGACACCGAACGTGCGACAA
GCGTCGTTATGGTGCAACGTACTCCACTACTACTCACTCTCTGATTTGTTATGTGGGTTTGAAAAATAAGACCACAACCCATTCCTTTCATTTCTACCACTAATCAACCCCGACACCGAACGTGCGACAA
GCGTCGTTATGGTGCAACGTACACTACCACCATTTCCTATCGCCTGGAGAGGTTGTCAGAGTTGTTTCTGACCCTCTAACTTCCATCACAACCCTTTACAAACACACCCTCGACACCGAACGTGCGACAA
GCGTCGTTATGGTGCAACGTACCCTCTAACTTCCATCACATCCAGGAGTTTACAGAAATTATCATCCAAAACCCTTTACAAACACACCCTATCCTCCTTCAATACATCCCCGACACCGAACGTGCGACAA
GCGTCGTTATGGTGCAACGTACCCTTTACAAACACACCCTATTAGGTGCATAGTTCAAGTGACACACTTGATCCTCCTTCAATACATCCCACACTACCACCATTTCCTATCGACACCGAACGTGCGACAA
GCGTCGTTATGGTGCAACGTATCCTCCTTCAATACATCCCTGGGATGATCATAGAAGGGGACCAGCTGCAACACTACCACCATTTCCTATACCCTCTAACTTCCATCACACGACACCGAACGTGCGACAA
GCGTCGTTATGGTGCAACGTACACTACCACCATTTCCTATTCTCCACTCCCAAGTTTGAAATCAAGCCCCACCCTCTAACTTCCATCACAACCCTTTACAAACACACCCTCGACACCGAACGTGCGACAA
GCGTCGTTATGGTGCAACGTACCCTCTAACTTCCATCACATAGTGTTTCGCTGCCAAGCTGGGATCCTGTACCCTTTACAAACACACCCTATCCTCCTTCAATACATCCCCGACACCGAACGTGCGACAA
GCGTCGTTATGGTGCAACGTACCCTTTACAAACACACCCTGAATTCCCCATTGAGGCGCAGGACCACGTGATCCTCCTTCAATACATCCCACACTACCACCATTTCCTATCGACACCGAACGTGCGACAA
GCGTCGTTATGGTGCAACGTATCCTCCTTCAATACATCCCTAAGACCTCCAACGAGAACTTTGTGCTCATACACTACCACCATTTCCTATACCCTCTAACTTCCATCACACGACACCGAACGTGCGACAA
GCGTCGTTATGGTGCAACGTACACTACCACCATTTCCTATTGGGGACAAAGTTTGTCAAGCGAAGGATAGACCCTCTAACTTCCATCACAACCCTTTACAAACACACCCTCGACACCGAACGTGCGACAA
GCGTCGTTATGGTGCAACGTACCCTCTAACTTCCATCACATGTTCCTTGCAAGAAGAAAAGCCACCGATCACCCTTTACAAACACACCCTATCCTCCTTCAATACATCCCCGACACCGAACGTGCGACAA
GCGTCGTTATGGTGCAACGTACCCTTTACAAACACACCCTCCCATGGAAGAAAGGGCTCATTGCGGTGGTATCCTCCTTCAATACATCCCACACTACCACCATTTCCTATCGACACCGAACGTGCGACAA
GCGTCGTTATGGTGCAACGTATCCTCCTTCAATACATCCCAGAGCCAGCAGTATGAGGACCAGTCCCCGAACACTACCACCATTTCCTATACCCTCTAACTTCCATCACACGACACCGAACGTGCGACAA
GCGTCGTTATGGTGCAACGTACACTACCACCATTTCCTATGGAAGGACAGTACTACTGTACAGCCTCCAAACCCTCTAACTTCCATCACAACCCTTTACAAACACACCCTCGACACCGAACGTGCGACAA
GCGTCGTTATGGTGCAACGTACCCTCTAACTTCCATCACATTTGGCACAACAAACAAGCTAGCAAGAAGCACCCTTTACAAACACACCCTATCCTCCTTCAATACATCCCCGACACCGAACGTGCGACAA
GCGTCGTTATGGTGCAACGTACCCTTTACAAACACACCCTCACCAAGCGGTCGTGAATGACACCCAAGCGATCCTCCTTCAATACATCCCACACTACCACCATTTCCTATCGACACCGAACGTGCGACAA
GCGTCGTTATGGTGCAACGTATCCTCCTTCAATACATCCCGTTTTACAAAGAAAAGGAGGACAGACCCTTACACTACCACCATTTCCTATACCCTCTAACTTCCATCACACGACACCGAACGTGCGACAA
GCGTCGTTATGGTGCAACGTACACTACCACCATTTCCTATTCTGGAAGTGAAATGGTACTTCGGTGCTCTACCCTCTAACTTCCATCACAACCCTTTACAAACACACCCTCGACACCGAACGTGCGACAA
GCGTCGTTATGGTGCAACGTACCCTCTAACTTCCATCACAGATTTCCATCCTGTCGAGTAACGAGGTACAACCCTTTACAAACACACCCTATCCTCCTTCAATACATCCCCGACACCGAACGTGCGACAA
GCGTCGTTATGGTGCAACGTACCCTTTACAAACACACCCTAGCGAGATCCTGAGGGTCAGGGTGATAGCCATCCTCCTTCAATACATCCCACACTACCACCATTTCCTATCGACACCGAACGTGCGACAA
GCGTCGTTATGGTGCAACGTATCCTCCTTCAATACATCCCGGATAATTGCCATTCCCACCCCGCGGTGTTACACTACCACCATTTCCTATACCCTCTAACTTCCATCACACGACACCGAACGTGCGACAA
GCGTCGTTATGGTGCAACGTACACTACCACCATTTCCTATCCACCAGAGACATGGAATACCAGTGCAGAGACCCTCTAACTTCCATCACAACCCTTTACAAACACACCCTCGACACCGAACGTGCGACAA
GCGTCGTTATGGTGCAACGTACCCTCTAACTTCCATCACAAAAGAGTGACTTCCAGACTCTCGAGGTGACACCCTTTACAAACACACCCTATCCTCCTTCAATACATCCCCGACACCGAACGTGCGACAA
GCGTCGTTATGGTGCAACGTACCCTTTACAAACACACCCTCTGCACCCATCACTTACCACCTTATGAAAGATCCTCCTTCAATACATCCCACACTACCACCATTTCCTATCGACACCGAACGTGCGACAA
GCGTCGTTATGGTGCAACGTATCCTCCTTCAATACATCCCATAGGCATCAGCTGCCAGTCCGAAAATGGAACACTACCACCATTTCCTATACCCTCTAACTTCCATCACACGACACCGAACGTGCGACAA
GCGTCGTTATGGTGCAACGTACACTACCACCATTTCCTATTGCCAAGTCTGAGATCATAAAAGGACATGCACCCTCTAACTTCCATCACAACCCTTTACAAACACACCCTCGACACCGAACGTGCGACAA
GCGTCGTTATGGTGCAACGTACCCTCTAACTTCCATCACAAAATGCTCTCGAAGCCCAGTATTTTTCATGACCCTTTACAAACACACCCTATCCTCCTTCAATACATCCCCGACACCGAACGTGCGACAA
GCGTCGTTATGGTGCAACGTACCCTTTACAAACACACCCTCTGTACTGCAGGCATCGGCAAAGTGGTCAAATCCTCCTTCAATACATCCCACACTACCACCATTTCCTATCGACACCGAACGTGCGACAA
GCGTCGTTATGGTGCAACGTATCCTCCTTCAATACATCCCTCGCCGAGGAGAGTGACAGCGGGGAGTACAACACTACCACCATTTCCTATACCCTCTAACTTCCATCACACGACACCGAACGTGCGACAA
GCGTCGTTATGGTGCAACGTACACTACCACCATTTCCTATGTCTTGTCGCAGTATCAGAATTTCAGCAAGACCCTCTAACTTCCATCACAACCCTTTACAAACACACCCTCGACACCGAACGTGCGACAA
GCGTCGTTATGGTGCAACGTACCCTCTAACTTCCATCACAAGCCAACTTCACCATCCAGAAGGAAGAGACACCCTTTACAAACACACCCTATCCTCCTTCAATACATCCCCGACACCGAACGTGCGACAA
GCGTCGTTATGGTGCAACGTACCCTTTACAAACACACCCTACCTGTCCTGCTCCGTCTCGGGCACACCTGATCCTCCTTCAATACATCCCACACTACCACCATTTCCTATCGACACCGAACGTGCGACAA
GCGTCGTTATGGTGCAACGTATCCTCCTTCAATACATCCCTCCAGTCGTCTGGACCAAGGGGAGTTGTTGACACTACCACCATTTCCTATACCCTCTAACTTCCATCACACGACACCGAACGTGCGACAA
GCGTCGTTATGGTGCAACGTACACTACCACCATTTCCTATAAGCCAGTAGCATCATGGTCAACATAACAGACCCTCTAACTTCCATCACAACCCTTTACAAACACACCCTCGACACCGAACGTGCGACAA
GCGTCGTTATGGTGCAACGTACCCTCTAACTTCCATCACAACCTGCAAAGTGGAATCAAACCGTATCTCCACCCTTTACAAACACACCCTATCCTCCTTCAATACATCCCCGACACCGAACGTGCGACAA
GCGTCGTTATGGTGCAACGTACCCTTTACAAACACACCCTCATGGCCATGGTCGAGTACAGTGGACACTAATCCTCCTTCAATACATCCCACACTACCACCATTTCCTATCGACACCGAACGTGCGACAA
GCGTCGTTATGGTGCAACGTATCCTCCTTCAATACATCCCCCAAGCAAAGCAGTGAAGCTGTCTACTCAGACACTACCACCATTTCCTATACCCTCTAACTTCCATCACACGACACCGAACGTGCGACAA
GCGTCGTTATGGTGCAACGTACACTACCACCATTTCCTATGGTCCTCCTGCACAGAAGCCCCCTTCTGCTACCCTCTAACTTCCATCACAACCCTTTACAAACACACCCTCGACACCGAACGTGCGACAA
GCGTCGTTATGGTGCAACGTACCCTCTAACTTCCATCACAGGCCAGCTGCTCCACTTCTGAACTCCAACAACCCTTTACAAACACACCCTATCCTCCTTCAATACATCCCCGACACCGAACGTGCGACAA
GCGTCGTTATGGTGCAACGTACCCTTTACAAACACACCCTAGAAATGGCTGGCTACAACAACTGTTATTAATCCTCCTTCAATACATCCCACACTACCACCATTTCCTATCGACACCGAACGTGCGACAA
GCGTCGTTATGGTGCAACGTATCCTCCTTCAATACATCCCTTGATCTTCCTTTCCGTTCCATGCCGAAGGACACTACCACCATTTCCTATACCCTCTAACTTCCATCACACGACACCGAACGTGCGACAA
GCGTCGTTATGGTGCAACGTACACTACCACCATTTCCTATTGGCAACTGGAGCGAGCACTTAAAGCGCACACCCTCTAACTTCCATCACAACCCTTTACAAACACACCCTCGACACCGAACGTGCGACAA
GCGTCGTTATGGTGCAACGTACCCTCTAACTTCCATCACAAGTCACTTGAAGACAGACCTCAAGCCAGCAACCCTTTACAAACACACCCTATCCTCCTTCAATACATCCCCGACACCGAACGTGCGACAA
GCGTCGTTATGGTGCAACGTACCCTTTACAAACACACCCTCAGGTTTGCCTGGTTCCCCTGTGTGACCTTATCCTCCTTCAATACATCCCACACTACCACCATTTCCTATCGACACCGAACGTGCGACAA
GCGTCGTTATGGTGCAACGTATCCTCCTTCAATACATCCCATCTTAATCTTTGGAAATACACAGTGCTGCACACTACCACCATTTCCTATACCCTCTAACTTCCATCACACGACACCGAACGTGCGACAA
GCGTCGTTATGGTGCAACGTACACTACCACCATTTCCTATTTGTTTCTGTTGTTCTCTTCTTTCTGGGTTACCCTCTAACTTCCATCACAACCCTTTACAAACACACCCTCGACACCGAACGTGCGACAA
GCGTCGTTATGGTGCAACGTACCCTCTAACTTCCATCACAGGTGGGCTAGAGTGGGTGGGCAGGAGCTGCACCCTTTACAAACACACCCTATCCTCCTTCAATACATCCCCGACACCGAACGTGCGACAA
GCGTCGTTATGGTGCAACGTACCCTTTACAAACACACCCTCTGAGGGGAGTTGTATTAAATAAAATTGATATCCTCCTTCAATACATCCCACACTACCACCATTTCCTATCGACACCGAACGTGCGACAA
GCGTCGTTATGGTGCAACGTATCCTCCTTCAATACATCCCCCTCGCCTTCTCCGTTTGCCTCAGCCACCCACACTACCACCATTTCCTATACCCTCTAACTTCCATCACACGACACCGAACGTGCGACAA
GCGTCGTTATGGTGCAACGTACCCTCTAACTTCCATCACATCGACCCCACCCCGCGCGCTGAGGGACGCGACCCTTTACAAACACACCCTTATTCACCTTACAAACCCTCCGACACCGAACGTGCGACAA
GCGTCGTTATGGTGCAACGTACCCTTTACAAACACACCCTCCGAGTCCGCCGAGCCGCCGCGCCCCGCGCTATTCACCTTACAAACCCTCACTCCACTACTACTCACTCTCGACACCGAACGTGCGACAA
GCGTCGTTATGGTGCAACGTTATTCACCTTACAAACCCTCCCAGTGCCCTCGCCGCGCCCGCCCTCCGCGACTCCACTACTACTCACTCTACCCTCTAACTTCCATCACACGACACCGAACGTGCGACAA
GCGTCGTTATGGTGCAACGTACTCCACTACTACTCACTCTATCAAGTTTCAAGAATTCAGCCCTAACCTCACCCTCTAACTTCCATCACAACCCTTTACAAACACACCCTCGACACCGAACGTGCGACAA
GCGTCGTTATGGTGCAACGTACCCTCTAACTTCCATCACATGCCAGACCAGACCAAGATGTGAAATTCACACCCTTTACAAACACACCCTTATTCACCTTACAAACCCTCCGACACCGAACGTGCGACAA
GCGTCGTTATGGTGCAACGTACCCTTTACAAACACACCCTTTAAGAAGGAGAATACCCCGCTGCTCAACTTATTCACCTTACAAACCCTCACTCCACTACTACTCACTCTCGACACCGAACGTGCGACAA
GCGTCGTTATGGTGCAACGTTATTCACCTTACAAACCCTCGTTGATAAAGACCAAGCAGACAGATGCACAACTCCACTACTACTCACTCTACCCTCTAACTTCCATCACACGACACCGAACGTGCGACAA
GCGTCGTTATGGTGCAACGTACTCCACTACTACTCACTCTCTGTTGGCCAGTATGAATATTATAAAGTTTACCCTCTAACTTCCATCACAACCCTTTACAAACACACCCTCGACACCGAACGTGCGACAA
GCGTCGTTATGGTGCAACGTACCCTCTAACTTCCATCACAGATATTATTTGCCCCAAAGTGGACTCTAAAACCCTTTACAAACACACCCTTATTCACCTTACAAACCCTCCGACACCGAACGTGCGACAA
GCGTCGTTATGGTGCAACGTACCCTTTACAAACACACCCTGGTACTATACCCACAGATAGGAGACAAATTTATTCACCTTACAAACCCTCACTCCACTACTACTCACTCTCGACACCGAACGTGCGACAA
GCGTCGTTATGGTGCAACGTTATTCACCTTACAAACCCTCATAGTTTTAGAGCCTATCTACTGGAATTCCACTCCACTACTACTCACTCTACCCTCTAACTTCCATCACACGACACCGAACGTGCGACAA
GCGTCGTTATGGTGCAACGTACTCCACTACTACTCACTCTGGTTTTGTGCAGAACTGCGATCTCCAGATCACCCTCTAACTTCCATCACAACCCTTTACAAACACACCCTCGACACCGAACGTGCGACAA
GCGTCGTTATGGTGCAACGTACCCTCTAACTTCCATCACACCCCTGCCTCCACGTTTCCTGCCGTGCACAACCCTTTACAAACACACCCTTATTCACCTTACAAACCCTCCGACACCGAACGTGCGACAA
GCGTCGTTATGGTGCAACGTACCCTTTACAAACACACCCTGCCTCCTGGAAGAGCCTGGATCTGGACAGTTATTCACCTTACAAACCCTCACTCCACTACTACTCACTCTCGACACCGAACGTGCGACAA
GCGTCGTTATGGTGCAACGTTATTCACCTTACAAACCCTCGGGACTATGGGCACCCGGTGTACATCGTGCACTCCACTACTACTCACTCTACCCTCTAACTTCCATCACACGACACCGAACGTGCGACAA
GCGTCGTTATGGTGCAACGTACTCCACTACTACTCACTCTGTCTCTCAGCACACTGGCCACGCCCAAGCGACCCTCTAACTTCCATCACAACCCTTTACAAACACACCCTCGACACCGAACGTGCGACAA
GCGTCGTTATGGTGCAACGTACCCTCTAACTTCCATCACATTATGCCGCGGAAGGAAAGGCGAAGATAGGACCCTTTACAAACACACCCTTATTCACCTTACAAACCCTCCGACACCGAACGTGCGACAA
GCGTCGTTATGGTGCAACGTACCCTTTACAAACACACCCTCACCTCTTAGAGTCCTTGAGATGGAAGTAATATTCACCTTACAAACCCTCACTCCACTACTACTCACTCTCGACACCGAACGTGCGACAA
GCGTCGTTATGGTGCAACGTTATTCACCTTACAAACCCTCGGCTCCATGTCAAAGCAAAGCACACATGGCACTCCACTACTACTCACTCTACCCTCTAACTTCCATCACACGACACCGAACGTGCGACAA
GCGTCGTTATGGTGCAACGTACTCCACTACTACTCACTCTCCGTGCTGTCCGGGCTCCAAGGCAGTACCCACCCTCTAACTTCCATCACAACCCTTTACAAACACACCCTCGACACCGAACGTGCGACAA
GCGTCGTTATGGTGCAACGTACCCTCTAACTTCCATCACATGTGTGTATGAGTGGGTGTGTGGTACATGTACCCTTTACAAACACACCCTTATTCACCTTACAAACCCTCCGACACCGAACGTGCGACAA
GCGTCGTTATGGTGCAACGTACCCTTTACAAACACACCCTCCTCCTCTCCTACCCCATCCCTGCCCTTCCTATTCACCTTACAAACCCTCACTCCACTACTACTCACTCTCGACACCGAACGTGCGACAA
GCGTCGTTATGGTGCAACGTTATTCACCTTACAAACCCTCTAATGAAATCAAATGTCTGTGTCATCGGTTACTCCACTACTACTCACTCTACCCTCTAACTTCCATCACACGACACCGAACGTGCGACAA
GCGTCGTTATGGTGCAACGTACTCCACTACTACTCACTCTGGGATGAGGCGGGGAGACATGGGAAACCGTACCCTCTAACTTCCATCACAACCCTTTACAAACACACCCTCGACACCGAACGTGCGACAA
GCGTCGTTATGGTGCAACGTACCCTCTAACTTCCATCACATAAGCCATCAAAAGTTAATTCTAGGGGGAGACCCTTTACAAACACACCCTTATTCACCTTACAAACCCTCCGACACCGAACGTGCGACAA
GCGTCGTTATGGTGCAACGTACCCTTTACAAACACACCCTCTCTCCTGCGCATTCACACAAGAGTTTCTTTATTCACCTTACAAACCCTCACTCCACTACTACTCACTCTCGACACCGAACGTGCGACAA
GCGTCGTTATGGTGCAACGTTATTCACCTTACAAACCCTCGTACATATGTAGTTCTTTCCATCACCCTAAACTCCACTACTACTCACTCTACCCTCTAACTTCCATCACACGACACCGAACGTGCGACAA
GCGTCGTTATGGTGCAACGTACTCCACTACTACTCACTCTCTGTGGAGGGTTGCCATGGCAATCAACTGCACCCTCTAACTTCCATCACAACCCTTTACAAACACACCCTCGACACCGAACGTGCGACAA
GCGTCGTTATGGTGCAACGTACCCTCTAACTTCCATCACACCACGTCTGTTTCAAAATGAATTTGTTCTTACCCTTTACAAACACACCCTTATTCACCTTACAAACCCTCCGACACCGAACGTGCGACAA
GCGTCGTTATGGTGCAACGTACCCTTTACAAACACACCCTGCCCCAGAAATGAGATCCGAGCAGCCACATTATTCACCTTACAAACCCTCACTCCACTACTACTCACTCTCGACACCGAACGTGCGACAA
GCGTCGTTATGGTGCAACGTTATTCACCTTACAAACCCTCCTTTGTTTTATTTTAATAGCCTGTCATAGGACTCCACTACTACTCACTCTACCCTCTAACTTCCATCACACGACACCGAACGTGCGACAA
GCGTCGTTATGGTGCAACGTACTCCACTACTACTCACTCTGTAAGTAACACAGTATTATGCTTGAGTTATACCCTCTAACTTCCATCACAACCCTTTACAAACACACCCTCGACACCGAACGTGCGACAA
GCGTCGTTATGGTGCAACGTACCCTCTAACTTCCATCACAGTATAAAAGGTTGCCAAATTGCTGCATATTACCCTTTACAAACACACCCTTATTCACCTTACAAACCCTCCGACACCGAACGTGCGACAA
GCGTCGTTATGGTGCAACGTACCCTTTACAAACACACCCTCAGTGTCATCCCCTTTGCACTGTAATGAGGTATTCACCTTACAAACCCTCACTCCACTACTACTCACTCTCGACACCGAACGTGCGACAA
GCGTCGTTATGGTGCAACGTTATTCACCTTACAAACCCTCGCAATGTATTTAGCTACAGCTTGTTTAACGACTCCACTACTACTCACTCTACCCTCTAACTTCCATCACACGACACCGAACGTGCGACAA
GCGTCGTTATGGTGCAACGTACTCCACTACTACTCACTCTGTCTAAGCAAGATGTTTTGTATAAAATCTGACCCTCTAACTTCCATCACAACCCTTTACAAACACACCCTCGACACCGAACGTGCGACAA
GCGTCGTTATGGTGCAACGTACCCTCTAACTTCCATCACAACCCAGATTGTGTACATAGAGCAATGTTGGACCCTTTACAAACACACCCTTATTCACCTTACAAACCCTCCGACACCGAACGTGCGACAA
GCGTCGTTATGGTGCAACGTACCCTTTACAAACACACCCTAAATACACATGAAAACGAGACAGTAATGGCTATTCACCTTACAAACCCTCACTCCACTACTACTCACTCTCGACACCGAACGTGCGACAA
GCGTCGTTATGGTGCAACGTTATTCACCTTACAAACCCTCGTTACAGTAGCCTTATTCACCTTTTTAATAACTCCACTACTACTCACTCTACCCTCTAACTTCCATCACACGACACCGAACGTGCGACAA
GCGTCGTTATGGTGCAACGTACTCCACTACTACTCACTCTGGTTCAGATCTTACCGTCTATGGATTCGGGACCCTCTAACTTCCATCACAACCCTTTACAAACACACCCTCGACACCGAACGTGCGACAA
GCGTCGTTATGGTGCAACGTACCCTCTAACTTCCATCACACATCGTGTTTTAAGTGAAGACGCTGTAAATACCCTTTACAAACACACCCTTATTCACCTTACAAACCCTCCGACACCGAACGTGCGACAA
GCGTCGTTATGGTGCAACGTACCCTTTACAAACACACCCTATCCCTAGTCACCTGACTTCGGAGCTTGCATATTCACCTTACAAACCCTCACTCCACTACTACTCACTCTCGACACCGAACGTGCGACAA
GCGTCGTTATGGTGCAACGTTATTCACCTTACAAACCCTCAAGTTACTGTAAATGCCTTGCTTGTATTATACTCCACTACTACTCACTCTACCCTCTAACTTCCATCACACGACACCGAACGTGCGACAA
GCGTCGTTATGGTGCAACGTACTCCACTACTACTCACTCTTCCCCTTATTTGGAGTTGGTTCAGCTTTGGACCCTCTAACTTCCATCACAACCCTTTACAAACACACCCTCGACACCGAACGTGCGACAA
GCGTCGTTATGGTGCAACGTACCCTCTAACTTCCATCACATCTGGTGCAGAAAATGACAATCTACCAACTACCCTTTACAAACACACCCTTATTCACCTTACAAACCCTCCGACACCGAACGTGCGACAA
GCGTCGTTATGGTGCAACGTACCCTTTACAAACACACCCTATTGAGAAGTGTCCTGTGCGTCTGTTTTGTTATTCACCTTACAAACCCTCACTCCACTACTACTCACTCTCGACACCGAACGTGCGACAA
GCGTCGTTATGGTGCAACGTTATTCACCTTACAAACCCTCAATTGATGAAGAGTTGAGTTACCTGCAACCACTCCACTACTACTCACTCTACCCTCTAACTTCCATCACACGACACCGAACGTGCGACAA
GCGTCGTTATGGTGCAACGTACTCCACTACTACTCACTCTGGTTCTATGCTAAACTGTGAAGAATCGGATACCCTCTAACTTCCATCACAACCCTTTACAAACACACCCTCGACACCGAACGTGCGACAA
GCGTCGTTATGGTGCAACGTACCACAACCCATTCCTTTCACCTGCCGAGGGCCAGTCGCTCCTGCAAGGAACCCTTTACAAACACACCCTTATTCACCTTACAAACCCTCCGACACCGAACGTGCGACAA
GCGTCGTTATGGTGCAACGTACCCTTTACAAACACACCCTGCGAGGTGCTGTCCACGTGTATGCCACGATTATTCACCTTACAAACCCTCACACTACCACCATTTCCTATCGACACCGAACGTGCGACAA
GCGTCGTTATGGTGCAACGTTATTCACCTTACAAACCCTCCATGAAGCGTCCAGGGGGCCAGGCTCACTGACACTACCACCATTTCCTATACCACAACCCATTCCTTTCACGACACCGAACGTGCGACAA
GCGTCGTTATGGTGCAACGTACACTACCACCATTTCCTATGGACGTGGGGGCCGCACCTGAGCGCGGGTGACCACAACCCATTCCTTTCAACCCTTTACAAACACACCCTCGACACCGAACGTGCGACAA
GCGTCGTTATGGTGCAACGTACCACAACCCATTCCTTTCAGCCCGCCCAGCGACGGCCACTGCCAGGACGACCCTTTACAAACACACCCTTATTCACCTTACAAACCCTCCGACACCGAACGTGCGACAA
GCGTCGTTATGGTGCAACGTACCCTTTACAAACACACCCTCCACCCCAGCCAGCCAGGGCGGGACCCCCGTATTCACCTTACAAACCCTCACACTACCACCATTTCCTATCGACACCGAACGTGCGACAA
GCGTCGTTATGGTGCAACGTTATTCACCTTACAAACCCTCGTTTCCCTCCCTCCTGCTCGGTTCCCACTTACACTACCACCATTTCCTATACCACAACCCATTCCTTTCACGACACCGAACGTGCGACAA
GCGTCGTTATGGTGCAACGTACACTACCACCATTTCCTATTCAAGACGCTGCGCCTGGGTCCTCTCAGCAACCACAACCCATTCCTTTCAACCCTTTACAAACACACCCTCGACACCGAACGTGCGACAA
GCGTCGTTATGGTGCAACGTACCACAACCCATTCCTTTCACCTGGAGCTGAAGCCACAGGGAAAGTTAATACCCTTTACAAACACACCCTTATTCACCTTACAAACCCTCCGACACCGAACGTGCGACAA
GCGTCGTTATGGTGCAACGTACCCTTTACAAACACACCCTAGTGGCCGCAGAACATCTGACTCGGAAGCGTATTCACCTTACAAACCCTCACACTACCACCATTTCCTATCGACACCGAACGTGCGACAA
GCGTCGTTATGGTGCAACGTTATTCACCTTACAAACCCTCGCTGATACGGCCACGGCCCATACGCCCGCCACACTACCACCATTTCCTATACCACAACCCATTCCTTTCACGACACCGAACGTGCGACAA
GCGTCGTTATGGTGCAACGTACACTACCACCATTTCCTATGCCCTGGGTGGCAATCCGAGGGCTGCGTCCACCACAACCCATTCCTTTCAACCCTTTACAAACACACCCTCGACACCGAACGTGCGACAA
GCGTCGTTATGGTGCAACGTACCACAACCCATTCCTTTCACCGTCCTGGGGGTTCCTGCTTGCCCTGTGGACCCTTTACAAACACACCCTTATTCACCTTACAAACCCTCCGACACCGAACGTGCGACAA
GCGTCGTTATGGTGCAACGTACCCTTTACAAACACACCCTCCCAGCCAACAGCCACTCGAATAACATTGGTATTCACCTTACAAACCCTCACACTACCACCATTTCCTATCGACACCGAACGTGCGACAA
GCGTCGTTATGGTGCAACGTTATTCACCTTACAAACCCTCCCCAGCCCCAGCCTCTACTGCCGGGAAGATACACTACCACCATTTCCTATACCACAACCCATTCCTTTCACGACACCGAACGTGCGACAA
GCGTCGTTATGGTGCAACGTACACTACCACCATTTCCTATGGTGCCTCGGGAGCTCGTGGTGCCGGTGGCACCACAACCCATTCCTTTCAACCCTTTACAAACACACCCTCGACACCGAACGTGCGACAA
GCGTCGTTATGGTGCAACGTACCACAACCCATTCCTTTCACCGGGGGCTGAAGCGGGGAGCCAGCTATCTACCCTTTACAAACACACCCTTATTCACCTTACAAACCCTCCGACACCGAACGTGCGACAA
GCGTCGTTATGGTGCAACGTACCCTTTACAAACACACCCTTCCTGAAGACATCAGAAAACCGAGCTGAGCTATTCACCTTACAAACCCTCACACTACCACCATTTCCTATCGACACCGAACGTGCGACAA
GCGTCGTTATGGTGCAACGTTATTCACCTTACAAACCCTCAAGGGCGCAGAGGGCCCCAGCAGTGTTCGTACACTACCACCATTTCCTATACCACAACCCATTCCTTTCACGACACCGAACGTGCGACAA
GCGTCGTTATGGTGCAACGTACACTACCACCATTTCCTATCGTGCTGGACTACGAGGTCAAGTATCATGAACCACAACCCATTCCTTTCAACCCTTTACAAACACACCCTCGACACCGAACGTGCGACAA
GCGTCGTTATGGTGCAACGTACCACAACCCATTCCTTTCACATGGGCTATCCCCAGAGCACCCAGTGGGGACCCTTTACAAACACACCCTTATTCACCTTACAAACCCTCCGACACCGAACGTGCGACAA
GCGTCGTTATGGTGCAACGTACCCTTTACAAACACACCCTACTCGGTCGTCACCCAGCAGCTTGATCCTGTATTCACCTTACAAACCCTCACACTACCACCATTTCCTATCGACACCGAACGTGCGACAA
GCGTCGTTATGGTGCAACGTTATTCACCTTACAAACCCTCGGTGCCTCCTGCAGTGTCTGACATCCGAGTACACTACCACCATTTCCTATACCACAACCCATTCCTTTCACGACACCGAACGTGCGACAA
GCGTCGTTATGGTGCAACGTACACTACCACCATTTCCTATTTGAGCCTGTCAATGTCACCACTGACCGTGACCACAACCCATTCCTTTCAACCCTTTACAAACACACCCTCGACACCGAACGTGCGACAA
GCGTCGTTATGGTGCAACGTACCACAACCCATTCCTTTCAGTGTCTACCTTAGCCACTGGACCACCTCCTACCCTTTACAAACACACCCTTATTCACCTTACAAACCCTCCGACACCGAACGTGCGACAA
GCGTCGTTATGGTGCAACGTACCCTTTACAAACACACCCTCTATACCTTTGAGGTTGCTGCTTTGAATGGTATTCACCTTACAAACCCTCACACTACCACCATTTCCTATCGACACCGAACGTGCGACAA
GCGTCGTTATGGTGCAACGTTATTCACCTTACAAACCCTCCATCCAGCTGGTGGGCATGCTGAGGGGCATACACTACCACCATTTCCTATACCACAACCCATTCCTTTCACGACACCGAACGTGCGACAA
GCGTCGTTATGGTGCAACGTACACTACCACCATTTCCTATGGGAGCAGCTGGCCCTGATTGCAGGCACTGACCACAACCCATTCCTTTCAACCCTTTACAAACACACCCTCGACACCGAACGTGCGACAA
GCGTCGTTATGGTGCAACGTACCACAACCCATTCCTTTCAGGAACGGCCATACTGGGACATGAGCAACCAACCCTTTACAAACACACCCTTATTCACCTTACAAACCCTCCGACACCGAACGTGCGACAA
GCGTCGTTATGGTGCAACGTACCCTTTACAAACACACCCTGGATCGTCATGTGGGAGGTCATGTCTTTTGTATTCACCTTACAAACCCTCACACTACCACCATTTCCTATCGACACCGAACGTGCGACAA
GCGTCGTTATGGTGCAACGTTATTCACCTTACAAACCCTCTTCACCTCTGCCAGTGATGCCTGGAGCTATACACTACCACCATTTCCTATACCACAACCCATTCCTTTCACGACACCGAACGTGCGACAA
GCGTCGTTATGGTGCAACGTACACTACCACCATTTCCTATGACCGCCCCTGAAGCCATTGCCTTCAGGAAACCACAACCCATTCCTTTCAACCCTTTACAAACACACCCTCGACACCGAACGTGCGACAA
GCGTCGTTATGGTGCAACGTACCACAACCCATTCCTTTCAGAGGAGAACTCCTCTGATCCCACCTACACAACCCTTTACAAACACACCCTTATTCACCTTACAAACCCTCCGACACCGAACGTGCGACAA
GCGTCGTTATGGTGCAACGTACCCTTTACAAACACACCCTGGTGTCCGACTTTGGCCTCTCCAGATTCTTTATTCACCTTACAAACCCTCACACTACCACCATTTCCTATCGACACCGAACGTGCGACAA
GCGTCGTTATGGTGCAACGTTATTCACCTTACAAACCCTCACATCTTGGTCAACAGTAACCTGGTCTGCAACACTACCACCATTTCCTATACCACAACCCATTCCTTTCACGACACCGAACGTGCGACAA
GCGTCGTTATGGTGCAACGTACACTACCACCATTTCCTATAGCTATGTCCACCGAGACCTGGCTGCTCGGACCACAACCCATTCCTTTCAACCCTTTACAAACACACCCTCGACACCGAACGTGCGACAA
GCGTCGTTATGGTGCAACGTACCACAACCCATTCCTTTCAGCAGGAAGGGGCTGTCAGGACCCGGTGATGACCCTTTACAAACACACCCTTATTCACCTTACAAACCCTCCGACACCGAACGTGCGACAA
GCGTCGTTATGGTGCAACGTACCCTTTACAAACACACCCTGATGAGCCCCTCCCCCTCGTCACAGCCTTCTATTCACCTTACAAACCCTCACACTACCACCATTTCCTATCGACACCGAACGTGCGACAA
GCGTCGTTATGGTGCAACGTTATTCACCTTACAAACCCTCCTTCATATTGAAGGTTCTGAAGTTTTACTGACACTACCACCATTTCCTATACCACAACCCATTCCTTTCACGACACCGAACGTGCGACAA
GCGTCGTTATGGTGCAACGTACACTACCACCATTTCCTATTTCCCTTGTAAATGCCCCTCCCCTCATCTGACCACAACCCATTCCTTTCAACCCTTTACAAACACACCCTCGACACCGAACGTGCGACAA
GCGTCGTTATGGTGCAACGTACCACAACCCATTCCTTTCAGACTTGCTGTCACCACCAAAGGCAATCATTACCCTTTACAAACACACCCTTATTCACCTTACAAACCCTCCGACACCGAACGTGCGACAA
GCGTCGTTATGGTGCAACGTACCCTTTACAAACACACCCTCTTGGAAGGGGGTTCTTAAATTATATTTAATATTCACCTTACAAACCCTCACACTACCACCATTTCCTATCGACACCGAACGTGCGACAA
GCGTCGTTATGGTGCAACGTTATTCACCTTACAAACCCTCGTTGTAAAAGGGACAGGAGGTTGGTGGTGGACACTACCACCATTTCCTATACCACAACCCATTCCTTTCACGACACCGAACGTGCGACAA
GCGTCGTTATGGTGCAACGTACACTACCACCATTTCCTATGTGCCCCCAAGCTGTGTTGTGTGGAGGGAAACCACAACCCATTCCTTTCAACCCTTTACAAACACACCCTCGACACCGAACGTGCGACAA
GCGTCGTTATGGTGCAACGTACCACAACCCATTCCTTTCACAGCCTTAGACAGTTCCTTCTTCCTTTCCTACCCTTTACAAACACACCCTTATTCACCTTACAAACCCTCCGACACCGAACGTGCGACAA
GCGTCGTTATGGTGCAACGTACCCTTTACAAACACACCCTTATGTTCTAGAACAGTGCCTTGGAAATGCCTATTCACCTTACAAACCCTCACACTACCACCATTTCCTATCGACACCGAACGTGCGACAA
GCGTCGTTATGGTGCAACGTTATTCACCTTACAAACCCTCCTATCTCCTGTTGGGAACAAGGACCCATCGACACTACCACCATTTCCTATACCACAACCCATTCCTTTCACGACACCGAACGTGCGACAA
GCGTCGTTATGGTGCAACGTACACTACCACCATTTCCTATTTGTCCAGATTTTGTGTGTTAAAGGGCACCACCACAACCCATTCCTTTCAACCCTTTACAAACACACCCTCGACACCGAACGTGCGACAA
GCGTCGTTATGGTGCAACGTACTCCACTACTACTCACTCTGGGCCGGGGAGCCCCAAGAGCTGCCACAGCACCACAACCCATTCCTTTCAACCCTTTACAAACACACCCTCGACACCGAACGTGCGACAA
GCGTCGTTATGGTGCAACGTACCACAACCCATTCCTTTCAGGCGGGACACGGACTGGGAGGCTGGCAGCCACCCTTTACAAACACACCCTATCCTCCTTCAATACATCCCCGACACCGAACGTGCGACAA
GCGTCGTTATGGTGCAACGTACCCTTTACAAACACACCCTCCTTTTATGTAATAGTAAGACACTTAACCAATCCTCCTTCAATACATCCCACTCCACTACTACTCACTCTCGACACCGAACGTGCGACAA
GCGTCGTTATGGTGCAACGTATCCTCCTTCAATACATCCCCTTCTAAGTGTGTTACAGAAGAGTGTTTCTACTCCACTACTACTCACTCTACCACAACCCATTCCTTTCACGACACCGAACGTGCGACAA
GCGTCGTTATGGTGCAACGTACTCCACTACTACTCACTCTGTCTATCAAGGGAGTGTGTGCCAACCGGTAACCACAACCCATTCCTTTCAACCCTTTACAAACACACCCTCGACACCGAACGTGCGACAA
GCGTCGTTATGGTGCAACGTACCACAACCCATTCCTTTCATACAACTCCAAGCAGAAGAGAGAGGAGTTGACCCTTTACAAACACACCCTATCCTCCTTCAATACATCCCCGACACCGAACGTGCGACAA
GCGTCGTTATGGTGCAACGTACCCTTTACAAACACACCCTGTCCGCGAGAAGAGCGACCCACACGTCAAAATCCTCCTTCAATACATCCCACTCCACTACTACTCACTCTCGACACCGAACGTGCGACAA
GCGTCGTTATGGTGCAACGTATCCTCCTTCAATACATCCCGGCTCTACTGCAAGAACGGCGGCTTCTTCCACTCCACTACTACTCACTCTACCACAACCCATTCCTTTCACGACACCGAACGTGCGACAA
GCGTCGTTATGGTGCAACGTACTCCACTACTACTCACTCTTTCCCACCAGGCCACTTCAAGGACCCCAAGACCACAACCCATTCCTTTCAACCCTTTACAAACACACCCTCGACACCGAACGTGCGACAA
GCGTCGTTATGGTGCAACGTACCACAACCCATTCCTTTCAGCTCCTGCCCTGGCCGCCAATGGACCCAAGACCCTTTACAAACACACCCTATCCTCCTTCAATACATCCCCGACACCGAACGTGCGACAA
GCGTCGTTATGGTGCAACGTACCCTTTACAAACACACCCTCTGCCCCTCCCCTCACTCAGGGCAAGGCCCATCCTCCTTCAATACATCCCACTCCACTACTACTCACTCTCGACACCGAACGTGCGACAA
GCGTCGTTATGGTGCAACGTATCCTCCTTCAATACATCCCGTAAGGCTGGAAACACATAACAATTTTATAACTCCACTACTACTCACTCTACCACAACCCATTCCTTTCACGACACCGAACGTGCGACAA
GCGTCGTTATGGTGCAACGTACTCCACTACTACTCACTCTATTGTATAGAACTTGGGACTCACTAACACCACCACAACCCATTCCTTTCAACCCTTTACAAACACACCCTCGACACCGAACGTGCGACAA
GCGTCGTTATGGTGCAACGTACCACAACCCATTCCTTTCAGGGGAGGGAATGGAGGCATCAAAGAACAGTACCCTTTACAAACACACCCTATCCTCCTTCAATACATCCCCGACACCGAACGTGCGACAA
GCGTCGTTATGGTGCAACGTACCCTTTACAAACACACCCTCACTATCTGTGAAGTTCGTATAGTTTAACGATCCTCCTTCAATACATCCCACTCCACTACTACTCACTCTCGACACCGAACGTGCGACAA
GCGTCGTTATGGTGCAACGTATCCTCCTTCAATACATCCCCATTGTGGCACTATGGGGGTGACAGGACAAACTCCACTACTACTCACTCTACCACAACCCATTCCTTTCACGACACCGAACGTGCGACAA
GCGTCGTTATGGTGCAACGTACTCCACTACTACTCACTCTGCTGTAGGTAAATTACAGAATAGGACAGAGACCACAACCCATTCCTTTCAACCCTTTACAAACACACCCTCGACACCGAACGTGCGACAA
GCGTCGTTATGGTGCAACGTACCACAACCCATTCCTTTCATGCTCAGTTCCTAGCACCACTAATCTGACTACCCTTTACAAACACACCCTATCCTCCTTCAATACATCCCCGACACCGAACGTGCGACAA
GCGTCGTTATGGTGCAACGTACCCTTTACAAACACACCCTTAAAGGTTCTAGAAAATAAACTTGGGGATCATCCTCCTTCAATACATCCCACTCCACTACTACTCACTCTCGACACCGAACGTGCGACAA
GCGTCGTTATGGTGCAACGTATCCTCCTTCAATACATCCCCTAAAAATTGTGGCACTACTCTTAAATGTTACTCCACTACTACTCACTCTACCACAACCCATTCCTTTCACGACACCGAACGTGCGACAA
GCGTCGTTATGGTGCAACGTACTCCACTACTACTCACTCTCTCTAGTAAGAAAATAGTTCTTATCTAGCAACCACAACCCATTCCTTTCAACCCTTTACAAACACACCCTCGACACCGAACGTGCGACAA
GCGTCGTTATGGTGCAACGTACCACAACCCATTCCTTTCAGGAATTAAACTTAAACCCGAATTTATACGTACCCTTTACAAACACACCCTATCCTCCTTCAATACATCCCCGACACCGAACGTGCGACAA
GCGTCGTTATGGTGCAACGTACCCTTTACAAACACACCCTCAGGTACTTTAAGAAAACTAGTAGTACATTATCCTCCTTCAATACATCCCACTCCACTACTACTCACTCTCGACACCGAACGTGCGACAA
GCGTCGTTATGGTGCAACGTATCCTCCTTCAATACATCCCAGTTCAGATGGGTGAGCTATTTTGATAACCACTCCACTACTACTCACTCTACCACAACCCATTCCTTTCACGACACCGAACGTGCGACAA
GCGTCGTTATGGTGCAACGTACTCCACTACTACTCACTCTTGCCATCACACCCAGGTCCTCAGAGTACACACCACAACCCATTCCTTTCAACCCTTTACAAACACACCCTCGACACCGAACGTGCGACAA
GCGTCGTTATGGTGCAACGTACCACAACCCATTCCTTTCACCTTCTTCCTCAGCCTCCTTCTGCTGTGAGACCCTTTACAAACACACCCTATCCTCCTTCAATACATCCCCGACACCGAACGTGCGACAA
GCGTCGTTATGGTGCAACGTACCCTTTACAAACACACCCTCCTTATAGTTAGTTTTACTGTACTTCAAGAATCCTCCTTCAATACATCCCACTCCACTACTACTCACTCTCGACACCGAACGTGCGACAA
GCGTCGTTATGGTGCAACGTATCCTCCTTCAATACATCCCCAAAATTTCCAAAGGAGATTTACATCACTAACTCCACTACTACTCACTCTACCACAACCCATTCCTTTCACGACACCGAACGTGCGACAA
GCGTCGTTATGGTGCAACGTACTCCACTACTACTCACTCTTCCTAGCTCCCTACAGGCTGACTTGGAGGGACCACAACCCATTCCTTTCAACCCTTTACAAACACACCCTCGACACCGAACGTGCGACAA
GCGTCGTTATGGTGCAACGTACCACAACCCATTCCTTTCATTTGCAGATCAGTGACTAAGTGCAGAGTTCACCCTTTACAAACACACCCTATCCTCCTTCAATACATCCCCGACACCGAACGTGCGACAA
GCGTCGTTATGGTGCAACGTACCCTTTACAAACACACCCTTAGTGGTTTAAGGGTCAGCATGATTCTATAATCCTCCTTCAATACATCCCACTCCACTACTACTCACTCTCGACACCGAACGTGCGACAA
GCGTCGTTATGGTGCAACGTATCCTCCTTCAATACATCCCCCTTTGAGAAACAATATTGGTATCTAATGTACTCCACTACTACTCACTCTACCACAACCCATTCCTTTCACGACACCGAACGTGCGACAA
GCGTCGTTATGGTGCAACGTACTCCACTACTACTCACTCTCTGGTTAAGAAGAAATAAGAATGTGCATATACCACAACCCATTCCTTTCAACCCTTTACAAACACACCCTCGACACCGAACGTGCGACAA
GCGTCGTTATGGTGCAACGTACCACAACCCATTCCTTTCACAACACTTAAAAATCAGATCTCATGAACATACCCTTTACAAACACACCCTATCCTCCTTCAATACATCCCCGACACCGAACGTGCGACAA
GCGTCGTTATGGTGCAACGTACCCTTTACAAACACACCCTTGTAAATACATACAGGGCATTTTGATCTGTATCCTCCTTCAATACATCCCACTCCACTACTACTCACTCTCGACACCGAACGTGCGACAA
GCGTCGTTATGGTGCAACGTATCCTCCTTCAATACATCCCATGTTGCTCATGGGCTGCTAGGATCTGGACACTCCACTACTACTCACTCTACCACAACCCATTCCTTTCACGACACCGAACGTGCGACAA
GCGTCGTTATGGTGCAACGTACTCCACTACTACTCACTCTTAAGGAAACAGGTCAGTGAGAACCTCACACACCACAACCCATTCCTTTCAACCCTTTACAAACACACCCTCGACACCGAACGTGCGACAA
GCGTCGTTATGGTGCAACGTACCACAACCCATTCCTTTCACTCCCCTCTCTCCCCACTCCCACCTCGGCCACCCTTTACAAACACACCCTATCCTCCTTCAATACATCCCCGACACCGAACGTGCGACAA
GCGTCGTTATGGTGCAACGTACCCTTTACAAACACACCCTATGCAAAATGTAATTGCTTTTTATGGGTAGATCCTCCTTCAATACATCCCACTCCACTACTACTCACTCTCGACACCGAACGTGCGACAA
GCGTCGTTATGGTGCAACGTATCCTCCTTCAATACATCCCTTACTCAAGATTTCTGTGTGTTTACTGTTTACTCCACTACTACTCACTCTACCACAACCCATTCCTTTCACGACACCGAACGTGCGACAA
GCGTCGTTATGGTGCAACGTACTCCACTACTACTCACTCTCCAAGGTATGCTACCCTAGAGTTTTACATGACCACAACCCATTCCTTTCAACCCTTTACAAACACACCCTCGACACCGAACGTGCGACAA
GCGTCGTTATGGTGCAACGTACCACAACCCATTCCTTTCAGAGTAAGTAGAGTACAGAATAAATGTAACCACCCTTTACAAACACACCCTATCCTCCTTCAATACATCCCCGACACCGAACGTGCGACAA
GCGTCGTTATGGTGCAACGTACCCTTTACAAACACACCCTTCAGCTGCTAGTTAACTATGAACCGATAGGATCCTCCTTCAATACATCCCACTCCACTACTACTCACTCTCGACACCGAACGTGCGACAA
GCGTCGTTATGGTGCAACGTATCCTCCTTCAATACATCCCTACGACTTGTGTTAACGAACCTTCGGAGGGACTCCACTACTACTCACTCTACCACAACCCATTCCTTTCACGACACCGAACGTGCGACAA
GCGTCGTTATGGTGCAACGTACTCCACTACTACTCACTCTGGAAATAGAAGTGGTGTTATTTAGTTAATGACCACAACCCATTCCTTTCAACCCTTTACAAACACACCCTCGACACCGAACGTGCGACAA
GCGTCGTTATGGTGCAACGTACCACAACCCATTCCTTTCAGCTCCATGTGCTCTCTTTTGAGGGAGATGGACCCTTTACAAACACACCCTATCCTCCTTCAATACATCCCCGACACCGAACGTGCGACAA
GCGTCGTTATGGTGCAACGTACCCTTTACAAACACACCCTTATCCCTATTCCCCACCCCAGCTTTCTTACATCCTCCTTCAATACATCCCACTCCACTACTACTCACTCTCGACACCGAACGTGCGACAA
GCGTCGTTATGGTGCAACGTATCCTCCTTCAATACATCCCCAAGGACGGAAGAACTAGTTTGCATTATGTACTCCACTACTACTCACTCTACCACAACCCATTCCTTTCACGACACCGAACGTGCGACAA
GCGTCGTTATGGTGCAACGTTTTCTACCACTAATCAACCCCACCGGGGACAGCCTATCCATATCCTGCAGACCCTTTACAAACACACCCTTATTCACCTTACAAACCCTCCGACACCGAACGTGCGACAA
GCGTCGTTATGGTGCAACGTACCCTTTACAAACACACCCTGGGTGCCCTGCTTGGTGTCCATTCCCGGCCTATTCACCTTACAAACCCTCATCCTCCTTCAATACATCCCCGACACCGAACGTGCGACAA
GCGTCGTTATGGTGCAACGTTATTCACCTTACAAACCCTCACGCTCCTGGTCAACAGGAAGGACTCGATGATCCTCCTTCAATACATCCCTTTCTACCACTAATCAACCCCGACACCGAACGTGCGACAA
GCGTCGTTATGGTGCAACGTATCCTCCTTCAATACATCCCCAGCTGCCAGCACCTATGTGTTTGTAAGAGTTTCTACCACTAATCAACCCACCCTTTACAAACACACCCTCGACACCGAACGTGCGACAA
GCGTCGTTATGGTGCAACGTTTTCTACCACTAATCAACCCAAGTACATCAAGGCCCGGATTGAGGGCACCACCCTTTACAAACACACCCTTATTCACCTTACAAACCCTCCGACACCGAACGTGCGACAA
GCGTCGTTATGGTGCAACGTACCCTTTACAAACACACCCTCAACAACACGGGCAGCTACCACTGCTACTATATTCACCTTACAAACCCTCATCCTCCTTCAATACATCCCCGACACCGAACGTGCGACAA
GCGTCGTTATGGTGCAACGTTATTCACCTTACAAACCCTCGCAAGGTGCTACTGCTGGCCCAGACTCACGATCCTCCTTCAATACATCCCTTTCTACCACTAATCAACCCCGACACCGAACGTGCGACAA
GCGTCGTTATGGTGCAACGTATCCTCCTTCAATACATCCCGAAGGACAGTGAAGACACACGGGTTGTGCATTTCTACCACTAATCAACCCACCCTTTACAAACACACCCTCGACACCGAACGTGCGACAA
GCGTCGTTATGGTGCAACGTTTTCTACCACTAATCAACCCGCACTGGAGGCCCTGGACACCCTGCAAGACACCCTTTACAAACACACCCTTATTCACCTTACAAACCCTCCGACACCGAACGTGCGACAA
GCGTCGTTATGGTGCAACGTACCCTTTACAAACACACCCTTCCCGCCACAGTCGCCAGACCCTCACCTGCTATTCACCTTACAAACCCTCATCCTCCTTCAATACATCCCCGACACCGAACGTGCGACAA
GCGTCGTTATGGTGCAACGTTATTCACCTTACAAACCCTCGTCTACACTCTCGCCCTGTGGAACTCTGCAATCCTCCTTCAATACATCCCTTTCTACCACTAATCAACCCCGACACCGAACGTGCGACAA
GCGTCGTTATGGTGCAACGTATCCTCCTTCAATACATCCCAGGAGGTGCTGTGGGATGACCGCCGGGGCATTTCTACCACTAATCAACCCACCCTTTACAAACACACCCTCGACACCGAACGTGCGACAA
GCGTCGTTATGGTGCAACGTTTTCTACCACTAATCAACCCCTGGAAGGAGGTGACCACTCAGGATGCTGTACCCTTTACAAACACACCCTTATTCACCTTACAAACCCTCCGACACCGAACGTGCGACAA
GCGTCGTTATGGTGCAACGTACCCTTTACAAACACACCCTAGCAGCGGGATGGCATGCCACAGTGCCGAGTATTCACCTTACAAACCCTCATCCTCCTTCAATACATCCCCGACACCGAACGTGCGACAA
GCGTCGTTATGGTGCAACGTTATTCACCTTACAAACCCTCGCAGCCAGGACAAGCACTGCCACAAGAAGTATCCTCCTTCAATACATCCCTTTCTACCACTAATCAACCCCGACACCGAACGTGCGACAA
GCGTCGTTATGGTGCAACGTATCCTCCTTCAATACATCCCGTGCCTTTGGAGGAGCAGTGTGAATACCTGTTTCTACCACTAATCAACCCACCCTTTACAAACACACCCTCGACACCGAACGTGCGACAA
GCGTCGTTATGGTGCAACGTTTTCTACCACTAATCAACCCCATCAAGACGGGCTACCTGTCCATCATCATACCCTTTACAAACACACCCTTATTCACCTTACAAACCCTCCGACACCGAACGTGCGACAA
GCGTCGTTATGGTGCAACGTACCCTTTACAAACACACCCTTCATCGCAGTTTTCTTCTGGGTCCTCCTCCTATTCACCTTACAAACCCTCATCCTCCTTCAATACATCCCCGACACCGAACGTGCGACAA
GCGTCGTTATGGTGCAACGTTATTCACCTTACAAACCCTCCCAAGGGCTGCGTAAACTCCTCTGCCAGCGATCCTCCTTCAATACATCCCTTTCTACCACTAATCAACCCCGACACCGAACGTGCGACAA
GCGTCGTTATGGTGCAACGTATCCTCCTTCAATACATCCCGCAGGTCGTTATCTGTGCAGCGTGTGCAATTTTCTACCACTAATCAACCCACCCTTTACAAACACACCCTCGACACCGAACGTGCGACAA
GCGTCGTTATGGTGCAACGTTTTCTACCACTAATCAACCCGCTGAGCATCCAGCGCGTGCGCGAGGAGGAACCCTTTACAAACACACCCTTATTCACCTTACAAACCCTCCGACACCGAACGTGCGACAA
GCGTCGTTATGGTGCAACGTACCCTTTACAAACACACCCTCGGGAATCGACCTGGCAGACTCCAATCAGATATTCACCTTACAAACCCTCATCCTCCTTCAATACATCCCCGACACCGAACGTGCGACAA
GCGTCGTTATGGTGCAACGTTATTCACCTTACAAACCCTCGGCTGGAGCGCATGTGCCCAGTATTGTGTGATCCTCCTTCAATACATCCCTTTCTACCACTAATCAACCCCGACACCGAACGTGCGACAA
GCGTCGTTATGGTGCAACGTATCCTCCTTCAATACATCCCTGAGTGACTCCCTGGAGATGCGATGCCCGGTTTCTACCACTAATCAACCCACCCTTTACAAACACACCCTCGACACCGAACGTGCGACAA
GCGTCGTTATGGTGCAACGTTTTCTACCACTAATCAACCCTGCCCGGGGAATGGAGTTCCTGGCTTCCCGACCCTTTACAAACACACCCTTATTCACCTTACAAACCCTCCGACACCGAACGTGCGACAA
GCGTCGTTATGGTGCAACGTACCCTTTACAAACACACCCTTGGTCTGGAGACCCTAAAGCAAGACCTGCTTATTCACCTTACAAACCCTCATCCTCCTTCAATACATCCCCGACACCGAACGTGCGACAA
GCGTCGTTATGGTGCAACGTTATTCACCTTACAAACCCTCGCACTCGAATGAGAGCCCCGGAACTGGCCAATCCTCCTTCAATACATCCCTTTCTACCACTAATCAACCCCGACACCGAACGTGCGACAA
GCGTCGTTATGGTGCAACGTATCCTCCTTCAATACATCCCAATGAGGAGTTCTGCCAGCGGCTGAAGGATTTTCTACCACTAATCAACCCACCCTTTACAAACACACCCTCGACACCGAACGTGCGACAA
GCGTCGTTATGGTGCAACGTTTTCTACCACTAATCAACCCGGGGGCCTCTCCATACCCTGGGGTACAGATACCCTTTACAAACACACCCTTATTCACCTTACAAACCCTCCGACACCGAACGTGCGACAA
GCGTCGTTATGGTGCAACGTACCCTTTACAAACACACCCTAAGGTGTACACCACGCAGAGTGATGTGTGGTATTCACCTTACAAACCCTCATCCTCCTTCAATACATCCCCGACACCGAACGTGCGACAA
GCGTCGTTATGGTGCAACGTTATTCACCTTACAAACCCTCGAAATGGATGGCCCCCGAGAGCATCTTTGAATCCTCCTTCAATACATCCCTTTCTACCACTAATCAACCCCGACACCGAACGTGCGACAA
GCGTCGTTATGGTGCAACGTATCCTCCTTCAATACATCCCTACAAAGACCCCGACTATGTCCGAAAGGGCTTTCTACCACTAATCAACCCACCCTTTACAAACACACCCTCGACACCGAACGTGCGACAA
GCGTCGTTATGGTGCAACGTTTTCTACCACTAATCAACCCGATCTGCGACTTTGGCCTCGCTCGGGACATACCCTTTACAAACACACCCTTATTCACCTTACAAACCCTCCGACACCGAACGTGCGACAA
GCGTCGTTATGGTGCAACGTACCCTTTACAAACACACCCTAAGTGCATTCACAGAGACCTGGCTGCTCGGTATTCACCTTACAAACCCTCATCCTCCTTCAATACATCCCCGACACCGAACGTGCGACAA
GCGTCGTTATGGTGCAACGTTATTCACCTTACAAACCCTCTCAGCCTCCACAGATGCTGGCCCTGGAATAATCCTCCTTCAATACATCCCTTTCTACCACTAATCAACCCCGACACCGAACGTGCGACAA
GCGTCGTTATGGTGCAACGTATCCTCCTTCAATACATCCCTGGGCAGCCACCCTCACCCGCACATTCGATTTTCTACCACTAATCAACCCACCCTTTACAAACACACCCTCGACACCGAACGTGCGACAA
GCGTCGTTATGGTGCAACGTTTTCTACCACTAATCAACCCCGCCTGGCCAGAGGCACTAAGACTCCAGGCACCCTTTACAAACACACCCTTATTCACCTTACAAACCCTCCGACACCGAACGTGCGACAA
GCGTCGTTATGGTGCAACGTACCCTTTACAAACACACCCTAGGCATCCACCACAGCTCTACATATCACCGTATTCACCTTACAAACCCTCATCCTCCTTCAATACATCCCCGACACCGAACGTGCGACAA
GCGTCGTTATGGTGCAACGTTATTCACCTTACAAACCCTCAGCGCATGGCCCTGCACAGCTCTCAGAGCTATCCTCCTTCAATACATCCCTTTCTACCACTAATCAACCCCGACACCGAACGTGCGACAA
GCGTCGTTATGGTGCAACGTATCCTCCTTCAATACATCCCGATGAATCAAGAAAGAGTTAGACCAGAGCCTTTCTACCACTAATCAACCCACCCTTTACAAACACACCCTCGACACCGAACGTGCGACAA
GCGTCGTTATGGTGCAACGTTTTCTACCACTAATCAACCCCAGCACCTATTTTCATCGCTCTGGTGGGCGACCCTTTACAAACACACCCTTATTCACCTTACAAACCCTCCGACACCGAACGTGCGACAA
GCGTCGTTATGGTGCAACGTACCCTTTACAAACACACCCTCCCCACCCCTATTCCTCCACATCTAACCTGTATTCACCTTACAAACCCTCATCCTCCTTCAATACATCCCCGACACCGAACGTGCGACAA
GCGTCGTTATGGTGCAACGTTATTCACCTTACAAACCCTCCAGCAGACCCTCCCCACTAAGTGCATTGTTATCCTCCTTCAATACATCCCTTTCTACCACTAATCAACCCCGACACCGAACGTGCGACAA
GCGTCGTTATGGTGCAACGTATCCTCCTTCAATACATCCCTCTCTCGAAGGCTCCCAGGCTCCACCGGCCTTTCTACCACTAATCAACCCACCCTTTACAAACACACCCTCGACACCGAACGTGCGACAA
GCGTCGTTATGGTGCAACGTTTTCTACCACTAATCAACCCCTGAAATGAGCTAAGATATTTAACGAAAGAACCCTTTACAAACACACCCTTATTCACCTTACAAACCCTCCGACACCGAACGTGCGACAA
GCGTCGTTATGGTGCAACGTACCCTTTACAAACACACCCTGAAAACGTGCTCTGCCCTTTTTGGCAGTGTTATTCACCTTACAAACCCTCATCCTCCTTCAATACATCCCCGACACCGAACGTGCGACAA
GCGTCGTTATGGTGCAACGTTATTCACCTTACAAACCCTCTAACTACACACATACGAAATGTACTGGGGAATCCTCCTTCAATACATCCCTTTCTACCACTAATCAACCCCGACACCGAACGTGCGACAA
GCGTCGTTATGGTGCAACGTATCCTCCTTCAATACATCCCATCACCTGTCTGTGTCACCTCTCCTGACTTTTTCTACCACTAATCAACCCACCCTTTACAAACACACCCTCGACACCGAACGTGCGACAA
GCGTCGTTATGGTGCAACGTACTCCACTACTACTCACTCTGCGGGAGCACCAGCGCTAGCAGCGGCGGCGTTTCTACCACTAATCAACCCACCCTTTACAAACACACCCTCGACACCGAACGTGCGACAA
GCGTCGTTATGGTGCAACGTTTTCTACCACTAATCAACCCCCCTCCCTCCCCGCGTTTCATGCAGCTGATACCCTTTACAAACACACCCTACACTACCACCATTTCCTATCGACACCGAACGTGCGACAA
GCGTCGTTATGGTGCAACGTACCCTTTACAAACACACCCTGTGACCTGTGATGACCACTACTATGGCTTTACACTACCACCATTTCCTATACTCCACTACTACTCACTCTCGACACCGAACGTGCGACAA
GCGTCGTTATGGTGCAACGTACACTACCACCATTTCCTATTCAGGCATGATAAACCCTAGCCGGCAATGGACTCCACTACTACTCACTCTTTTCTACCACTAATCAACCCCGACACCGAACGTGCGACAA
GCGTCGTTATGGTGCAACGTACTCCACTACTACTCACTCTGCACCTGCCAGGATCTGGTGAATGGATTCATTTCTACCACTAATCAACCCACCCTTTACAAACACACCCTCGACACCGAACGTGCGACAA
GCGTCGTTATGGTGCAACGTTTTCTACCACTAATCAACCCCCCTGGCAGTGCCTCTGTGAGACCAACTGGACCCTTTACAAACACACCCTACACTACCACCATTTCCTATCGACACCGAACGTGCGACAA
GCGTCGTTATGGTGCAACGTACCCTTTACAAACACACCCTCAGGGCTGCAGTCCCAAGCATGGGTCTTGTACACTACCACCATTTCCTATACTCCACTACTACTCACTCTCGACACCGAACGTGCGACAA
GCGTCGTTATGGTGCAACGTACACTACCACCATTTCCTATAACAGATTCCAGTGTCTCTGTCCCACTGGTACTCCACTACTACTCACTCTTTTCTACCACTAATCAACCCCGACACCGAACGTGCGACAA
GCGTCGTTATGGTGCAACGTACTCCACTACTACTCACTCTGAGACATCGATGAGTGTGCTAGCAACCCCTTTTCTACCACTAATCAACCCACCCTTTACAAACACACCCTCGACACCGAACGTGCGACAA
GCGTCGTTATGGTGCAACGTTTTCTACCACTAATCAACCCCCACCTGGCTATGCAGGCGATCACTGTGAGACCCTTTACAAACACACCCTACACTACCACCATTTCCTATCGACACCGAACGTGCGACAA
GCGTCGTTATGGTGCAACGTACCCTTTACAAACACACCCTTTGGCCAGTGTCAGAATGACGCCTCCTGTCACACTACCACCATTTCCTATACTCCACTACTACTCACTCTCGACACCGAACGTGCGACAA
GCGTCGTTATGGTGCAACGTACACTACCACCATTTCCTATCCAGATCCTGTAAGAATCTGATTGCCAGCTACTCCACTACTACTCACTCTTTTCTACCACTAATCAACCCCGACACCGAACGTGCGACAA
GCGTCGTTATGGTGCAACGTACTCCACTACTACTCACTCTCCCGCCCCAGTGGACTGGCAAGACTTGTCATTTCTACCACTAATCAACCCACCCTTTACAAACACACCCTCGACACCGAACGTGCGACAA
GCGTCGTTATGGTGCAACGTTTTCTACCACTAATCAACCCTCCCCATGGGAAGTGCAAGAGCCAGTCGGGACCCTTTACAAACACACCCTACACTACCACCATTTCCTATCGACACCGAACGTGCGACAA
GCGTCGTTATGGTGCAACGTACCCTTTACAAACACACCCTTCTTGCATCACCATGGGGAGAGTGATACTTACACTACCACCATTTCCTATACTCCACTACTACTCACTCTCGACACCGAACGTGCGACAA
GCGTCGTTATGGTGCAACGTACACTACCACCATTTCCTATTTTGGGGCCACCTGTGTGGATGAGATCAATACTCCACTACTACTCACTCTTTTCTACCACTAATCAACCCCGACACCGAACGTGCGACAA
GCGTCGTTATGGTGCAACGTACTCCACTACTACTCACTCTCGGGTTTTGCTGGGCCAGACTGCAGGATAATTTCTACCACTAATCAACCCACCCTTTACAAACACACCCTCGACACCGAACGTGCGACAA
GCGTCGTTATGGTGCAACGTTTTCTACCACTAATCAACCCTGTGTCTGCAAAGAAGGCTGGGAGGGGCCTACCCTTTACAAACACACCCTACACTACCACCATTTCCTATCGACACCGAACGTGCGACAA
GCGTCGTTATGGTGCAACGTACCCTTTACAAACACACCCTGCTGCCTGCCGAACCCCTGTCATAATGGAGACACTACCACCATTTCCTATACTCCACTACTACTCACTCTCGACACCGAACGTGCGACAA
GCGTCGTTATGGTGCAACGTACACTACCACCATTTCCTATACTGGACAAATAAACAGGACAACAGAGACTACTCCACTACTACTCACTCTTTTCTACCACTAATCAACCCCGACACCGAACGTGCGACAA
GCGTCGTTATGGTGCAACGTACTCCACTACTACTCACTCTCTTTGCCAAACAGCCAGTGTATACGCTGGTTTTCTACCACTAATCAACCCACCCTTTACAAACACACCCTCGACACCGAACGTGCGACAA
GCGTCGTTATGGTGCAACGTTTTCTACCACTAATCAACCCATCAGGACACACAACTCGGAAGTGGAGGAGACCCTTTACAAACACACCCTACACTACCACCATTTCCTATCGACACCGAACGTGCGACAA
GCGTCGTTATGGTGCAACGTACCCTTTACAAACACACCCTAACACGGAGCCAACACGGTCCCCATTAAGGACACTACCACCATTTCCTATACTCCACTACTACTCACTCTCGACACCGAACGTGCGACAA
GCGTCGTTATGGTGCAACGTACACTACCACCATTTCCTATCGAGGACAACACCACCAACAATGTGCGGGAACTCCACTACTACTCACTCTTTTCTACCACTAATCAACCCCGACACCGAACGTGCGACAA
GCGTCGTTATGGTGCAACGTACTCCACTACTACTCACTCTACAGCCTTCTACTGGTGTGTAAGGAAGCGGTTTCTACCACTAATCAACCCACCCTTTACAAACACACCCTCGACACCGAACGTGCGACAA
GCGTCGTTATGGTGCAACGTTTTCTACCACTAATCAACCCCAGATTTCCTGGTTCCTCTGCTGAGCTCTGACCCTTTACAAACACACCCTACACTACCACCATTTCCTATCGACACCGAACGTGCGACAA
GCGTCGTTATGGTGCAACGTACCCTTTACAAACACACCCTGAAACAGCTCACTTATTGCTGCGGTTGCAGACACTACCACCATTTCCTATACTCCACTACTACTCACTCTCGACACCGAACGTGCGACAA
GCGTCGTTATGGTGCAACGTACACTACCACCATTTCCTATTGATGGGAACCCTGTCAAGGAAATTACCGAACTCCACTACTACTCACTCTTTTCTACCACTAATCAACCCCGACACCGAACGTGCGACAA
GCGTCGTTATGGTGCAACGTACTCCACTACTACTCACTCTGAGCCTTCCCTGTCAGCAAACAATGAAATATTTCTACCACTAATCAACCCACCCTTTACAAACACACCCTCGACACCGAACGTGCGACAA
GCGTCGTTATGGTGCAACGTTTTCTACCACTAATCAACCCAATTGAGGAATTTGAATATCCTGAAGAATGACCCTTTACAAACACACCCTACACTACCACCATTTCCTATCGACACCGAACGTGCGACAA
GCGTCGTTATGGTGCAACGTACCCTTTACAAACACACCCTACTCCTATTACCAGGATAACTGTGCAAACAACACTACCACCATTTCCTATACTCCACTACTACTCACTCTCGACACCGAACGTGCGACAA
GCGTCGTTATGGTGCAACGTACACTACCACCATTTCCTATCACTGGTGTTGGCGAGTGTCGGTCCTCCAGACTCCACTACTACTCACTCTTTTCTACCACTAATCAACCCCGACACCGAACGTGCGACAA
GCGTCGTTATGGTGCAACGTACTCCACTACTACTCACTCTCACAAAAGCCACAATGAGTGCCCCAGTGGGTTTCTACCACTAATCAACCCACCCTTTACAAACACACCCTCGACACCGAACGTGCGACAA
GCGTCGTTATGGTGCAACGTTTTCTACCACTAATCAACCCACATTTTAAGGACTGACTGAGGCAGATTAAACCCTTTACAAACACACCCTACACTACCACCATTTCCTATCGACACCGAACGTGCGACAA
GCGTCGTTATGGTGCAACGTACCCTTTACAAACACACCCTAGGCTTTTTCCCCTGGGAATACTGATGGAAACACTACCACCATTTCCTATACTCCACTACTACTCACTCTCGACACCGAACGTGCGACAA
GCGTCGTTATGGTGCAACGTACACTACCACCATTTCCTATACGTGTTGCCTGTAAGCCAAAATTAAGGTGACTCCACTACTACTCACTCTTTTCTACCACTAATCAACCCCGACACCGAACGTGCGACAA
GCGTCGTTATGGTGCAACGTACTCCACTACTACTCACTCTCAAGAGCCTTAAAACATCATTCCTTTTTATTTTCTACCACTAATCAACCCACCCTTTACAAACACACCCTCGACACCGAACGTGCGACAA
GCGTCGTTATGGTGCAACGTTTTCTACCACTAATCAACCCCAGCAGTTGCTGGTAAAATGAAGAATTTAAACCCTTTACAAACACACCCTACACTACCACCATTTCCTATCGACACCGAACGTGCGACAA
GCGTCGTTATGGTGCAACGTACCCTTTACAAACACACCCTCACAGCAACTATCACAAATGACTTTATTATACACTACCACCATTTCCTATACTCCACTACTACTCACTCTCGACACCGAACGTGCGACAA
GCGTCGTTATGGTGCAACGTACACTACCACCATTTCCTATTATTGGTTTTATGATGACGTTCGAGTAGTTACTCCACTACTACTCACTCTTTTCTACCACTAATCAACCCCGACACCGAACGTGCGACAA
GCGTCGTTATGGTGCAACGTACTCCACTACTACTCACTCTGTTGTTCCTGGCAATAAATTTTGAAAAGTATTTCTACCACTAATCAACCCACCCTTTACAAACACACCCTCGACACCGAACGTGCGACAA
GCGTCGTTATGGTGCAACGTTTTCTACCACTAATCAACCCAGGTTCACCACCGGGACTGGGGAGATACTTACCCTTTACAAACACACCCTACACTACCACCATTTCCTATCGACACCGAACGTGCGACAA
GCGTCGTTATGGTGCAACGTACCCTTTACAAACACACCCTCGTAGAGTACACTGCCTGCCTTAAGTGAGGACACTACCACCATTTCCTATACTCCACTACTACTCACTCTCGACACCGAACGTGCGACAA
GCGTCGTTATGGTGCAACGTACACTACCACCATTTCCTATCTCATAAGCTAGTTGAATACTTGAACCGTAACTCCACTACTACTCACTCTTTTCTACCACTAATCAACCCCGACACCGAACGTGCGACAA
GCGTCGTTATGGTGCAACGTACTCCACTACTACTCACTCTTTTATTTTCACCATTCGTTATGTAATGCTGTTTCTACCACTAATCAACCCACCCTTTACAAACACACCCTCGACACCGAACGTGCGACAA
GCGTCGTTATGGTGCAACGTTTTCTACCACTAATCAACCCGACTGGTTGAATCTCATTACAAATATCAAAACCCTTTACAAACACACCCTACACTACCACCATTTCCTATCGACACCGAACGTGCGACAA
GCGTCGTTATGGTGCAACGTACCCTTTACAAACACACCCTGCTACAGAGCAGTCAGTTTTAAGGGAACAGACACTACCACCATTTCCTATACTCCACTACTACTCACTCTCGACACCGAACGTGCGACAA
GCGTCGTTATGGTGCAACGTACACTACCACCATTTCCTATTTAGACTTGAAAAGAGACAGGCAGGCGATCACTCCACTACTACTCACTCTTTTCTACCACTAATCAACCCCGACACCGAACGTGCGACAA
GCGTCGTTATGGTGCAACGTTTTCTACCACTAATCAACCCCACCCTCTTCCCCCTTCCCGAGCAAATTAGTTCTCCCTCTATCAACTCTATCCTAACAACCAACTACTCCCGACACCGAACGTGCGACAA
GCGTCGTTATGGTGCAACGTTTCTCCCTCTATCAACTCTATATTCATCTGTCATATGGAGCCATTACCTATCCTAACAACCAACTACTCCACCCTCTAACTTCCATCACACGACACCGAACGTGCGACAA
GCGTCGTTATGGTGCAACGTTCCTAACAACCAACTACTCCGGAAGACACTGGCTTCAGTAGTGAAGGCTTACCCTCTAACTTCCATCACATTTCTACCACTAATCAACCCCGACACCGAACGTGCGACAA
GCGTCGTTATGGTGCAACGTACCCTCTAACTTCCATCACACCACTGTTGCTTTGGGAATGAGCAAGGTCATTTCTACCACTAATCAACCCTTCTCCCTCTATCAACTCTACGACACCGAACGTGCGACAA
GCGTCGTTATGGTGCAACGTTTTCTACCACTAATCAACCCCTTCTGAAGCAATTGTTGAAGCTAAATTTATTCTCCCTCTATCAACTCTATCCTAACAACCAACTACTCCCGACACCGAACGTGCGACAA
GCGTCGTTATGGTGCAACGTTTCTCCCTCTATCAACTCTAACCCAGCACAATCCAATCACTAGTGGGAAGTCCTAACAACCAACTACTCCACCCTCTAACTTCCATCACACGACACCGAACGTGCGACAA
GCGTCGTTATGGTGCAACGTTCCTAACAACCAACTACTCCGTCAATATCAATATATCATGTGAAACTGACACCCTCTAACTTCCATCACATTTCTACCACTAATCAACCCCGACACCGAACGTGCGACAA
GCGTCGTTATGGTGCAACGTACCCTCTAACTTCCATCACACAGTGTACTGCTGCAATGAGCAGGCGTGCCTTTCTACCACTAATCAACCCTTCTCCCTCTATCAACTCTACGACACCGAACGTGCGACAA
GCGTCGTTATGGTGCAACGTTTTCTACCACTAATCAACCCTAGCAAAGTTACCTTCTCCAACCTGAAAGCTTCTCCCTCTATCAACTCTATCCTAACAACCAACTACTCCCGACACCGAACGTGCGACAA
GCGTCGTTATGGTGCAACGTTTCTCCCTCTATCAACTCTATGGTGGAGGAATCTAGCTGAGAAAATCCCTTCCTAACAACCAACTACTCCACCCTCTAACTTCCATCACACGACACCGAACGTGCGACAA
GCGTCGTTATGGTGCAACGTTCCTAACAACCAACTACTCCATGCTTCTTTTCATTGCATCTACAAAAACGACCCTCTAACTTCCATCACATTTCTACCACTAATCAACCCCGACACCGAACGTGCGACAA
GCGTCGTTATGGTGCAACGTACCCTCTAACTTCCATCACACAGGAGTCTGGAGTGACTGGAGTTCACCTCTTTCTACCACTAATCAACCCTTCTCCCTCTATCAACTCTACGACACCGAACGTGCGACAA
GCGTCGTTATGGTGCAACGTTTTCTACCACTAATCAACCCAGACAGTGTGCTTCCTGGATCTTCATATGATTCTCCCTCTATCAACTCTATCCTAACAACCAACTACTCCCGACACCGAACGTGCGACAA
GCGTCGTTATGGTGCAACGTTTCTCCCTCTATCAACTCTATTAGAGAATTCTACAATTGTAAGAGAGGCTTCCTAACAACCAACTACTCCACCCTCTAACTTCCATCACACGACACCGAACGTGCGACAA
GCGTCGTTATGGTGCAACGTTCCTAACAACCAACTACTCCTAAAGATTTCTTGGGACAGCCAAACAATGGACCCTCTAACTTCCATCACATTTCTACCACTAATCAACCCCGACACCGAACGTGCGACAA
GCGTCGTTATGGTGCAACGTACCCTCTAACTTCCATCACATTCAGTCACCTCTGATGTCACTGCAGCCCATTTCTACCACTAATCAACCCTTCTCCCTCTATCAACTCTACGACACCGAACGTGCGACAA
GCGTCGTTATGGTGCAACGTTTTCTACCACTAATCAACCCCAGAGCCAAACTCAACTACGCTCTTCTGATTTCTCCCTCTATCAACTCTATCCTAACAACCAACTACTCCCGACACCGAACGTGCGACAA
GCGTCGTTATGGTGCAACGTTTCTCCCTCTATCAACTCTAAGCTTTCAGACTGTCCAATGCAACTGCAGTTCCTAACAACCAACTACTCCACCCTCTAACTTCCATCACACGACACCGAACGTGCGACAA
GCGTCGTTATGGTGCAACGTTCCTAACAACCAACTACTCCGCCAGCCTGCTGGTGTCAGACCTCTGTGCAACCCTCTAACTTCCATCACATTTCTACCACTAATCAACCCCGACACCGAACGTGCGACAA
GCGTCGTTATGGTGCAACGTACCCTCTAACTTCCATCACACTTAGAATTCCCTCGAATGTTAAAAAGTTTTTTCTACCACTAATCAACCCTTCTCCCTCTATCAACTCTACGACACCGAACGTGCGACAA
GCGTCGTTATGGTGCAACGTTTTCTACCACTAATCAACCCATAGTCTGTTATATCTGGTTATTGAATGGATTCTCCCTCTATCAACTCTATCCTAACAACCAACTACTCCCGACACCGAACGTGCGACAA
GCGTCGTTATGGTGCAACGTTTCTCCCTCTATCAACTCTATCACTCAGTGCTTATCCCCTGAGCAGCAGCTCCTAACAACCAACTACTCCACCCTCTAACTTCCATCACACGACACCGAACGTGCGACAA
GCGTCGTTATGGTGCAACGTTCCTAACAACCAACTACTCCGTTACAGTTCTGGCTGTCAATTCCCTCGGCACCCTCTAACTTCCATCACATTTCTACCACTAATCAACCCCGACACCGAACGTGCGACAA
GCGTCGTTATGGTGCAACGTACCCTCTAACTTCCATCACAGGTCAGAAGATGTGGGAAATCGGACCAATCTTTCTACCACTAATCAACCCTTCTCCCTCTATCAACTCTACGACACCGAACGTGCGACAA
GCGTCGTTATGGTGCAACGTTTTCTACCACTAATCAACCCTGACTCACTGTGTAGTGTGAGGAGGTACGTTTCTCCCTCTATCAACTCTATCCTAACAACCAACTACTCCCGACACCGAACGTGCGACAA
GCGTCGTTATGGTGCAACGTTTCTCCCTCTATCAACTCTATATGAGAGGGCCTGAATTTTGGAGAAAAATTCCTAACAACCAACTACTCCACCCTCTAACTTCCATCACACGACACCGAACGTGCGACAA
GCGTCGTTATGGTGCAACGTTCCTAACAACCAACTACTCCGGTCCAGGTTCGCTGCCGGCGGTTGGATGGACCCTCTAACTTCCATCACATTTCTACCACTAATCAACCCCGACACCGAACGTGCGACAA
GCGTCGTTATGGTGCAACGTACCCTCTAACTTCCATCACATTGAATTCCAGCATTCTCTTGAATAATGTGTTTCTACCACTAATCAACCCTTCTCCCTCTATCAACTCTACGACACCGAACGTGCGACAA
GCGTCGTTATGGTGCAACGTTTTCTACCACTAATCAACCCGGGTTTTGAACCAATTTGAAGATATAGAAATTCTCCCTCTATCAACTCTATCCTAACAACCAACTACTCCCGACACCGAACGTGCGACAA
GCGTCGTTATGGTGCAACGTTTCTCCCTCTATCAACTCTATTTTCATTTTTCCACATTGGTGGAATGAAGTCCTAACAACCAACTACTCCACCCTCTAACTTCCATCACACGACACCGAACGTGCGACAA
GCGTCGTTATGGTGCAACGTTCCTAACAACCAACTACTCCTGGAGTACAAGAAAGAGATCATTTGAGGAAACCCTCTAACTTCCATCACATTTCTACCACTAATCAACCCCGACACCGAACGTGCGACAA
GCGTCGTTATGGTGCAACGTACCCTCTAACTTCCATCACAAACATTGCTTAGTGAAACCTTCCTGATGAATTTCTACCACTAATCAACCCTTCTCCCTCTATCAACTCTACGACACCGAACGTGCGACAA
GCGTCGTTATGGTGCAACGTTTTCTACCACTAATCAACCCCACCAATAGAAGGAAACAAAATTTGAACAATTCTCCCTCTATCAACTCTATCCTAACAACCAACTACTCCCGACACCGAACGTGCGACAA
GCGTCGTTATGGTGCAACGTTTCTCCCTCTATCAACTCTAAAAAATTAAGATACTAGGAAGACTGTATCCTCCTAACAACCAACTACTCCACCCTCTAACTTCCATCACACGACACCGAACGTGCGACAA
GCGTCGTTATGGTGCAACGTTCCTAACAACCAACTACTCCACATTCTCATTTAAGATATGTGAGTCACATACCCTCTAACTTCCATCACATTTCTACCACTAATCAACCCCGACACCGAACGTGCGACAA
GCGTCGTTATGGTGCAACGTACCCTCTAACTTCCATCACAGATGTTAATATAGCATAGGCTTTATTGCTTTTTCTACCACTAATCAACCCTTCTCCCTCTATCAACTCTACGACACCGAACGTGCGACAA
GCGTCGTTATGGTGCAACGTTTTCTACCACTAATCAACCCTTATACAAATACTTCACAGTGAGGATAGGATTCTCCCTCTATCAACTCTATCCTAACAACCAACTACTCCCGACACCGAACGTGCGACAA
GCGTCGTTATGGTGCAACGTTTCTCCCTCTATCAACTCTACTACTGAATCAGCCAAGACTTCTGGCAGACTCCTAACAACCAACTACTCCACCCTCTAACTTCCATCACACGACACCGAACGTGCGACAA
GCGTCGTTATGGTGCAACGTTCCTAACAACCAACTACTCCGAGATCAGTGGGAGCCATTAGTCTAACCTAACCCTCTAACTTCCATCACATTTCTACCACTAATCAACCCCGACACCGAACGTGCGACAA
GCGTCGTTATGGTGCAACGTACCCTCTAACTTCCATCACATGTGGTTTGGGCTGATCACAGTGCAGTGGATTTCTACCACTAATCAACCCTTCTCCCTCTATCAACTCTACGACACCGAACGTGCGACAA
GCGTCGTTATGGTGCAACGTTTTCTACCACTAATCAACCCTCGATAGTCTTGAAAATGGCTTAAATGCTATTCTCCCTCTATCAACTCTATCCTAACAACCAACTACTCCCGACACCGAACGTGCGACAA
GCGTCGTTATGGTGCAACGTTTCTCCCTCTATCAACTCTAATTGTTTGTACTGAGCTTTTTGCACGTGGATCCTAACAACCAACTACTCCACCCTCTAACTTCCATCACACGACACCGAACGTGCGACAA
GCGTCGTTATGGTGCAACGTTCCTAACAACCAACTACTCCGTGCTAACTATTCAATGTGATGTATCCGCAACCCTCTAACTTCCATCACATTTCTACCACTAATCAACCCCGACACCGAACGTGCGACAA
GCGTCGTTATGGTGCAACGTACCCTCTAACTTCCATCACAAGCTTAAAACACCGTAACATTCAAAGGCTATTTCTACCACTAATCAACCCTTCTCCCTCTATCAACTCTACGACACCGAACGTGCGACAA
GCGTCGTTATGGTGCAACGTTTTCTACCACTAATCAACCCTGCCATGGTGAAGAACATTTGAGTGCACCATTCTCCCTCTATCAACTCTATCCTAACAACCAACTACTCCCGACACCGAACGTGCGACAA
GCGTCGTTATGGTGCAACGTTTCTCCCTCTATCAACTCTATTAATCACTGCTATACTTCAGTTAAGAGTGTCCTAACAACCAACTACTCCACCCTCTAACTTCCATCACACGACACCGAACGTGCGACAA
GCGTCGTTATGGTGCAACGTTCCTAACAACCAACTACTCCATAGATAGGTCTATGCCATTATCACTATATACCCTCTAACTTCCATCACATTTCTACCACTAATCAACCCCGACACCGAACGTGCGACAA
GCGTCGTTATGGTGCAACGTACCCTCTAACTTCCATCACAGGGACAGAATTTTCTCATTGTATATCATTTTTTCTACCACTAATCAACCCTTCTCCCTCTATCAACTCTACGACACCGAACGTGCGACAA
GCGTCGTTATGGTGCAACGTTCCTATTCTCAACCTAACCTTGCAGCAGCTGCAGGCTGATCGCGACAGCCTATCCTTCAATCCCTCCACATATTCACCTTACAAACCCTCCGACACCGAACGTGCGACAA
GCGTCGTTATGGTGCAACGTTATCCTTCAATCCCTCCACATCACATGGAGAGCTCGCTGGGCCAGGCCCGTATTCACCTTACAAACCCTCATCCTCCTTCAATACATCCCCGACACCGAACGTGCGACAA
GCGTCGTTATGGTGCAACGTTATTCACCTTACAAACCCTCGCGGGGCTGGCTGAGCACCCAGGCTGCCGAATCCTCCTTCAATACATCCCTCCTATTCTCAACCTAACCTCGACACCGAACGTGCGACAA
GCGTCGTTATGGTGCAACGTATCCTCCTTCAATACATCCCGCTCGCCCGGGAGCGGACCATCGAGGAGGCTCCTATTCTCAACCTAACCTTATCCTTCAATCCCTCCACACGACACCGAACGTGCGACAA
GCGTCGTTATGGTGCAACGTTCCTATTCTCAACCTAACCTGTCAGATCGCTCAGATCCTGGAAGGTGGGCTATCCTTCAATCCCTCCACATATTCACCTTACAAACCCTCCGACACCGAACGTGCGACAA
GCGTCGTTATGGTGCAACGTTATCCTTCAATCCCTCCACAGCCCTGGAGCAGGAGAAGCAGGGTCTACAGTATTCACCTTACAAACCCTCATCCTCCTTCAATACATCCCCGACACCGAACGTGCGACAA
GCGTCGTTATGGTGCAACGTTATTCACCTTACAAACCCTCGGAGCCTGGGGGCGAGCAGCCGGACCACTTATCCTCCTTCAATACATCCCTCCTATTCTCAACCTAACCTCGACACCGAACGTGCGACAA
GCGTCGTTATGGTGCAACGTATCCTCCTTCAATACATCCCCCACAGTGCCCAGTTCTACTGGTGTCCTCCTCCTATTCTCAACCTAACCTTATCCTTCAATCCCTCCACACGACACCGAACGTGCGACAA
GCGTCGTTATGGTGCAACGTTCCTATTCTCAACCTAACCTTCAGAGCCCAGGATGTCCCCCATTCCCTGCTATCCTTCAATCCCTCCACATATTCACCTTACAAACCCTCCGACACCGAACGTGCGACAA
GCGTCGTTATGGTGCAACGTTATCCTTCAATCCCTCCACACCCCCACCTTGGCCAGCACTCCCATCCCACTATTCACCTTACAAACCCTCATCCTCCTTCAATACATCCCCGACACCGAACGTGCGACAA
GCGTCGTTATGGTGCAACGTTATTCACCTTACAAACCCTCTTAATGTCTCCTGAACACACACTAGAGACAATCCTCCTTCAATACATCCCTCCTATTCTCAACCTAACCTCGACACCGAACGTGCGACAA
GCGTCGTTATGGTGCAACGTATCCTCCTTCAATACATCCCTGAACTATCTAAACCTTTAGGAGAAGAAGATCCTATTCTCAACCTAACCTTATCCTTCAATCCCTCCACACGACACCGAACGTGCGACAA
GCGTCGTTATGGTGCAACGTTCCTATTCTCAACCTAACCTAGGCAGAGAAAACTCTAGAAAATGGGGTTCTATCCTTCAATCCCTCCACATATTCACCTTACAAACCCTCCGACACCGAACGTGCGACAA
GCGTCGTTATGGTGCAACGTTATCCTTCAATCCCTCCACAGCAATTCATCTATAGAAGAGAACTCGGGGATATTCACCTTACAAACCCTCATCCTCCTTCAATACATCCCCGACACCGAACGTGCGACAA
GCGTCGTTATGGTGCAACGTTATTCACCTTACAAACCCTCCAGAACCATGAGACCCCAGGAAAGGAGAATATCCTCCTTCAATACATCCCTCCTATTCTCAACCTAACCTCGACACCGAACGTGCGACAA
GCGTCGTTATGGTGCAACGTATCCTCCTTCAATACATCCCGACCTTTGCAGATGGAAACCCTGGAGGCTCTCCTATTCTCAACCTAACCTTATCCTTCAATCCCTCCACACGACACCGAACGTGCGACAA
GCGTCGTTATGGTGCAACGTTCCTATTCTCAACCTAACCTCTGGACACAGAAGAAATCCAGGATTCCCAGTATCCTTCAATCCCTCCACATATTCACCTTACAAACCCTCCGACACCGAACGTGCGACAA
GCGTCGTTATGGTGCAACGTTATCCTTCAATCCCTCCACAAAGAAGCAGCCACAGAGGTAAAAGTAGAAATATTCACCTTACAAACCCTCATCCTCCTTCAATACATCCCCGACACCGAACGTGCGACAA
GCGTCGTTATGGTGCAACGTTATTCACCTTACAAACCCTCGAAGAAGGGCAAATCTGGGAACTTGTAAAGATCCTCCTTCAATACATCCCTCCTATTCTCAACCTAACCTCGACACCGAACGTGCGACAA
GCGTCGTTATGGTGCAACGTATCCTCCTTCAATACATCCCAAAAAGAAAGCCAGGAGTTCCTGAGGTCTCTCCTATTCTCAACCTAACCTTATCCTTCAATCCCTCCACACGACACCGAACGTGCGACAA
GCGTCGTTATGGTGCAACGTTCCTATTCTCAACCTAACCTGAAGAGGACCAGAGGATTGTGAACCATCTATATCCTTCAATCCCTCCACATATTCACCTTACAAACCCTCCGACACCGAACGTGCGACAA
GCGTCGTTATGGTGCAACGTTATCCTTCAATCCCTCCACAAGATAGAAATGGGGAGAACTTTATACCACCTATTCACCTTACAAACCCTCATCCTCCTTCAATACATCCCCGACACCGAACGTGCGACAA
GCGTCGTTATGGTGCAACGTTATTCACCTTACAAACCCTCACAAGACTCATGAGATCCTGGGATCTCTTGATCCTCCTTCAATACATCCCTCCTATTCTCAACCTAACCTCGACACCGAACGTGCGACAA
GCGTCGTTATGGTGCAACGTATCCTCCTTCAATACATCCCGATGACCACATGATTAAGAGCCTGCTAGAATCCTATTCTCAACCTAACCTTATCCTTCAATCCCTCCACACGACACCGAACGTGCGACAA
GCGTCGTTATGGTGCAACGTTCCTATTCTCAACCTAACCTGCCAGGTCTCCCTCGAATCTCTCGAAAAAGTATCCTTCAATCCCTCCACATATTCACCTTACAAACCCTCCGACACCGAACGTGCGACAA
GCGTCGTTATGGTGCAACGTTATCCTTCAATCCCTCCACACAGAGAATTGTGAAACCTCTAGAAAAAGTGTATTCACCTTACAAACCCTCATCCTCCTTCAATACATCCCCGACACCGAACGTGCGACAA
GCGTCGTTATGGTGCAACGTTATTCACCTTACAAACCCTCTTGTACTGCTAGAAAGCAAGAACCAGAGGCATCCTCCTTCAATACATCCCTCCTATTCTCAACCTAACCTCGACACCGAACGTGCGACAA
GCGTCGTTATGGTGCAACGTATCCTCCTTCAATACATCCCCTGAGGTCTCTTGATGAAAACCAGGAGACATCCTATTCTCAACCTAACCTTATCCTTCAATCCCTCCACACGACACCGAACGTGCGACAA
GCGTCGTTATGGTGCAACGTTCCTATTCTCAACCTAACCTAGTCTCCAGAAGAGGAGGACCAGAGGACTGTATCCTTCAATCCCTCCACATATTCACCTTACAAACCCTCCGACACCGAACGTGCGACAA
GCGTCGTTATGGTGCAACGTTATCCTTCAATCCCTCCACACTGGTAGAAAAGGAAAGTCAGGAGTCCCTGTATTCACCTTACAAACCCTCATCCTCCTTCAATACATCCCCGACACCGAACGTGCGACAA
GCGTCGTTATGGTGCAACGTTATTCACCTTACAAACCCTCGGAGGGAGAGCTGCTGCAGGATGCTGTGGGATCCTCCTTCAATACATCCCTCCTATTCTCAACCTAACCTCGACACCGAACGTGCGACAA
GCGTCGTTATGGTGCAACGTATCCTCCTTCAATACATCCCGGGGCCAAGGTGGGGAGGAGAAAGCTGTAGTCCTATTCTCAACCTAACCTTATCCTTCAATCCCTCCACACGACACCGAACGTGCGACAA
GCGTCGTTATGGTGCAACGTTCCTATTCTCAACCTAACCTAGAGGAAGAGCAGCAAGGCCATGACTCTGATATCCTTCAATCCCTCCACATATTCACCTTACAAACCCTCCGACACCGAACGTGCGACAA
GCGTCGTTATGGTGCAACGTTATCCTTCAATCCCTCCACAGAAGGAAGGCTGGAGTCCTGCTGCCCTGGCTATTCACCTTACAAACCCTCATCCTCCTTCAATACATCCCCGACACCGAACGTGCGACAA
GCGTCGTTATGGTGCAACGTTATTCACCTTACAAACCCTCCAGATGCCCATGAGCTGCAGCCCCAAGCTGATCCTCCTTCAATACATCCCTCCTATTCTCAACCTAACCTCGACACCGAACGTGCGACAA
GCGTCGTTATGGTGCAACGTATCCTCCTTCAATACATCCCTGGTCCCAAGCTCCTGGAACCCTGTTCACCTCCTATTCTCAACCTAACCTTATCCTTCAATCCCTCCACACGACACCGAACGTGCGACAA
GCGTCGTTATGGTGCAACGTTCCTATTCTCAACCTAACCTGAGACCTCAGACCATGAGGGCAGCCATGCCTATCCTTCAATCCCTCCACATATTCACCTTACAAACCCTCCGACACCGAACGTGCGACAA
GCGTCGTTATGGTGCAACGTTATCCTTCAATCCCTCCACAGGGACTGAGGCCTCTCTTCTTCCAGGGGTTTATTCACCTTACAAACCCTCATCCTCCTTCAATACATCCCCGACACCGAACGTGCGACAA
GCGTCGTTATGGTGCAACGTTATTCACCTTACAAACCCTCGGCTTGGGCCCAGAGCTTTCCCACGAGACTATCCTCCTTCAATACATCCCTCCTATTCTCAACCTAACCTCGACACCGAACGTGCGACAA
GCGTCGTTATGGTGCAACGTATCCTCCTTCAATACATCCCTGGAGAGGTGTGGCTGGCTGAGACAGGTGATCCTATTCTCAACCTAACCTTATCCTTCAATCCCTCCACACGACACCGAACGTGCGACAA
GCGTCGTTATGGTGCAACGTTCCTATTCTCAACCTAACCTCCTGCTCTGGGCCAGCACTCTTAGCTTTGATATCCTTCAATCCCTCCACATATTCACCTTACAAACCCTCCGACACCGAACGTGCGACAA
GCGTCGTTATGGTGCAACGTTATCCTTCAATCCCTCCACAGGTACCCTCAAGGCCCCTTTAGTAGGGTCTTATTCACCTTACAAACCCTCATCCTCCTTCAATACATCCCCGACACCGAACGTGCGACAA
GCGTCGTTATGGTGCAACGTTATTCACCTTACAAACCCTCGGCTGAGGGTCAGGTGGTTCTGCATGGGGAATCCTCCTTCAATACATCCCTCCTATTCTCAACCTAACCTCGACACCGAACGTGCGACAA
GCGTCGTTATGGTGCAACGTATCCTCCTTCAATACATCCCGGCCTCTGGGATGATGGCTTGAGTGGGGCTTCCTATTCTCAACCTAACCTTATCCTTCAATCCCTCCACACGACACCGAACGTGCGACAA
GCGTCGTTATGGTGCAACGTTCCTATTCTCAACCTAACCTAGAGAGTGGGGAAGAGGGAGAGGAAGAAGATATCCTTCAATCCCTCCACATATTCACCTTACAAACCCTCCGACACCGAACGTGCGACAA
GCGTCGTTATGGTGCAACGTTATCCTTCAATCCCTCCACATGCACAGGGTCTGGTGCATGCCCAGAGGAGTATTCACCTTACAAACCCTCATCCTCCTTCAATACATCCCCGACACCGAACGTGCGACAA
GCGTCGTTATGGTGCAACGTTATTCACCTTACAAACCCTCCCTTGAATAAAGCTGTATCCCTACCTACAAATCCTCCTTCAATACATCCCTCCTATTCTCAACCTAACCTCGACACCGAACGTGCGACAA
GCGTCGTTATGGTGCAACGTATCCTCCTTCAATACATCCCAGCCTGCTGAGATCTTGTTTCTCTCTTCCTTCCTATTCTCAACCTAACCTTATCCTTCAATCCCTCCACACGACACCGAACGTGCGACAA
GCGTCGTTATGGTGCAACGTACTCCACTACTACTCACTCTCAGGTGCTGGTGTCCAAGCAGAGCTCTGTCTCCTATTCTCAACCTAACCTTATCCTTCAATCCCTCCACACGACACCGAACGTGCGACAA
GCGTCGTTATGGTGCAACGTTCCTATTCTCAACCTAACCTTGGACATGGAGGGCAAGCACAGCGAGCAGCTATCCTTCAATCCCTCCACAACACTACCACCATTTCCTATCGACACCGAACGTGCGACAA
GCGTCGTTATGGTGCAACGTTATCCTTCAATCCCTCCACAGGATCAGACCAGTGAAATAAACAAGCTACAACACTACCACCATTTCCTATACTCCACTACTACTCACTCTCGACACCGAACGTGCGACAA
GCGTCGTTATGGTGCAACGTACACTACCACCATTTCCTATAGACTCGAGCTGCAGCTTCTCCAACATTCTACTCCACTACTACTCACTCTTCCTATTCTCAACCTAACCTCGACACCGAACGTGCGACAA
GCGTCGTTATGGTGCAACGTACTCCACTACTACTCACTCTAGACAGCAGCACAAACTCGGAAACTGACTGTCCTATTCTCAACCTAACCTTATCCTTCAATCCCTCCACACGACACCGAACGTGCGACAA
GCGTCGTTATGGTGCAACGTTCCTATTCTCAACCTAACCTACAGAATGTGGTGCAGAACCAGACAGCTGTTATCCTTCAATCCCTCCACAACACTACCACCATTTCCTATCGACACCGAACGTGCGACAA
GCGTCGTTATGGTGCAACGTTATCCTTCAATCCCTCCACAACAACATGAAGAAGGAGATGGTGGAGATCCACACTACCACCATTTCCTATACTCCACTACTACTCACTCTCGACACCGAACGTGCGACAA
GCGTCGTTATGGTGCAACGTACACTACCACCATTTCCTATACTACGACGACTCAGTGCAAAGGCTGCAGGACTCCACTACTACTCACTCTTCCTATTCTCAACCTAACCTCGACACCGAACGTGCGACAA
GCGTCGTTATGGTGCAACGTACTCCACTACTACTCACTCTTCCAATGCCGTGCAGAGGGATGCACCCCTCTCCTATTCTCAACCTAACCTTATCCTTCAATCCCTCCACACGACACCGAACGTGCGACAA
GCGTCGTTATGGTGCAACGTTCCTATTCTCAACCTAACCTGCAGCTACACGTTCCTGCTGCCGGAGACCGTATCCTTCAATCCCTCCACAACACTACCACCATTTCCTATCGACACCGAACGTGCGACAA
GCGTCGTTATGGTGCAACGTTATCCTTCAATCCCTCCACAGCAGAAGGCAGTACCAGGTCCAGAACGGACACACTACCACCATTTCCTATACTCCACTACTACTCACTCTCGACACCGAACGTGCGACAA
GCGTCGTTATGGTGCAACGTACACTACCACCATTTCCTATTGGCTGGGATCTTGTCTTGGCCTCAGCCTAACTCCACTACTACTCACTCTTCCTATTCTCAACCTAACCTCGACACCGAACGTGCGACAA
GCGTCGTTATGGTGCAACGTACTCCACTACTACTCACTCTAGAGAATGTGGCAGATCATTTTCCTAACTTTCCTATTCTCAACCTAACCTTATCCTTCAATCCCTCCACACGACACCGAACGTGCGACAA
GCGTCGTTATGGTGCAACGTTCCTATTCTCAACCTAACCTGCCCTGTGCCTTAGACAGCAGCTGAGAGCTTATCCTTCAATCCCTCCACAACACTACCACCATTTCCTATCGACACCGAACGTGCGACAA
GCGTCGTTATGGTGCAACGTTATCCTTCAATCCCTCCACACTCTCACTGATGGACTTATTCACACGGCACACACTACCACCATTTCCTATACTCCACTACTACTCACTCTCGACACCGAACGTGCGACAA
GCGTCGTTATGGTGCAACGTACACTACCACCATTTCCTATGCTGCTCCTTCCTCTCAGGACAGCTCCGAGACTCCACTACTACTCACTCTTCCTATTCTCAACCTAACCTCGACACCGAACGTGCGACAA
GCGTCGTTATGGTGCAACGTACTCCACTACTACTCACTCTAGAGTCCGTGCAGACCTCTGGAGTGAGCAGTCCTATTCTCAACCTAACCTTATCCTTCAATCCCTCCACACGACACCGAACGTGCGACAA
GCGTCGTTATGGTGCAACGTTCCTATTCTCAACCTAACCTACATCAGGAAGTGCTCCTGGGGGTGGGGAGTATCCTTCAATCCCTCCACAACACTACCACCATTTCCTATCGACACCGAACGTGCGACAA
GCGTCGTTATGGTGCAACGTTATCCTTCAATCCCTCCACAGGGTGGAGGAGGGTGGACAGTCATCCAACAACACTACCACCATTTCCTATACTCCACTACTACTCACTCTCGACACCGAACGTGCGACAA
GCGTCGTTATGGTGCAACGTACACTACCACCATTTCCTATCTAACCAACCAAAGGCACTGCAGTCTGGAGACTCCACTACTACTCACTCTTCCTATTCTCAACCTAACCTCGACACCGAACGTGCGACAA
GCGTCGTTATGGTGCAACGTACTCCACTACTACTCACTCTAGACTGAAGCGCATCACTTAAGCCTGCACCTCCTATTCTCAACCTAACCTTATCCTTCAATCCCTCCACACGACACCGAACGTGCGACAA
GCGTCGTTATGGTGCAACGTTCCTATTCTCAACCTAACCTAGAACACAACTTTATGCTTAGAATTGTCAATATCCTTCAATCCCTCCACAACACTACCACCATTTCCTATCGACACCGAACGTGCGACAA
GCGTCGTTATGGTGCAACGTTATCCTTCAATCCCTCCACAAATGTAACCAGATACCCCTAGAAAAAGTTTACACTACCACCATTTCCTATACTCCACTACTACTCACTCTCGACACCGAACGTGCGACAA
GCGTCGTTATGGTGCAACGTACACTACCACCATTTCCTATTTTTAATATCCACTAACAAGCTGAAAGTGTACTCCACTACTACTCACTCTTCCTATTCTCAACCTAACCTCGACACCGAACGTGCGACAA
GCGTCGTTATGGTGCAACGTACTCCACTACTACTCACTCTTAGTGGAGGAAAATCACCCTACCTGGGACATCCTATTCTCAACCTAACCTTATCCTTCAATCCCTCCACACGACACCGAACGTGCGACAA
GCGTCGTTATGGTGCAACGTTCCTATTCTCAACCTAACCTGATGTGCTCCCTAATTTAACAAGATAATATTATCCTTCAATCCCTCCACAACACTACCACCATTTCCTATCGACACCGAACGTGCGACAA
GCGTCGTTATGGTGCAACGTTATCCTTCAATCCCTCCACACTGCTGTTAATGACGAAAATGCTGTTTCAAACACTACCACCATTTCCTATACTCCACTACTACTCACTCTCGACACCGAACGTGCGACAA
GCGTCGTTATGGTGCAACGTACACTACCACCATTTCCTATCACACACTCCCGTGTCTTGTAACAAGGAAGACTCCACTACTACTCACTCTTCCTATTCTCAACCTAACCTCGACACCGAACGTGCGACAA
GCGTCGTTATGGTGCAACGTACTCCACTACTACTCACTCTCTGGCTGTTAAATATGAAGGTATTTTTAGTTCCTATTCTCAACCTAACCTTATCCTTCAATCCCTCCACACGACACCGAACGTGCGACAA
GCGTCGTTATGGTGCAACGTTCCTATTCTCAACCTAACCTAATGCGGAGACTGTACTATTTTGTTTTCTTTATCCTTCAATCCCTCCACAACACTACCACCATTTCCTATCGACACCGAACGTGCGACAA
GCGTCGTTATGGTGCAACGTTATCCTTCAATCCCTCCACATTACTATATGGCAAAAATGCCCACATCTCTACACTACCACCATTTCCTATACTCCACTACTACTCACTCTCGACACCGAACGTGCGACAA
GCGTCGTTATGGTGCAACGTACACTACCACCATTTCCTATGATGGCTTAGTTTTTAATGGCTGGCTACTAACTCCACTACTACTCACTCTTCCTATTCTCAACCTAACCTCGACACCGAACGTGCGACAA
GCGTCGTTATGGTGCAACGTACTCCACTACTACTCACTCTATTCATTGTTTTCCTCTTGGGTGCTTTACATCCTATTCTCAACCTAACCTTATCCTTCAATCCCTCCACACGACACCGAACGTGCGACAA
GCGTCGTTATGGTGCAACGTTCCTATTCTCAACCTAACCTTGGGCACAGGTTATCATCTGGAGAAGCACATATCCTTCAATCCCTCCACAACACTACCACCATTTCCTATCGACACCGAACGTGCGACAA
GCGTCGTTATGGTGCAACGTTATCCTTCAATCCCTCCACAGTCACAATGACAAGGCCGTGTCCTCGCACTACACTACCACCATTTCCTATACTCCACTACTACTCACTCTCGACACCGAACGTGCGACAA
GCGTCGTTATGGTGCAACGTACACTACCACCATTTCCTATTTTCTAGAGTGAATACATTCACAGCTCGGCACTCCACTACTACTCACTCTTCCTATTCTCAACCTAACCTCGACACCGAACGTGCGACAA
GCGTCGTTATGGTGCAACGTACTCCACTACTACTCACTCTCTGGAAAACAGAACACTTAGATGGTGCAGATCCTATTCTCAACCTAACCTTATCCTTCAATCCCTCCACACGACACCGAACGTGCGACAA
GCGTCGTTATGGTGCAACGTTCCTATTCTCAACCTAACCTGAATGTTCCGTGGGAGTTCAGCAGTAAATATATCCTTCAATCCCTCCACAACACTACCACCATTTCCTATCGACACCGAACGTGCGACAA
GCGTCGTTATGGTGCAACGTTATCCTTCAATCCCTCCACAGCTTTGTACCCAGTTAAAATATGTGACACCACACTACCACCATTTCCTATACTCCACTACTACTCACTCTCGACACCGAACGTGCGACAA
GCGTCGTTATGGTGCAACGTACACTACCACCATTTCCTATACATTTAGGAAATGTCGACAGGGCCAACATACTCCACTACTACTCACTCTTCCTATTCTCAACCTAACCTCGACACCGAACGTGCGACAA
GCGTCGTTATGGTGCAACGTACTCCACTACTACTCACTCTCTGCCAGCTAACTCCAGAGTGAAGAACTCTTCCTATTCTCAACCTAACCTTATCCTTCAATCCCTCCACACGACACCGAACGTGCGACAA
GCGTCGTTATGGTGCAACGTTCCTATTCTCAACCTAACCTAGGCGCTCTTCTCCTCTGCCACGTTCACTTTATCCTTCAATCCCTCCACAACACTACCACCATTTCCTATCGACACCGAACGTGCGACAA
GCGTCGTTATGGTGCAACGTTATCCTTCAATCCCTCCACACCCATCTCCTTTCACACAGCCTTGGTGTGTACACTACCACCATTTCCTATACTCCACTACTACTCACTCTCGACACCGAACGTGCGACAA
GCGTCGTTATGGTGCAACGTACACTACCACCATTTCCTATTCTGCCCACAGGCTGAGAACCAACGCCTTAACTCCACTACTACTCACTCTTCCTATTCTCAACCTAACCTCGACACCGAACGTGCGACAA
GCGTCGTTATGGTGCAACGTACTCCACTACTACTCACTCTATAAAGTTATTTCACTCCCGTAAGTTTGCTTCCTATTCTCAACCTAACCTTATCCTTCAATCCCTCCACACGACACCGAACGTGCGACAA
GCGTCGTTATGGTGCAACGTTCCTATTCTCAACCTAACCTTCTCAACCTTCGTATGCTGAGACACTGTAATATCCTTCAATCCCTCCACAACACTACCACCATTTCCTATCGACACCGAACGTGCGACAA
GCGTCGTTATGGTGCAACGTTATCCTTCAATCCCTCCACAAGCCTTCCTTGTCTGTCTGTCCATCCATCCACACTACCACCATTTCCTATACTCCACTACTACTCACTCTCGACACCGAACGTGCGACAA
GCGTCGTTATGGTGCAACGTACACTACCACCATTTCCTATTTGTACAGAGCACTAGTGCAATTTCTCCTGACTCCACTACTACTCACTCTTCCTATTCTCAACCTAACCTCGACACCGAACGTGCGACAA
GCGTCGTTATGGTGCAACGTACCACAACCCATTCCTTTCAGCAAATGCCTTCCCAGTTACAAAGGGGACGTCCTATTCTCAACCTAACCTTATCCTTCAATCCCTCCACACGACACCGAACGTGCGACAA
GCGTCGTTATGGTGCAACGTTCCTATTCTCAACCTAACCTCTTGCTCTGCCCAGAAAACTCCAGATGCTCTATCCTTCAATCCCTCCACAACCCTCTAACTTCCATCACACGACACCGAACGTGCGACAA
GCGTCGTTATGGTGCAACGTTATCCTTCAATCCCTCCACAGTGCAACAGCGGGATCAGTGGTGACGGAACACCCTCTAACTTCCATCACAACCACAACCCATTCCTTTCACGACACCGAACGTGCGACAA
GCGTCGTTATGGTGCAACGTACCCTCTAACTTCCATCACAAAACTTCTGGAACTCGTCAGATACCACATTACCACAACCCATTCCTTTCATCCTATTCTCAACCTAACCTCGACACCGAACGTGCGACAA
GCGTCGTTATGGTGCAACGTACCACAACCCATTCCTTTCAGAGCCATACACCATTTTTGTTCCAAGTAATTCCTATTCTCAACCTAACCTTATCCTTCAATCCCTCCACACGACACCGAACGTGCGACAA
GCGTCGTTATGGTGCAACGTTCCTATTCTCAACCTAACCTATTATGACAATGCTACAACCAAGATATGGCTATCCTTCAATCCCTCCACAACCCTCTAACTTCCATCACACGACACCGAACGTGCGACAA
GCGTCGTTATGGTGCAACGTTATCCTTCAATCCCTCCACATTATGGAAGCAAAATAGTGCAAATTATCCAACCCTCTAACTTCCATCACAACCACAACCCATTCCTTTCACGACACCGAACGTGCGACAA
GCGTCGTTATGGTGCAACGTACCCTCTAACTTCCATCACAGCAGATGTATAACTTGGACACCTTCTATACACCACAACCCATTCCTTTCATCCTATTCTCAACCTAACCTCGACACCGAACGTGCGACAA
GCGTCGTTATGGTGCAACGTACCACAACCCATTCCTTTCAGACAAAGAGGCTGCTCGGTACTTTGTGAAGTCCTATTCTCAACCTAACCTTATCCTTCAATCCCTCCACACGACACCGAACGTGCGACAA
GCGTCGTTATGGTGCAACGTTCCTATTCTCAACCTAACCTTCAGAGAATTAAATACTGAACCCAGAGGAATATCCTTCAATCCCTCCACAACCCTCTAACTTCCATCACACGACACCGAACGTGCGACAA
GCGTCGTTATGGTGCAACGTTATCCTTCAATCCCTCCACACACTTGCCAGAAAGGTTATGTGGGTGATGGACCCTCTAACTTCCATCACAACCACAACCCATTCCTTTCACGACACCGAACGTGCGACAA
GCGTCGTTATGGTGCAACGTACCCTCTAACTTCCATCACAGGGGTGCAGTATGACGGACATCTGTGAATCACCACAACCCATTCCTTTCATCCTATTCTCAACCTAACCTCGACACCGAACGTGCGACAA
GCGTCGTTATGGTGCAACGTACCACAACCCATTCCTTTCACTGCCTGCTGCCTAGCTCCGGAGGCTGCCATCCTATTCTCAACCTAACCTTATCCTTCAATCCCTCCACACGACACCGAACGTGCGACAA
GCGTCGTTATGGTGCAACGTTCCTATTCTCAACCTAACCTGGGCACAGCTGGGAGGTTCTGTGACAAGCATATCCTTCAATCCCTCCACAACCCTCTAACTTCCATCACACGACACCGAACGTGCGACAA
GCGTCGTTATGGTGCAACGTTATCCTTCAATCCCTCCACACAGAATGAATGTGAATGCAAGAAAGGATTTACCCTCTAACTTCCATCACAACCACAACCCATTCCTTTCACGACACCGAACGTGCGACAA
GCGTCGTTATGGTGCAACGTACCCTCTAACTTCCATCACAAGAAGAATAGGTGTGACAATAATGACACCAACCACAACCCATTCCTTTCATCCTATTCTCAACCTAACCTCGACACCGAACGTGCGACAA
GCGTCGTTATGGTGCAACGTACCACAACCCATTCCTTTCAACCAGCTGTATGTAAATGAAGCTCCAATAATCCTATTCTCAACCTAACCTTATCCTTCAATCCCTCCACACGACACCGAACGTGCGACAA
GCGTCGTTATGGTGCAACGTTCCTATTCTCAACCTAACCTCGGCATGCACCGAGAGACGATGCTGGGCTTTATCCTTCAATCCCTCCACAACCCTCTAACTTCCATCACACGACACCGAACGTGCGACAA
GCGTCGTTATGGTGCAACGTTATCCTTCAATCCCTCCACAGAAGACATTCTTCAATACCACGTGGTCCTGACCCTCTAACTTCCATCACAACCACAACCCATTCCTTTCACGACACCGAACGTGCGACAA
GCGTCGTTATGGTGCAACGTACCCTCTAACTTCCATCACAGCAATCGAGGCTGCAGATGCTTATACTGTAACCACAACCCATTCCTTTCATCCTATTCTCAACCTAACCTCGACACCGAACGTGCGACAA
GCGTCGTTATGGTGCAACGTACCACAACCCATTCCTTTCAACTGGCTCCTTACCCAGTCTACTCACCCGTTCCTATTCTCAACCTAACCTTATCCTTCAATCCCTCCACACGACACCGAACGTGCGACAA
GCGTCGTTATGGTGCAACGTTCCTATTCTCAACCTAACCTATTGAGGGGGCATCCTTTGTGGATGGTGACTATCCTTCAATCCCTCCACAACCCTCTAACTTCCATCACACGACACCGAACGTGCGACAA
GCGTCGTTATGGTGCAACGTTATCCTTCAATCCCTCCACAATACCACACACTACTAGGCACATACAGAGTACCCTCTAACTTCCATCACAACCACAACCCATTCCTTTCACGACACCGAACGTGCGACAA
GCGTCGTTATGGTGCAACGTACCCTCTAACTTCCATCACATGCAAGCCATCAAGGACATGGACCAGAATGACCACAACCCATTCCTTTCATCCTATTCTCAACCTAACCTCGACACCGAACGTGCGACAA
GCGTCGTTATGGTGCAACGTACCACAACCCATTCCTTTCATAATGCTTCTCTGCAGTCCATGCTGTCTGCTCCTATTCTCAACCTAACCTTATCCTTCAATCCCTCCACACGACACCGAACGTGCGACAA
GCGTCGTTATGGTGCAACGTTCCTATTCTCAACCTAACCTTGTCTGGTGTTTGGAGCTGTGTTTGCCAAGTATCCTTCAATCCCTCCACAACCCTCTAACTTCCATCACACGACACCGAACGTGCGACAA
GCGTCGTTATGGTGCAACGTTATCCTTCAATCCCTCCACAAGAACCATCCCAGGAAGCCGGGTGTGTGTGACCCTCTAACTTCCATCACAACCACAACCCATTCCTTTCACGACACCGAACGTGCGACAA
GCGTCGTTATGGTGCAACGTACCCTCTAACTTCCATCACAACTTCCAAAGAATCCCTCAACGTCCCAGTAACCACAACCCATTCCTTTCATCCTATTCTCAACCTAACCTCGACACCGAACGTGCGACAA
GCGTCGTTATGGTGCAACGTACCACAACCCATTCCTTTCACTGCAATCACACAGAACAAGATCAAAGGACTCCTATTCTCAACCTAACCTTATCCTTCAATCCCTCCACACGACACCGAACGTGCGACAA
GCGTCGTTATGGTGCAACGTTCCTATTCTCAACCTAACCTAAGGTCTGCACACTCATCAACGTCTGCTTATATCCTTCAATCCCTCCACAACCCTCTAACTTCCATCACACGACACCGAACGTGCGACAA
GCGTCGTTATGGTGCAACGTTATCCTTCAATCCCTCCACACTACAACCCGTTACCTTTCAGGAGGGATGTACCCTCTAACTTCCATCACAACCACAACCCATTCCTTTCACGACACCGAACGTGCGACAA
GCGTCGTTATGGTGCAACGTACCCTCTAACTTCCATCACAGACTGCCTGCTAATGGATCCTACCGAAGGTACCACAACCCATTCCTTTCATCCTATTCTCAACCTAACCTCGACACCGAACGTGCGACAA
GCGTCGTTATGGTGCAACGTACCACAACCCATTCCTTTCAGGGTTCCGAGCTGAGTGTGAGGTGTGGAACTCCTATTCTCAACCTAACCTTATCCTTCAATCCCTCCACACGACACCGAACGTGCGACAA
GCGTCGTTATGGTGCAACGTTCCTATTCTCAACCTAACCTCAAGCTGAAGGCATACCTGAAGTTCCACGTTATCCTTCAATCCCTCCACAACCCTCTAACTTCCATCACACGACACCGAACGTGCGACAA
GCGTCGTTATGGTGCAACGTTATCCTTCAATCCCTCCACAAAAGCCCTCCAAGCCTTGCCTCAGGAGCAGACCCTCTAACTTCCATCACAACCACAACCCATTCCTTTCACGACACCGAACGTGCGACAA
GCGTCGTTATGGTGCAACGTACCCTCTAACTTCCATCACACCTTACTACAGTGGCAGCAAACCATGGATAACCACAACCCATTCCTTTCATCCTATTCTCAACCTAACCTCGACACCGAACGTGCGACAA
GCGTCGTTATGGTGCAACGTACCACAACCCATTCCTTTCAGTCCAGTGACATTATCAGCACCAACGGAGTTCCTATTCTCAACCTAACCTTATCCTTCAATCCCTCCACACGACACCGAACGTGCGACAA
GCGTCGTTATGGTGCAACGTTCCTATTCTCAACCTAACCTGAGCCAATTTCCATCTCTGTCTCTCAGGACTATCCTTCAATCCCTCCACAACCCTCTAACTTCCATCACACGACACCGAACGTGCGACAA
GCGTCGTTATGGTGCAACGTTATCCTTCAATCCCTCCACAAACAGGGCCTCATGTCCCAGATTCTACGGTACCCTCTAACTTCCATCACAACCACAACCCATTCCTTTCACGACACCGAACGTGCGACAA
GCGTCGTTATGGTGCAACGTACCCTCTAACTTCCATCACACTGTCCAAGAGCTTGCTGGACCTGGCCCCTACCACAACCCATTCCTTTCATCCTATTCTCAACCTAACCTCGACACCGAACGTGCGACAA
GCGTCGTTATGGTGCAACGTACCACAACCCATTCCTTTCAAGGGGGATGGCCACAGCTGCACAGAGATAGTCCTATTCTCAACCTAACCTTATCCTTCAATCCCTCCACACGACACCGAACGTGCGACAA
GCGTCGTTATGGTGCAACGTTCCTATTCTCAACCTAACCTACGATCTACGCCTCTAAGAAATGTGCAAACTATCCTTCAATCCCTCCACAACCCTCTAACTTCCATCACACGACACCGAACGTGCGACAA
GCGTCGTTATGGTGCAACGTTATCCTTCAATCCCTCCACAACAGCCACAGCCACGTGAGCCCTGAGCCATACCCTCTAACTTCCATCACAACCACAACCCATTCCTTTCACGACACCGAACGTGCGACAA
GCGTCGTTATGGTGCAACGTACCCTCTAACTTCCATCACAGCCCAAGGCCGGGCGTTTTTGAAACACCTGACCACAACCCATTCCTTTCATCCTATTCTCAACCTAACCTCGACACCGAACGTGCGACAA
GCGTCGTTATGGTGCAACGTACCACAACCCATTCCTTTCAGAAGCCATACCTCACCCCTCTGGTTAGTCTTCCTATTCTCAACCTAACCTTATCCTTCAATCCCTCCACACGACACCGAACGTGCGACAA
GCGTCGTTATGGTGCAACGTTCCTATTCTCAACCTAACCTGTGCGCTCAATAAATGTGAGAACAGAAAAATATCCTTCAATCCCTCCACAACCCTCTAACTTCCATCACACGACACCGAACGTGCGACAA
GCGTCGTTATGGTGCAACGTTATCCTTCAATCCCTCCACACAAAGGCAAGGCTTCATCCCATATGTTCTGACCCTCTAACTTCCATCACAACCACAACCCATTCCTTTCACGACACCGAACGTGCGACAA
GCGTCGTTATGGTGCAACGTACCCTCTAACTTCCATCACACCTGTTCTGCCCTATCTGTGGGTAGCTGTGACCACAACCCATTCCTTTCATCCTATTCTCAACCTAACCTCGACACCGAACGTGCGACAA
GCGTCGTTATGGTGCAACGTTTTCTACCACTAATCAACCCTGCCTGCCGTGCCACCCATACTGGTCCCCAACATTACACCTCATTCTCCCACCCTTACTACTACATCATCCGACACCGAACGTGCGACAA
GCGTCGTTATGGTGCAACGTACATTACACCTCATTCTCCCGCTTCCATGGCCCCACCTGCAGGCAAGATGACCCTTACTACTACATCATCATCCTCCTTCAATACATCCCCGACACCGAACGTGCGACAA
GCGTCGTTATGGTGCAACGTACCCTTACTACTACATCATCACCAGGGTGGTCAGGAAAATCATGTCAGCAATCCTCCTTCAATACATCCCTTTCTACCACTAATCAACCCCGACACCGAACGTGCGACAA
GCGTCGTTATGGTGCAACGTATCCTCCTTCAATACATCCCATGGGGGCACCTGTGACCTGCTCACTCTCATTTCTACCACTAATCAACCCACATTACACCTCATTCTCCCCGACACCGAACGTGCGACAA
GCGTCGTTATGGTGCAACGTTTTCTACCACTAATCAACCCACCATGGTGGCACTGTGGATTATGCCTGCAACATTACACCTCATTCTCCCACCCTTACTACTACATCATCCGACACCGAACGTGCGACAA
GCGTCGTTATGGTGCAACGTACATTACACCTCATTCTCCCGGAGGGAGGTGCGAAGTGGCCAACGGCACTACCCTTACTACTACATCATCATCCTCCTTCAATACATCCCCGACACCGAACGTGCGACAA
GCGTCGTTATGGTGCAACGTACCCTTACTACTACATCATCCGCAGGGCGCGGGCGCTGGGCGCGGGTGCGATCCTCCTTCAATACATCCCTTTCTACCACTAATCAACCCCGACACCGAACGTGCGACAA
GCGTCGTTATGGTGCAACGTATCCTCCTTCAATACATCCCCAGGGGACACCACCCACGAGTGTGCCTGCTTTTCTACCACTAATCAACCCACATTACACCTCATTCTCCCCGACACCGAACGTGCGACAA
GCGTCGTTATGGTGCAACGTTTTCTACCACTAATCAACCCGTGTGACCCTGACCCCTGCCACTATGGTTCACATTACACCTCATTCTCCCACCCTTACTACTACATCATCCGACACCGAACGTGCGACAA
GCGTCGTTATGGTGCAACGTACATTACACCTCATTCTCCCAGCCCCTGTCTGCACAATGGCCACTGCATGACCCTTACTACTACATCATCATCCTCCTTCAATACATCCCCGACACCGAACGTGCGACAA
GCGTCGTTATGGTGCAACGTACCCTTACTACTACATCATCAGCCTGCAGCCAGGACGTGGATGAGTGTGCATCCTCCTTCAATACATCCCTTTCTACCACTAATCAACCCCGACACCGAACGTGCGACAA
GCGTCGTTATGGTGCAACGTATCCTCCTTCAATACATCCCTCTGTCCCACAGGCTGGCAAGGTCAAACCTTTTCTACCACTAATCAACCCACATTACACCTCATTCTCCCCGACACCGAACGTGCGACAA
GCGTCGTTATGGTGCAACGTTTTCTACCACTAATCAACCCGAATGTGCCTCCAACCCCTGCCTGAACCAGACATTACACCTCATTCTCCCACCCTTACTACTACATCATCCGACACCGAACGTGCGACAA
GCGTCGTTATGGTGCAACGTACATTACACCTCATTCTCCCTACCTGCCTGTGCCAGCCAGGCTACACAGGACCCTTACTACTACATCATCATCCTCCTTCAATACATCCCCGACACCGAACGTGCGACAA
GCGTCGTTATGGTGCAACGTACCCTTACTACTACATCATCAACTGTGAGAGTGACATCGATGACTGCCGCATCCTCCTTCAATACATCCCTTTCTACCACTAATCAACCCCGACACCGAACGTGCGACAA
GCGTCGTTATGGTGCAACGTATCCTCCTTCAATACATCCCCTGCCTCTGCCAGGCCGGCTATACAGGTCGTTTCTACCACTAATCAACCCACATTACACCTCATTCTCCCCGACACCGAACGTGCGACAA
GCGTCGTTATGGTGCAACGTTTTCTACCACTAATCAACCCGAGTGTGTGAAAAGCCCATGTCGCCATGGGACATTACACCTCATTCTCCCACCCTTACTACTACATCATCCGACACCGAACGTGCGACAA
GCGTCGTTATGGTGCAACGTACATTACACCTCATTCTCCCCCCAGCCCTGCCAGAATGGGGGTACCTGCAACCCTTACTACTACATCATCATCCTCCTTCAATACATCCCCGACACCGAACGTGCGACAA
GCGTCGTTATGGTGCAACGTACCCTTACTACTACATCATCCCAAGTGCTTCAACAATGGCACCTGTGTGGATCCTCCTTCAATACATCCCTTTCTACCACTAATCAACCCCGACACCGAACGTGCGACAA
GCGTCGTTATGGTGCAACGTATCCTCCTTCAATACATCCCCACTGTGAGATCAATGTTGATGACTGCCATTTTCTACCACTAATCAACCCACATTACACCTCATTCTCCCCGACACCGAACGTGCGACAA
GCGTCGTTATGGTGCAACGTTTTCTACCACTAATCAACCCGCCGGCTGCCTCTTTGATGGCTTCGACTGCACATTACACCTCATTCTCCCACCCTTACTACTACATCATCCGACACCGAACGTGCGACAA
GCGTCGTTATGGTGCAACGTACATTACACCTCATTCTCCCGGCTGGGATGGTGGCGACTGCTCCCTCAACACCCTTACTACTACATCATCATCCTCCTTCAATACATCCCCGACACCGAACGTGCGACAA
GCGTCGTTATGGTGCAACGTACCCTTACTACTACATCATCTGCCGAATGTGAGTGGGATGGCCTAGACTGATCCTCCTTCAATACATCCCTTTCTACCACTAATCAACCCCGACACCGAACGTGCGACAA
GCGTCGTTATGGTGCAACGTATCCTCCTTCAATACATCCCGTGATGGCCACTGCGACCAGGGCTGTAACATTTCTACCACTAATCAACCCACATTACACCTCATTCTCCCCGACACCGAACGTGCGACAA
GCGTCGTTATGGTGCAACGTTTTCTACCACTAATCAACCCCTGTATGACCAGTACTGCAAGGACCACTTCACATTACACCTCATTCTCCCACCCTTACTACTACATCATCCGACACCGAACGTGCGACAA
GCGTCGTTATGGTGCAACGTACATTACACCTCATTCTCCCCCTGCGCATGTCTGCCATGGCCCCAACACCACCCTTACTACTACATCATCATCCTCCTTCAATACATCCCCGACACCGAACGTGCGACAA
GCGTCGTTATGGTGCAACGTACCCTTACTACTACATCATCGCAGTGGACCCAGCAGCACCTGGACGCTGCATCCTCCTTCAATACATCCCTTTCTACCACTAATCAACCCCGACACCGAACGTGCGACAA
GCGTCGTTATGGTGCAACGTATCCTCCTTCAATACATCCCAGGGAGCTGGACCCCATGGACATCCGTGGCTTTCTACCACTAATCAACCCACATTACACCTCATTCTCCCCGACACCGAACGTGCGACAA
GCGTCGTTATGGTGCAACGTTTTCTACCACTAATCAACCCTTCATCTACCAGGGCGCCAGCTTGCACAACACATTACACCTCATTCTCCCACCCTTACTACTACATCATCCGACACCGAACGTGCGACAA
GCGTCGTTATGGTGCAACGTACATTACACCTCATTCTCCCACCCCTCATGATTGCCTCCTGCAGTGGAGGACCCTTACTACTACATCATCATCCTCCTTCAATACATCCCCGACACCGAACGTGCGACAA
GCGTCGTTATGGTGCAACGTACCCTTACTACTACATCATCATGTCAATGTTCGAGGACCAGATGGCTTCAATCCTCCTTCAATACATCCCTTTCTACCACTAATCAACCCCGACACCGAACGTGCGACAA
GCGTCGTTATGGTGCAACGTATCCTCCTTCAATACATCCCCTCCCCTCCCCATTCCAGCAGTCTCCATCCTTTCTACCACTAATCAACCCACATTACACCTCATTCTCCCCGACACCGAACGTGCGACAA
GCGTCGTTATGGTGCAACGTTTTCTACCACTAATCAACCCCCCAGCACCAAAGGGCTGGCTTGTGGTAGCACATTACACCTCATTCTCCCACCCTTACTACTACATCATCCGACACCGAACGTGCGACAA
GCGTCGTTATGGTGCAACGTACATTACACCTCATTCTCCCGGCTGCGCGCCTGGCCGTGGAGGGCATGCTACCCTTACTACTACATCATCATCCTCCTTCAATACATCCCCGACACCGAACGTGCGACAA
GCGTCGTTATGGTGCAACGTACCCTTACTACTACATCATCACTTGAATGTGGCAGCCAAGCCTGAGATGGATCCTCCTTCAATACATCCCTTTCTACCACTAATCAACCCCGACACCGAACGTGCGACAA
GCGTCGTTATGGTGCAACGTATCCTCCTTCAATACATCCCGGTATGCCTGACACTCACCTGGGCATCAGCTTTCTACCACTAATCAACCCACATTACACCTCATTCTCCCCGACACCGAACGTGCGACAA
GCGTCGTTATGGTGCAACGTTTTCTACCACTAATCAACCCCCCCAGCCACCAGCTGCAGGTGCCAGAGCAACATTACACCTCATTCTCCCACCCTTACTACTACATCATCCGACACCGAACGTGCGACAA
GCGTCGTTATGGTGCAACGTACATTACACCTCATTCTCCCCCCCTCCTTCCCAGCACAGTTACTCCTCCTACCCTTACTACTACATCATCATCCTCCTTCAATACATCCCCGACACCGAACGTGCGACAA
GCGTCGTTATGGTGCAACGTACCCTTACTACTACATCATCGGCAGCCAATGGGCACCTGGGCCGGAGCTTATCCTCCTTCAATACATCCCTTTCTACCACTAATCAACCCCGACACCGAACGTGCGACAA
GCGTCGTTATGGTGCAACGTATCCTCCTTCAATACATCCCCCAGCAGGTGCAGCCACAGAACTTACAGCTTTTCTACCACTAATCAACCCACATTACACCTCATTCTCCCCGACACCGAACGTGCGACAA
GCGTCGTTATGGTGCAACGTTTTCTACCACTAATCAACCCGGCTGGCAACACAGCCTCACCTGGTGCAGAACATTACACCTCATTCTCCCACCCTTACTACTACATCATCCGACACCGAACGTGCGACAA
GCGTCGTTATGGTGCAACGTACATTACACCTCATTCTCCCAGTGGCTTCCCCGGCTCCAGAATGGCATGGACCCTTACTACTACATCATCATCCTCCTTCAATACATCCCCGACACCGAACGTGCGACAA
GCGTCGTTATGGTGCAACGTACCCTTACTACTACATCATCTCCAGTGCCAGCACAGTGCTGAGTACCAATATCCTCCTTCAATACATCCCTTTCTACCACTAATCAACCCCGACACCGAACGTGCGACAA
GCGTCGTTATGGTGCAACGTATCCTCCTTCAATACATCCCAGGATGCTGGGGCGACCAAAGGAGCCTTTTTTTCTACCACTAATCAACCCACATTACACCTCATTCTCCCCGACACCGAACGTGCGACAA
GCGTCGTTATGGTGCAACGTTTTCTACCACTAATCAACCCCCCCAGCTTCCGTTCCCAAGCCCTGTTGGGACATTACACCTCATTCTCCCACCCTTACTACTACATCATCCGACACCGAACGTGCGACAA
GCGTCGTTATGGTGCAACGTACATTACACCTCATTCTCCCTGCCGTCCCAGATCACCCACATTCCAGAGGACCCTTACTACTACATCATCATCCTCCTTCAATACATCCCCGACACCGAACGTGCGACAA
GCGTCGTTATGGTGCAACGTACCCTTACTACTACATCATCTCCGAGGGCATCTCCAGCCCGCCCACCACCATCCTCCTTCAATACATCCCTTTCTACCACTAATCAACCCCGACACCGAACGTGCGACAA
GCGTCGTTATGGTGCAACGTATCCTCCTTCAATACATCCCTACGCCTGTGGCAGAATAAGTATCTGTAAATTTCTACCACTAATCAACCCACATTACACCTCATTCTCCCCGACACCGAACGTGCGACAA
GCGTCGTTATGGTGCAACGTTCCTATTCTCAACCTAACCTGCCCCGGCCGCCGCTCAGCGCTCCCCGCGGACATTACACCTCATTCTCCCTATTCACCTTACAAACCCTCCGACACCGAACGTGCGACAA
GCGTCGTTATGGTGCAACGTACATTACACCTCATTCTCCCGTGTGGAAGGCAGGGCCGAGCCGCTCGGTCTATTCACCTTACAAACCCTCACACTACCACCATTTCCTATCGACACCGAACGTGCGACAA
GCGTCGTTATGGTGCAACGTTATTCACCTTACAAACCCTCCACACATCCACACGCACACTCATCCACACAACACTACCACCATTTCCTATTCCTATTCTCAACCTAACCTCGACACCGAACGTGCGACAA
GCGTCGTTATGGTGCAACGTACACTACCACCATTTCCTATGCGGCTGCAACGTGGAGCGACCCAGCCGGGTCCTATTCTCAACCTAACCTACATTACACCTCATTCTCCCCGACACCGAACGTGCGACAA
GCGTCGTTATGGTGCAACGTTCCTATTCTCAACCTAACCTCTGGAGGCTGGCCCTCTTTGCAGGCAGCAGACATTACACCTCATTCTCCCTATTCACCTTACAAACCCTCCGACACCGAACGTGCGACAA
GCGTCGTTATGGTGCAACGTACATTACACCTCATTCTCCCGGGGCAGGCGTCAGGGATGGAGAGAAGTATTATTCACCTTACAAACCCTCACACTACCACCATTTCCTATCGACACCGAACGTGCGACAA
GCGTCGTTATGGTGCAACGTTATTCACCTTACAAACCCTCTGCTGAAACTGCCGGCAGGAGAGCGAGTGGACACTACCACCATTTCCTATTCCTATTCTCAACCTAACCTCGACACCGAACGTGCGACAA
GCGTCGTTATGGTGCAACGTACACTACCACCATTTCCTATAACCTTTCTTACTCCTTAAAGTGAGAGATTTCCTATTCTCAACCTAACCTACATTACACCTCATTCTCCCCGACACCGAACGTGCGACAA
GCGTCGTTATGGTGCAACGTTCCTATTCTCAACCTAACCTCAGAGCCACTCACCCTCTCCCTTCCAGGAGACATTACACCTCATTCTCCCTATTCACCTTACAAACCCTCCGACACCGAACGTGCGACAA
GCGTCGTTATGGTGCAACGTACATTACACCTCATTCTCCCCCATTTCTTCCTCTTAAGTTTATTTCTACTTATTCACCTTACAAACCCTCACACTACCACCATTTCCTATCGACACCGAACGTGCGACAA
GCGTCGTTATGGTGCAACGTTATTCACCTTACAAACCCTCACACTGCCCCTGCTGTACCTTCGTGCCGTCACACTACCACCATTTCCTATTCCTATTCTCAACCTAACCTCGACACCGAACGTGCGACAA
GCGTCGTTATGGTGCAACGTACACTACCACCATTTCCTATAGGGCAGCCGCCTGCGAGCGCGAGCGGAGCTCCTATTCTCAACCTAACCTACATTACACCTCATTCTCCCCGACACCGAACGTGCGACAA
GCGTCGTTATGGTGCAACGTTCCTATTCTCAACCTAACCTTATTGATGGCACCTCTACATATGCCAGTGGACATTACACCTCATTCTCCCTATTCACCTTACAAACCCTCCGACACCGAACGTGCGACAA
GCGTCGTTATGGTGCAACGTACATTACACCTCATTCTCCCTTACATCATCCCGAATAAAAGCGAAGAGCTTATTCACCTTACAAACCCTCACACTACCACCATTTCCTATCGACACCGAACGTGCGACAA
GCGTCGTTATGGTGCAACGTTATTCACCTTACAAACCCTCGTTACTATATAATGAACCTTTCATTACCCTACACTACCACCATTTCCTATTCCTATTCTCAACCTAACCTCGACACCGAACGTGCGACAA
GCGTCGTTATGGTGCAACGTACACTACCACCATTTCCTATCTCCAAGCTAACAGTGGGTTATTTATTGTGTCCTATTCTCAACCTAACCTACATTACACCTCATTCTCCCCGACACCGAACGTGCGACAA
GCGTCGTTATGGTGCAACGTTCCTATTCTCAACCTAACCTCCCCACGCCTCTCCTGGTTCCTCTGTATTGACATTACACCTCATTCTCCCTATTCACCTTACAAACCCTCCGACACCGAACGTGCGACAA
GCGTCGTTATGGTGCAACGTACATTACACCTCATTCTCCCGTTGTACGTATTGTTTCCAGCCCGCATTTCTATTCACCTTACAAACCCTCACACTACCACCATTTCCTATCGACACCGAACGTGCGACAA
GCGTCGTTATGGTGCAACGTTATTCACCTTACAAACCCTCCAAAACAAAACAGGAAAATCCGTTCAGTGGACACTACCACCATTTCCTATTCCTATTCTCAACCTAACCTCGACACCGAACGTGCGACAA
GCGTCGTTATGGTGCAACGTACACTACCACCATTTCCTATCTGGAAGAATTTGTTAGTGTTAATTATGTGTCCTATTCTCAACCTAACCTACATTACACCTCATTCTCCCCGACACCGAACGTGCGACAA
GCGTCGTTATGGTGCAACGTTCCTATTCTCAACCTAACCTACTTCCTAAGAGACACAAAAAGAAAACATCACATTACACCTCATTCTCCCTATTCACCTTACAAACCCTCCGACACCGAACGTGCGACAA
GCGTCGTTATGGTGCAACGTACATTACACCTCATTCTCCCAACTGGCATCTGAGATTACAGCAACAACAATATTCACCTTACAAACCCTCACACTACCACCATTTCCTATCGACACCGAACGTGCGACAA
GCGTCGTTATGGTGCAACGTTATTCACCTTACAAACCCTCACATTTTGCAAGCTTGTGTTCTGTTTGTTAACACTACCACCATTTCCTATTCCTATTCTCAACCTAACCTCGACACCGAACGTGCGACAA
GCGTCGTTATGGTGCAACGTACACTACCACCATTTCCTATGAGGGAGGGAGTTTTGATTCATCAGTGTTTTCCTATTCTCAACCTAACCTACATTACACCTCATTCTCCCCGACACCGAACGTGCGACAA
GCGTCGTTATGGTGCAACGTTCCTATTCTCAACCTAACCTACAACGATGACGACCATGATGTTTGTGACAACATTACACCTCATTCTCCCTATTCACCTTACAAACCCTCCGACACCGAACGTGCGACAA
GCGTCGTTATGGTGCAACGTACATTACACCTCATTCTCCCACGAAAATCACGGTGACAATGACATATAATTATTCACCTTACAAACCCTCACACTACCACCATTTCCTATCGACACCGAACGTGCGACAA
GCGTCGTTATGGTGCAACGTTATTCACCTTACAAACCCTCAGCTTTCCAATATGATTGTCAAGTCTTGTAACACTACCACCATTTCCTATTCCTATTCTCAACCTAACCTCGACACCGAACGTGCGACAA
GCGTCGTTATGGTGCAACGTACACTACCACCATTTCCTATTATTACATTGGAAATACGCCCAAGATCGAATCCTATTCTCAACCTAACCTACATTACACCTCATTCTCCCCGACACCGAACGTGCGACAA
GCGTCGTTATGGTGCAACGTTCCTATTCTCAACCTAACCTGTCCCAGGATCTGGAACCACTGACCATTCTACATTACACCTCATTCTCCCTATTCACCTTACAAACCCTCCGACACCGAACGTGCGACAA
GCGTCGTTATGGTGCAACGTACATTACACCTCATTCTCCCATCCCGAAGCTTCCGCTTCCCCTTGCTGTGTATTCACCTTACAAACCCTCACACTACCACCATTTCCTATCGACACCGAACGTGCGACAA
GCGTCGTTATGGTGCAACGTTATTCACCTTACAAACCCTCCCCATATCTATGGAGTTCAGACACTCAACAACACTACCACCATTTCCTATTCCTATTCTCAACCTAACCTCGACACCGAACGTGCGACAA
GCGTCGTTATGGTGCAACGTACACTACCACCATTTCCTATGGTACAATGCTAACTTCTGTGCTGGGGCATTCCTATTCTCAACCTAACCTACATTACACCTCATTCTCCCCGACACCGAACGTGCGACAA
GCGTCGTTATGGTGCAACGTTCCTATTCTCAACCTAACCTTCGCCCTCTTTACATTGATTTTAAGAGGGAACATTACACCTCATTCTCCCTATTCACCTTACAAACCCTCCGACACCGAACGTGCGACAA
GCGTCGTTATGGTGCAACGTACATTACACCTCATTCTCCCCGGAAGAAGCGCGCTTTGGATGCTGCCTACTATTCACCTTACAAACCCTCACACTACCACCATTTCCTATCGACACCGAACGTGCGACAA
GCGTCGTTATGGTGCAACGTTATTCACCTTACAAACCCTCCTACAGACTGGAGTCACAACAGTCCAGCCGACACTACCACCATTTCCTATTCCTATTCTCAACCTAACCTCGACACCGAACGTGCGACAA
GCGTCGTTATGGTGCAACGTACACTACCACCATTTCCTATCCCCACATCTCCTGCTAATGTTGTTGCCCTTCCTATTCTCAACCTAACCTACATTACACCTCATTCTCCCCGACACCGAACGTGCGACAA
GCGTCGTTATGGTGCAACGTTCCTATTCTCAACCTAACCTCTCCCCCAACCCCAGTTCCTTCTATTTTCCACATTACACCTCATTCTCCCTATTCACCTTACAAACCCTCCGACACCGAACGTGCGACAA
GCGTCGTTATGGTGCAACGTACATTACACCTCATTCTCCCCGCACAAATGTAGGCTTAGCTAGGGTTTAATATTCACCTTACAAACCCTCACACTACCACCATTTCCTATCGACACCGAACGTGCGACAA
GCGTCGTTATGGTGCAACGTTATTCACCTTACAAACCCTCGGATGGATGTTCTGTGTGAACACAGAAGATACACTACCACCATTTCCTATTCCTATTCTCAACCTAACCTCGACACCGAACGTGCGACAA
GCGTCGTTATGGTGCAACGTACACTACCACCATTTCCTATGTCATGTGGCGGGTGAGCGGTGGGGCTTCTTCCTATTCTCAACCTAACCTACATTACACCTCATTCTCCCCGACACCGAACGTGCGACAA
GCGTCGTTATGGTGCAACGTTCCTATTCTCAACCTAACCTCAGTGTTTCAGCCTTTTCTGCGTCAGTGTGACATTACACCTCATTCTCCCTATTCACCTTACAAACCCTCCGACACCGAACGTGCGACAA
GCGTCGTTATGGTGCAACGTACATTACACCTCATTCTCCCCCAAAGCCCAAAAAGCTAGGTTTGAGCTCCTATTCACCTTACAAACCCTCACACTACCACCATTTCCTATCGACACCGAACGTGCGACAA
GCGTCGTTATGGTGCAACGTTATTCACCTTACAAACCCTCTAGTAGGGAGGGGAGAGGGGTGTTAGCATAACACTACCACCATTTCCTATTCCTATTCTCAACCTAACCTCGACACCGAACGTGCGACAA
GCGTCGTTATGGTGCAACGTACACTACCACCATTTCCTATCCACCCCCACTTCTGCAGATATTTTCCTCTTCCTATTCTCAACCTAACCTACATTACACCTCATTCTCCCCGACACCGAACGTGCGACAA
GCGTCGTTATGGTGCAACGTTCCTATTCTCAACCTAACCTGCCCCCTGGGCTCCAATTCTTTCCCCTTCCACATTACACCTCATTCTCCCTATTCACCTTACAAACCCTCCGACACCGAACGTGCGACAA
GCGTCGTTATGGTGCAACGTACATTACACCTCATTCTCCCACAGTACAATGATATGCTTGGCATGGATTTTATTCACCTTACAAACCCTCACACTACCACCATTTCCTATCGACACCGAACGTGCGACAA
GCGTCGTTATGGTGCAACGTTATTCACCTTACAAACCCTCGGTGCTCTAGTGGTAAATAAATTATTTCAGACACTACCACCATTTCCTATTCCTATTCTCAACCTAACCTCGACACCGAACGTGCGACAA
GCGTCGTTATGGTGCAACGTACACTACCACCATTTCCTATTTACGTGTTTTGATGACCAATTATGCTGTATCCTATTCTCAACCTAACCTACATTACACCTCATTCTCCCCGACACCGAACGTGCGACAA
GCGTCGTTATGGTGCAACGTACTCCACTACTACTCACTCTTAAGAAAACTCTGGAACAACTATGTAAGAATCCTATTCTCAACCTAACCTACATTACACCTCATTCTCCCCGACACCGAACGTGCGACAA
GCGTCGTTATGGTGCAACGTTCCTATTCTCAACCTAACCTAACCTGTCGTATGGCCTAGTCTCCCCGATCACATTACACCTCATTCTCCCATCCTCCTTCAATACATCCCCGACACCGAACGTGCGACAA
GCGTCGTTATGGTGCAACGTACATTACACCTCATTCTCCCTGTCACCATTCTGAGTTTGTTCTCTGTGTTATCCTCCTTCAATACATCCCACTCCACTACTACTCACTCTCGACACCGAACGTGCGACAA
GCGTCGTTATGGTGCAACGTATCCTCCTTCAATACATCCCAGTTCTACCTTCGAAACTCCAGAACCCAAGACTCCACTACTACTCACTCTTCCTATTCTCAACCTAACCTCGACACCGAACGTGCGACAA
GCGTCGTTATGGTGCAACGTACTCCACTACTACTCACTCTTCAAAGTCCGATCCATTCCCCATAACGATTTCCTATTCTCAACCTAACCTACATTACACCTCATTCTCCCCGACACCGAACGTGCGACAA
GCGTCGTTATGGTGCAACGTTCCTATTCTCAACCTAACCTAGAAAACTACGACCAAAAGCAATGTATGAAACATTACACCTCATTCTCCCATCCTCCTTCAATACATCCCCGACACCGAACGTGCGACAA
GCGTCGTTATGGTGCAACGTACATTACACCTCATTCTCCCCATTTAATGCACCTCACTTGAAAAAGAAATATCCTCCTTCAATACATCCCACTCCACTACTACTCACTCTCGACACCGAACGTGCGACAA
GCGTCGTTATGGTGCAACGTATCCTCCTTCAATACATCCCGAAAGTCGTTTATCGCAAAGAAGCAAATGAACTCCACTACTACTCACTCTTCCTATTCTCAACCTAACCTCGACACCGAACGTGCGACAA
GCGTCGTTATGGTGCAACGTACTCCACTACTACTCACTCTTACTGATTGGTAGCAGCAATATATGTGTGATCCTATTCTCAACCTAACCTACATTACACCTCATTCTCCCCGACACCGAACGTGCGACAA
GCGTCGTTATGGTGCAACGTTCCTATTCTCAACCTAACCTCTAACTCTTAACAAGCTGCAAGATATATATACATTACACCTCATTCTCCCATCCTCCTTCAATACATCCCCGACACCGAACGTGCGACAA
GCGTCGTTATGGTGCAACGTACATTACACCTCATTCTCCCCAACATTTATTGACTTGTGCTTTTAATGACATCCTCCTTCAATACATCCCACTCCACTACTACTCACTCTCGACACCGAACGTGCGACAA
GCGTCGTTATGGTGCAACGTATCCTCCTTCAATACATCCCTGGAAACACAAATGTCCCTGTCCCTGTCCCACTCCACTACTACTCACTCTTCCTATTCTCAACCTAACCTCGACACCGAACGTGCGACAA
GCGTCGTTATGGTGCAACGTACTCCACTACTACTCACTCTGTGGGCTTATCCATTATAACTTTTATTTTCTCCTATTCTCAACCTAACCTACATTACACCTCATTCTCCCCGACACCGAACGTGCGACAA
GCGTCGTTATGGTGCAACGTTCCTATTCTCAACCTAACCTCTTCTCATTTCTTCCTCACAATAATATTACACATTACACCTCATTCTCCCATCCTCCTTCAATACATCCCCGACACCGAACGTGCGACAA
GCGTCGTTATGGTGCAACGTACATTACACCTCATTCTCCCATGAAAGATGTGAGTGGTGGGTCTATCATTATCCTCCTTCAATACATCCCACTCCACTACTACTCACTCTCGACACCGAACGTGCGACAA
GCGTCGTTATGGTGCAACGTATCCTCCTTCAATACATCCCAGAAGGATGTGGTGAATGCAGGAAGAAGAAACTCCACTACTACTCACTCTTCCTATTCTCAACCTAACCTCGACACCGAACGTGCGACAA
GCGTCGTTATGGTGCAACGTACTCCACTACTACTCACTCTATGACCCAATTAAAATTGCAAAACTCAGTTTCCTATTCTCAACCTAACCTACATTACACCTCATTCTCCCCGACACCGAACGTGCGACAA
GCGTCGTTATGGTGCAACGTTCCTATTCTCAACCTAACCTCCCTGTTGTTGGATTAGTCATAAGAGTCCAACATTACACCTCATTCTCCCATCCTCCTTCAATACATCCCCGACACCGAACGTGCGACAA
GCGTCGTTATGGTGCAACGTACATTACACCTCATTCTCCCTAAGAAATCATTTTGCTCTTCTAGCTCAGAATCCTCCTTCAATACATCCCACTCCACTACTACTCACTCTCGACACCGAACGTGCGACAA
GCGTCGTTATGGTGCAACGTATCCTCCTTCAATACATCCCAACGTGACCTTGCTACACATCTTCAGCATTACTCCACTACTACTCACTCTTCCTATTCTCAACCTAACCTCGACACCGAACGTGCGACAA
GCGTCGTTATGGTGCAACGTACTCCACTACTACTCACTCTGATCACTGAGATGGAAAGTCTGGAATGCTTTCCTATTCTCAACCTAACCTACATTACACCTCATTCTCCCCGACACCGAACGTGCGACAA
GCGTCGTTATGGTGCAACGTTCCTATTCTCAACCTAACCTTATAAGAAAACCCTTCCATCGACAACCAAAACATTACACCTCATTCTCCCATCCTCCTTCAATACATCCCCGACACCGAACGTGCGACAA
GCGTCGTTATGGTGCAACGTACATTACACCTCATTCTCCCCCACTTCCTCAGTACTGAATCAAGAAGAAGATCCTCCTTCAATACATCCCACTCCACTACTACTCACTCTCGACACCGAACGTGCGACAA
GCGTCGTTATGGTGCAACGTATCCTCCTTCAATACATCCCCTGATACCAGTTTCTCAGAGACAGCCCATCACTCCACTACTACTCACTCTTCCTATTCTCAACCTAACCTCGACACCGAACGTGCGACAA
GCGTCGTTATGGTGCAACGTACTCCACTACTACTCACTCTTGTAACATTACTGGTTGGTTCTGCCAATTTTCCTATTCTCAACCTAACCTACATTACACCTCATTCTCCCCGACACCGAACGTGCGACAA
GCGTCGTTATGGTGCAACGTTCCTATTCTCAACCTAACCTGCTTGATTATATTCTCAGGGACTGCATGCAACATTACACCTCATTCTCCCATCCTCCTTCAATACATCCCCGACACCGAACGTGCGACAA
GCGTCGTTATGGTGCAACGTACATTACACCTCATTCTCCCTGTCTGTCCGGTCATGTATTGTATCCATGCATCCTCCTTCAATACATCCCACTCCACTACTACTCACTCTCGACACCGAACGTGCGACAA
GCGTCGTTATGGTGCAACGTATCCTCCTTCAATACATCCCTAAGTGTTGACATTGTTTATTTGGATTGGAACTCCACTACTACTCACTCTTCCTATTCTCAACCTAACCTCGACACCGAACGTGCGACAA
GCGTCGTTATGGTGCAACGTACTCCACTACTACTCACTCTCCTGAAGAAAACAACAAATAACTGAAAGATTCCTATTCTCAACCTAACCTACATTACACCTCATTCTCCCCGACACCGAACGTGCGACAA
GCGTCGTTATGGTGCAACGTTCCTATTCTCAACCTAACCTATTTTGAATCCCTGCTGTGTATAACCAATCACATTACACCTCATTCTCCCATCCTCCTTCAATACATCCCCGACACCGAACGTGCGACAA
GCGTCGTTATGGTGCAACGTACATTACACCTCATTCTCCCAAACACAAAGAAGATGGGTAAGTTATTCAAATCCTCCTTCAATACATCCCACTCCACTACTACTCACTCTCGACACCGAACGTGCGACAA
GCGTCGTTATGGTGCAACGTATCCTCCTTCAATACATCCCATGAGTGCCCTACCTGAAACTATGCTCACAACTCCACTACTACTCACTCTTCCTATTCTCAACCTAACCTCGACACCGAACGTGCGACAA
GCGTCGTTATGGTGCAACGTACTCCACTACTACTCACTCTCCCAAGTTCTACATCTCTGGATATTGCCTGTCCTATTCTCAACCTAACCTACATTACACCTCATTCTCCCCGACACCGAACGTGCGACAA
GCGTCGTTATGGTGCAACGTTCCTATTCTCAACCTAACCTTCCTATGTGTGGAGACACCATTAAGAACTAACATTACACCTCATTCTCCCATCCTCCTTCAATACATCCCCGACACCGAACGTGCGACAA
GCGTCGTTATGGTGCAACGTACATTACACCTCATTCTCCCACTATGGCCAATCTACAGGAGTTCAACATTATCCTCCTTCAATACATCCCACTCCACTACTACTCACTCTCGACACCGAACGTGCGACAA
GCGTCGTTATGGTGCAACGTATCCTCCTTCAATACATCCCCCATTGGCTTCTCTGTGACATTGTAGGAGGACTCCACTACTACTCACTCTTCCTATTCTCAACCTAACCTCGACACCGAACGTGCGACAA
GCGTCGTTATGGTGCAACGTACTCCACTACTACTCACTCTAGTTAGAAGCCGAGAAGTTCCAGAGTCAGTTCCTATTCTCAACCTAACCTACATTACACCTCATTCTCCCCGACACCGAACGTGCGACAA
GCGTCGTTATGGTGCAACGTTCCTATTCTCAACCTAACCTGTTTTGTTTGAAAACAAACTCAAGAAGCAAACATTACACCTCATTCTCCCATCCTCCTTCAATACATCCCCGACACCGAACGTGCGACAA
GCGTCGTTATGGTGCAACGTACATTACACCTCATTCTCCCGACAAAGTACATTTATGGGTGTGGCATACCATCCTCCTTCAATACATCCCACTCCACTACTACTCACTCTCGACACCGAACGTGCGACAA
GCGTCGTTATGGTGCAACGTATCCTCCTTCAATACATCCCACTTAAAGTGGCTATAGGGATGAACATGAAACTCCACTACTACTCACTCTTCCTATTCTCAACCTAACCTCGACACCGAACGTGCGACAA
GCGTCGTTATGGTGCAACGTACTCCACTACTACTCACTCTGTCGTTTTGGAAAGAAAAAGTTAGACATAATCCTATTCTCAACCTAACCTACATTACACCTCATTCTCCCCGACACCGAACGTGCGACAA
GCGTCGTTATGGTGCAACGTTCCTATTCTCAACCTAACCTGGATGGTTATGTAGTCCATTATCCAAACTGACATTACACCTCATTCTCCCATCCTCCTTCAATACATCCCCGACACCGAACGTGCGACAA
GCGTCGTTATGGTGCAACGTACATTACACCTCATTCTCCCACTTCAACCCTCTCTTGCCATGAACCTGTCATCCTCCTTCAATACATCCCACTCCACTACTACTCACTCTCGACACCGAACGTGCGACAA
GCGTCGTTATGGTGCAACGTATCCTCCTTCAATACATCCCTCTTTCAGCTACAGATGAGGCACACATTCCACTCCACTACTACTCACTCTTCCTATTCTCAACCTAACCTCGACACCGAACGTGCGACAA
GCGTCGTTATGGTGCAACGTACTCCACTACTACTCACTCTCCTTTGTCTCTCTCTTCATCCAGACTTTTGTCCTATTCTCAACCTAACCTACATTACACCTCATTCTCCCCGACACCGAACGTGCGACAA
GCGTCGTTATGGTGCAACGTTCCTATTCTCAACCTAACCTGAATCTCAAGTTATTCAATTCATTCTCTGTACATTACACCTCATTCTCCCATCCTCCTTCAATACATCCCCGACACCGAACGTGCGACAA
GCGTCGTTATGGTGCAACGTACATTACACCTCATTCTCCCCTATGTCCAAATACTGTGAAATATAATGAGATCCTCCTTCAATACATCCCACTCCACTACTACTCACTCTCGACACCGAACGTGCGACAA
GCGTCGTTATGGTGCAACGTATCCTCCTTCAATACATCCCGGTCAGAGACAATATGCAAAACAGAGATGTACTCCACTACTACTCACTCTTCCTATTCTCAACCTAACCTCGACACCGAACGTGCGACAA
GCGTCGTTATGGTGCAACGTTTTCTACCACTAATCAACCCTCTGTGGCCAGCCAGTTCTCCTGCAAATGCTCCTATTCTCAACCTAACCTACATTACACCTCATTCTCCCCGACACCGAACGTGCGACAA
GCGTCGTTATGGTGCAACGTTCCTATTCTCAACCTAACCTATATCGACGACTGCCCCAACCACAAGTGTCACATTACACCTCATTCTCCCACCCTCTAACTTCCATCACACGACACCGAACGTGCGACAA
GCGTCGTTATGGTGCAACGTACATTACACCTCATTCTCCCTGGCGACTTCACTTTCGAATGCAACTGCCTACCCTCTAACTTCCATCACATTTCTACCACTAATCAACCCCGACACCGAACGTGCGACAA
GCGTCGTTATGGTGCAACGTACCCTCTAACTTCCATCACAATGTCCTCAGGGCTTCACAGGCCAGCACTGTTTCTACCACTAATCAACCCTCCTATTCTCAACCTAACCTCGACACCGAACGTGCGACAA
GCGTCGTTATGGTGCAACGTTTTCTACCACTAATCAACCCGCACCTGCCCACAGGGCTACAAGGGCGCTGTCCTATTCTCAACCTAACCTACATTACACCTCATTCTCCCCGACACCGAACGTGCGACAA
GCGTCGTTATGGTGCAACGTTCCTATTCTCAACCTAACCTGCCATCCTGGCTTCATAGGGGACAAGTGCCACATTACACCTCATTCTCCCACCCTCTAACTTCCATCACACGACACCGAACGTGCGACAA
GCGTCGTTATGGTGCAACGTACATTACACCTCATTCTCCCGTGTGTGAGTGTCCTCCCGGCTTCAGTGGGACCCTCTAACTTCCATCACATTTCTACCACTAATCAACCCCGACACCGAACGTGCGACAA
GCGTCGTTATGGTGCAACGTACCCTCTAACTTCCATCACATGAGAGCTTCAGCTGCTTGTGTGCTCCTGGTTTCTACCACTAATCAACCCTCCTATTCTCAACCTAACCTCGACACCGAACGTGCGACAA
GCGTCGTTATGGTGCAACGTTTTCTACCACTAATCAACCCTTGGCTCCCTGTTCCCCAAACCCGTGTGAGTCCTATTCTCAACCTAACCTACATTACACCTCATTCTCCCCGACACCGAACGTGCGACAA
GCGTCGTTATGGTGCAACGTTCCTATTCTCAACCTAACCTACAACTGCCAGGTGAATATAGATGAGTGTGACATTACACCTCATTCTCCCACCCTCTAACTTCCATCACACGACACCGAACGTGCGACAA
GCGTCGTTATGGTGCAACGTACATTACACCTCATTCTCCCATGAGTGTCTTTCTAACCCATGCCAGAATGACCCTCTAACTTCCATCACATTTCTACCACTAATCAACCCCGACACCGAACGTGCGACAA
GCGTCGTTATGGTGCAACGTACCCTCTAACTTCCATCACACCTGCATCCACGGAAACTGTACTGGAGGTCTTTCTACCACTAATCAACCCTCCTATTCTCAACCTAACCTCGACACCGAACGTGCGACAA
GCGTCGTTATGGTGCAACGTTTTCTACCACTAATCAACCCGCATCAATGATGTGAATGGTTTCCGGTGTATCCTATTCTCAACCTAACCTACATTACACCTCATTCTCCCCGACACCGAACGTGCGACAA
GCGTCGTTATGGTGCAACGTTCCTATTCTCAACCTAACCTGCTACAGCTGTGTGTGCTCTCCGGGATTCAACATTACACCTCATTCTCCCACCCTCTAACTTCCATCACACGACACCGAACGTGCGACAA
GCGTCGTTATGGTGCAACGTACATTACACCTCATTCTCCCCAGGCCTTAATTGTGAAATTAATTTTGATGACCCTCTAACTTCCATCACATTTCTACCACTAATCAACCCCGACACCGAACGTGCGACAA
GCGTCGTTATGGTGCAACGTACCCTCTAACTTCCATCACACAACCCTTGCAGCTCAGAGGGCAGCCTGGATTTCTACCACTAATCAACCCTCCTATTCTCAACCTAACCTCGACACCGAACGTGCGACAA
GCGTCGTTATGGTGCAACGTTTTCTACCACTAATCAACCCACCTGGCAGAGGGCACCCTGATCATCGTGGTCCTATTCTCAACCTAACCTACATTACACCTCATTCTCCCCGACACCGAACGTGCGACAA
GCGTCGTTATGGTGCAACGTTCCTATTCTCAACCTAACCTACCAGCACCCCTCCTGCTACCTGTCAGAGTACATTACACCTCATTCTCCCACCCTCTAACTTCCATCACACGACACCGAACGTGCGACAA
GCGTCGTTATGGTGCAACGTACATTACACCTCATTCTCCCTGGGGAGAAGTCAGCTGCCATGAAGAAGCAACCCTCTAACTTCCATCACATTTCTACCACTAATCAACCCCGACACCGAACGTGCGACAA
GCGTCGTTATGGTGCAACGTACCCTCTAACTTCCATCACAATCTGGATGCCAGAATGAACGATGGTACTATTTCTACCACTAATCAACCCTCCTATTCTCAACCTAACCTCGACACCGAACGTGCGACAA
GCGTCGTTATGGTGCAACGTTTTCTACCACTAATCAACCCGGTGCGGATGCAAATGCCCAGGACAACATGTCCTATTCTCAACCTAACCTACATTACACCTCATTCTCCCCGACACCGAACGTGCGACAA
GCGTCGTTATGGTGCAACGTTCCTATTCTCAACCTAACCTCTTCAAGCACAGACAGACCGCACTGGCGAGACATTACACCTCATTCTCCCACCCTCTAACTTCCATCACACGACACCGAACGTGCGACAA
GCGTCGTTATGGTGCAACGTACATTACACCTCATTCTCCCCGAGGAGGCAGCTCAGACCTGAGTGATGAAACCCTCTAACTTCCATCACATTTCTACCACTAATCAACCCCGACACCGAACGTGCGACAA
GCGTCGTTATGGTGCAACGTACCCTCTAACTTCCATCACACAGTGACTCTATCCCCCGTCGATTCGCTCGTTTCTACCACTAATCAACCCTCCTATTCTCAACCTAACCTCGACACCGAACGTGCGACAA
GCGTCGTTATGGTGCAACGTTTTCTACCACTAATCAACCCTTGGCATGGTCCTGGCTCCTGCAGAGGGAGTCCTATTCTCAACCTAACCTACATTACACCTCATTCTCCCCGACACCGAACGTGCGACAA
GCGTCGTTATGGTGCAACGTTCCTATTCTCAACCTAACCTGTGCAGGAAGCTTGGGCAGGTTACATCCAGACATTACACCTCATTCTCCCACCCTCTAACTTCCATCACACGACACCGAACGTGCGACAA
GCGTCGTTATGGTGCAACGTACATTACACCTCATTCTCCCTCTAACCTTCATGACATGCAGCCTTTGGCTACCCTCTAACTTCCATCACATTTCTACCACTAATCAACCCCGACACCGAACGTGCGACAA
GCGTCGTTATGGTGCAACGTACCCTCTAACTTCCATCACAGTCTCCGATGCCACATCCTCTCCCATGATCTTTCTACCACTAATCAACCCTCCTATTCTCAACCTAACCTCGACACCGAACGTGCGACAA
GCGTCGTTATGGTGCAACGTTTTCTACCACTAATCAACCCAGCCTGAGTAACATTTTAAGCCCCGGGGCTTCCTATTCTCAACCTAACCTACATTACACCTCATTCTCCCCGACACCGAACGTGCGACAA
GCGTCGTTATGGTGCAACGTTCCTATTCTCAACCTAACCTCCCTTGCTCTCTTTTAATTTGGAGAATACCACATTACACCTCATTCTCCCACCCTCTAACTTCCATCACACGACACCGAACGTGCGACAA
GCGTCGTTATGGTGCAACGTACATTACACCTCATTCTCCCTCTGTGCAGTTTTAGGGGAGGACGCAGCTCACCCTCTAACTTCCATCACATTTCTACCACTAATCAACCCCGACACCGAACGTGCGACAA
GCGTCGTTATGGTGCAACGTACCCTCTAACTTCCATCACAACGTCCCGTCCGTGACCATCTTTCGGAGGCTTTCTACCACTAATCAACCCTCCTATTCTCAACCTAACCTCGACACCGAACGTGCGACAA
GCGTCGTTATGGTGCAACGTTTTCTACCACTAATCAACCCGAAGTGCCTATCACACATACTGCTGAGGGGTCCTATTCTCAACCTAACCTACATTACACCTCATTCTCCCCGACACCGAACGTGCGACAA
GCGTCGTTATGGTGCAACGTTCCTATTCTCAACCTAACCTGCGGTCAGCGGGGACCCGGAACACACATGTACATTACACCTCATTCTCCCACCCTCTAACTTCCATCACACGACACCGAACGTGCGACAA
GCGTCGTTATGGTGCAACGTACATTACACCTCATTCTCCCCAGAGTCTCCTGACCAATGGTCAAGCTCTTACCCTCTAACTTCCATCACATTTCTACCACTAATCAACCCCGACACCGAACGTGCGACAA
GCGTCGTTATGGTGCAACGTACCCTCTAACTTCCATCACATGAGCGAACCCCCAGTCATGGTGGTCACCTTTTCTACCACTAATCAACCCTCCTATTCTCAACCTAACCTCGACACCGAACGTGCGACAA
GCGTCGTTATGGTGCAACGTTTTCTACCACTAATCAACCCGGGTCTCAGCCCTGGCCTCTGAAGTATGCTTCCTATTCTCAACCTAACCTACATTACACCTCATTCTCCCCGACACCGAACGTGCGACAA
GCGTCGTTATGGTGCAACGTTCCTATTCTCAACCTAACCTGACCACCTGGGGGTGTTTGTTTTATGGGTTACATTACACCTCATTCTCCCACCCTCTAACTTCCATCACACGACACCGAACGTGCGACAA
GCGTCGTTATGGTGCAACGTACATTACACCTCATTCTCCCTTATTCCATACACAGAGCCCTGTTTTGGGCACCCTCTAACTTCCATCACATTTCTACCACTAATCAACCCCGACACCGAACGTGCGACAA
GCGTCGTTATGGTGCAACGTACCCTCTAACTTCCATCACAGACCTGTGTAGTGTCCAGGAAAAGAAAGGGTTTCTACCACTAATCAACCCTCCTATTCTCAACCTAACCTCGACACCGAACGTGCGACAA
GCGTCGTTATGGTGCAACGTTTTCTACCACTAATCAACCCACTGCCGTGACAGACAACAGACTACAGAGATCCTATTCTCAACCTAACCTACATTACACCTCATTCTCCCCGACACCGAACGTGCGACAA
GCGTCGTTATGGTGCAACGTTCCTATTCTCAACCTAACCTAAACTTGCTGTTTCTCCTTCAAGGATCCCTACATTACACCTCATTCTCCCACCCTCTAACTTCCATCACACGACACCGAACGTGCGACAA
GCGTCGTTATGGTGCAACGTACATTACACCTCATTCTCCCCCCTAAAGCTCTAGTGCCACTGCCTGCGAAACCCTCTAACTTCCATCACATTTCTACCACTAATCAACCCCGACACCGAACGTGCGACAA
GCGTCGTTATGGTGCAACGTACCCTCTAACTTCCATCACAGATCATTTGACTTTATTCTCATGTGGTGACTTTCTACCACTAATCAACCCTCCTATTCTCAACCTAACCTCGACACCGAACGTGCGACAA
GCGTCGTTATGGTGCAACGTTTTCTACCACTAATCAACCCCCATTCAAGTTCACTGAATCAACAAAAATATCCTATTCTCAACCTAACCTACATTACACCTCATTCTCCCCGACACCGAACGTGCGACAA
GCGTCGTTATGGTGCAACGTTCCTATTCTCAACCTAACCTATAAGTGCCCTTCGCCTCATTCATCAGTTTACATTACACCTCATTCTCCCACCCTCTAACTTCCATCACACGACACCGAACGTGCGACAA
GCGTCGTTATGGTGCAACGTACATTACACCTCATTCTCCCAAAATGACTTCGTGTTCCTGACTAAATATAACCCTCTAACTTCCATCACATTTCTACCACTAATCAACCCCGACACCGAACGTGCGACAA
GCGTCGTTATGGTGCAACGTACCCTCTAACTTCCATCACACTCGTGTATATTTCCCTGAAAAGTGACATTTTTCTACCACTAATCAACCCTCCTATTCTCAACCTAACCTCGACACCGAACGTGCGACAA
GCGTCGTTATGGTGCAACGTACCCTTTACAAACACACCCTTCCGCAGCCCACACCGGATGGTACACTTGCTCCTATTCTCAACCTAACCTACATTACACCTCATTCTCCCCGACACCGAACGTGCGACAA
GCGTCGTTATGGTGCAACGTTCCTATTCTCAACCTAACCTGTTGGAGCTTGAGGGAGAGAAACAAACGGAACATTACACCTCATTCTCCCACCACAACCCATTCCTTTCACGACACCGAACGTGCGACAA
GCGTCGTTATGGTGCAACGTACATTACACCTCATTCTCCCCCATGCTGGAGGAGATCAAACTCCCATCCAACCACAACCCATTCCTTTCAACCCTTTACAAACACACCCTCGACACCGAACGTGCGACAA
GCGTCGTTATGGTGCAACGTACCACAACCCATTCCTTTCAATGGACGCACGCCAGACTGTGTATAAGGCAACCCTTTACAAACACACCCTTCCTATTCTCAACCTAACCTCGACACCGAACGTGCGACAA
GCGTCGTTATGGTGCAACGTACCCTTTACAAACACACCCTGGGCTTCAACGGAACCTTCAGCGTGGGGCCTCCTATTCTCAACCTAACCTACATTACACCTCATTCTCCCCGACACCGAACGTGCGACAA
GCGTCGTTATGGTGCAACGTTCCTATTCTCAACCTAACCTACGACTCCAGATGGGAATTCCCGAGAGATGACATTACACCTCATTCTCCCACCACAACCCATTCCTTTCACGACACCGAACGTGCGACAA
GCGTCGTTATGGTGCAACGTACATTACACCTCATTCTCCCAGAAACCACGGTATGAAATTCGCTGGAGGGACCACAACCCATTCCTTTCAACCCTTTACAAACACACCCTCGACACCGAACGTGCGACAA
GCGTCGTTATGGTGCAACGTACCACAACCCATTCCTTTCAAGTGTTGGTGCTGTTGGTGATTGTCATTGTACCCTTTACAAACACACCCTTCCTATTCTCAACCTAACCTCGACACCGAACGTGCGACAA
GCGTCGTTATGGTGCAACGTACCCTTTACAAACACACCCTGGCCAAACCTGACCATGCCACCAGTGAAGTTCCTATTCTCAACCTAACCTACATTACACCTCATTCTCCCCGACACCGAACGTGCGACAA
GCGTCGTTATGGTGCAACGTTCCTATTCTCAACCTAACCTCGCTGAGTGACGTCTGGTCCTATGGCATTCACATTACACCTCATTCTCCCACCACAACCCATTCCTTTCACGACACCGAACGTGCGACAA
GCGTCGTTATGGTGCAACGTACATTACACCTCATTCTCCCTCATGCACGATTCCAACTACGTGTCAAAAGACCACAACCCATTCCTTTCAACCCTTTACAAACACACCCTCGACACCGAACGTGCGACAA
GCGTCGTTATGGTGCAACGTACCACAACCCATTCCTTTCAGTTGCTCGAGGAATGGAATTTTTGGCTTCGACCCTTTACAAACACACCCTTCCTATTCTCAACCTAACCTCGACACCGAACGTGCGACAA
GCGTCGTTATGGTGCAACGTACCCTTTACAAACACACCCTGCTGTACGATCGGCCAGCCTCCTACAAGAATCCTATTCTCAACCTAACCTACATTACACCTCATTCTCCCCGACACCGAACGTGCGACAA
GCGTCGTTATGGTGCAACGTTCCTATTCTCAACCTAACCTACACAGTATGTCCCCATGCTTGAAAGGAAAACATTACACCTCATTCTCCCACCACAACCCATTCCTTTCACGACACCGAACGTGCGACAA
GCGTCGTTATGGTGCAACGTACATTACACCTCATTCTCCCCAACACCCAGAGAAGCCGAAGAAAGACCTGACCACAACCCATTCCTTTCAACCCTTTACAAACACACCCTCGACACCGAACGTGCGACAA
GCGTCGTTATGGTGCAACGTACCACAACCCATTCCTTTCAAATACTGCTTCTATGGGGATTTGGTCAACTACCCTTTACAAACACACCCTTCCTATTCTCAACCTAACCTCGACACCGAACGTGCGACAA
GCGTCGTTATGGTGCAACGTACCCTTTACAAACACACCCTAGGTCTAGTGAAAAGCAGGCTCTCATGTCTTCCTATTCTCAACCTAACCTACATTACACCTCATTCTCCCCGACACCGAACGTGCGACAA
GCGTCGTTATGGTGCAACGTTCCTATTCTCAACCTAACCTACTTTGAACTTTGGAAGGTACTGGAACCGTACATTACACCTCATTCTCCCACCACAACCCATTCCTTTCACGACACCGAACGTGCGACAA
GCGTCGTTATGGTGCAACGTACATTACACCTCATTCTCCCCTTCCTTCTTGGAATCCGGTACCAGCTGCTACCACAACCCATTCCTTTCAACCCTTTACAAACACACCCTCGACACCGAACGTGCGACAA
GCGTCGTTATGGTGCAACGTACCACAACCCATTCCTTTCATGTAAATAACTCTTAACCGAGGATGGGTTTACCCTTTACAAACACACCCTTCCTATTCTCAACCTAACCTCGACACCGAACGTGCGACAA
GCGTCGTTATGGTGCAACGTACCCTTTACAAACACACCCTTGGCCACAGAAGACGGGCTTTGTGTTTCCATCCTATTCTCAACCTAACCTACATTACACCTCATTCTCCCCGACACCGAACGTGCGACAA
GCGTCGTTATGGTGCAACGTTCCTATTCTCAACCTAACCTCAACGCGTCAGTAGCATCTCAGCGGCGTGTACATTACACCTCATTCTCCCACCACAACCCATTCCTTTCACGACACCGAACGTGCGACAA
GCGTCGTTATGGTGCAACGTACATTACACCTCATTCTCCCGTGGAGAGAGAAAGTTCCCGAGGCCGAGGGACCACAACCCATTCCTTTCAACCCTTTACAAACACACCCTCGACACCGAACGTGCGACAA
GCGTCGTTATGGTGCAACGTACCACAACCCATTCCTTTCAGGGATAACCTTAAGAAAACCACTTCATTGCACCCTTTACAAACACACCCTTCCTATTCTCAACCTAACCTCGACACCGAACGTGCGACAA
GCGTCGTTATGGTGCAACGTACCCTTTACAAACACACCCTTGGATGACATTGGTATAGATTCCTCGGACCTCCTATTCTCAACCTAACCTACATTACACCTCATTCTCCCCGACACCGAACGTGCGACAA
GCGTCGTTATGGTGCAACGTTCCTATTCTCAACCTAACCTCACAGACTTCGGAAGAGAGTGCCATCGAGAACATTACACCTCATTCTCCCACCACAACCCATTCCTTTCACGACACCGAACGTGCGACAA
GCGTCGTTATGGTGCAACGTACATTACACCTCATTCTCCCCCTGCCAGACATTGACCCTGTTCCAGAGGAACCACAACCCATTCCTTTCAACCCTTTACAAACACACCCTCGACACCGAACGTGCGACAA
GCGTCGTTATGGTGCAACGTACCACAACCCATTCCTTTCATGTCACTTACAAAAATGAAGAGGATAAGCTACCCTTTACAAACACACCCTTCCTATTCTCAACCTAACCTCGACACCGAACGTGCGACAA
GCGTCGTTATGGTGCAACGTACCCTTTACAAACACACCCTGAAGAGTTATGAAAAGATTCACCTGGACTTTCCTATTCTCAACCTAACCTACATTACACCTCATTCTCCCCGACACCGAACGTGCGACAA
GCGTCGTTATGGTGCAACGTTCCTATTCTCAACCTAACCTGTTTAAGTTCTTGGCTTCATGTCAATAACAACATTACACCTCATTCTCCCACCACAACCCATTCCTTTCACGACACCGAACGTGCGACAA
GCGTCGTTATGGTGCAACGTACATTACACCTCATTCTCCCAGTGTTCAGAAACACTGGCTTGGGTTACTGACCACAACCCATTCCTTTCAACCCTTTACAAACACACCCTCGACACCGAACGTGCGACAA
GCGTCGTTATGGTGCAACGTACCACAACCCATTCCTTTCAAATTACAAGGTCTGACGGGAGCAGGAAGCTACCCTTTACAAACACACCCTTCCTATTCTCAACCTAACCTCGACACCGAACGTGCGACAA
GCGTCGTTATGGTGCAACGTACCCTTTACAAACACACCCTTGTGGGCATCAGCTTGGCTCTTCCCTTCCCTCCTATTCTCAACCTAACCTACATTACACCTCATTCTCCCCGACACCGAACGTGCGACAA
GCGTCGTTATGGTGCAACGTTCCTATTCTCAACCTAACCTCTTCAACATCAGCACCTTACTTTTTCTCTCACATTACACCTCATTCTCCCACCACAACCCATTCCTTTCACGACACCGAACGTGCGACAA
GCGTCGTTATGGTGCAACGTACATTACACCTCATTCTCCCCAGTGATGGCTTGGATGGATCCCGCCCATAACCACAACCCATTCCTTTCAACCCTTTACAAACACACCCTCGACACCGAACGTGCGACAA
GCGTCGTTATGGTGCAACGTACCACAACCCATTCCTTTCACGCTGTGTGCGACCTTCTGGAAGAGACTCAACCCTTTACAAACACACCCTTCCTATTCTCAACCTAACCTCGACACCGAACGTGCGACAA
GCGTCGTTATGGTGCAACGTACCCTTTACAAACACACCCTCTGAAGTACTGGGATAAGCAAAGCAGAAACTCCTATTCTCAACCTAACCTACATTACACCTCATTCTCCCCGACACCGAACGTGCGACAA
GCGTCGTTATGGTGCAACGTTCCTATTCTCAACCTAACCTACCTTTTTGTTTTGTTCTAAGCAGTCTCCCACATTACACCTCATTCTCCCACCACAACCCATTCCTTTCACGACACCGAACGTGCGACAA
GCGTCGTTATGGTGCAACGTACATTACACCTCATTCTCCCGTAACACGTTTCTCAATAAAGTATAATAGGACCACAACCCATTCCTTTCAACCCTTTACAAACACACCCTCGACACCGAACGTGCGACAA
GCGTCGTTATGGTGCAACGTACCACAACCCATTCCTTTCAACAATTAAAACAAAACCCTTACTAAGAAGGACCCTTTACAAACACACCCTTCCTATTCTCAACCTAACCTCGACACCGAACGTGCGACAA
GCGTCGTTATGGTGCAACGTACCCTTTACAAACACACCCTTCTTTTAGGGCACCCAAGAATTCCTCTGTATCCTATTCTCAACCTAACCTACATTACACCTCATTCTCCCCGACACCGAACGTGCGACAA
GCGTCGTTATGGTGCAACGTTCCTATTCTCAACCTAACCTCACTGTGTAAACCAGGCTAGCCTTGAACTCACATTACACCTCATTCTCCCACCACAACCCATTCCTTTCACGACACCGAACGTGCGACAA
GCGTCGTTATGGTGCAACGTACATTACACCTCATTCTCCCTTTGTTTTCTTTCTGGCCTCCTGCAGAGTCACCACAACCCATTCCTTTCAACCCTTTACAAACACACCCTCGACACCGAACGTGCGACAA
GCGTCGTTATGGTGCAACGTACCACAACCCATTCCTTTCAGGTCTTCCAATACAAGATGGCTTCCAGATAACCCTTTACAAACACACCCTTCCTATTCTCAACCTAACCTCGACACCGAACGTGCGACAA
GCGTCGTTATGGTGCAACGTACCCTTTACAAACACACCCTCTGTTGCACTTTTGAATGTCCAAAATTTATTCCTATTCTCAACCTAACCTACATTACACCTCATTCTCCCCGACACCGAACGTGCGACAA
GCGTCGTTATGGTGCAACGTTCCTATTCTCAACCTAACCTGTAGACTTGGAGAATACTGCCAAAATGTGTACATTACACCTCATTCTCCCACCACAACCCATTCCTTTCACGACACCGAACGTGCGACAA
GCGTCGTTATGGTGCAACGTACATTACACCTCATTCTCCCTGGTCTGCCAACCTGTACAAAATGGTCCTAACCACAACCCATTCCTTTCAACCCTTTACAAACACACCCTCGACACCGAACGTGCGACAA
GCGTCGTTATGGTGCAACGTACCACAACCCATTCCTTTCACCTGCTTTCTATTTTTATGATGACAATCAAACCCTTTACAAACACACCCTTCCTATTCTCAACCTAACCTCGACACCGAACGTGCGACAA
GCGTCGTTATGGTGCAACGTACACTACCACCATTTCCTATGCCCTGAGCAGTGAGGAACAGCGGTGTAAATATCCTTCAATCCCTCCACAACATTACACCTCATTCTCCCCGACACCGAACGTGCGACAA
GCGTCGTTATGGTGCAACGTTATCCTTCAATCCCTCCACATGGTGGATCCCGAGTCCTTTGTGGCTCTGTACATTACACCTCATTCTCCCATCCTCCTTCAATACATCCCCGACACCGAACGTGCGACAA
GCGTCGTTATGGTGCAACGTACATTACACCTCATTCTCCCACGGCATCGGTGTTTGCCCGCTGCCACCCTATCCTCCTTCAATACATCCCACACTACCACCATTTCCTATCGACACCGAACGTGCGACAA
GCGTCGTTATGGTGCAACGTATCCTCCTTCAATACATCCCCCTCCTGGCACCTCCCTCTCTCAGGACTGCACACTACCACCATTTCCTATTATCCTTCAATCCCTCCACACGACACCGAACGTGCGACAA
GCGTCGTTATGGTGCAACGTACACTACCACCATTTCCTATGCAGGCAACACAGCGACCCCTGCAGCCTGATATCCTTCAATCCCTCCACAACATTACACCTCATTCTCCCCGACACCGAACGTGCGACAA
GCGTCGTTATGGTGCAACGTTATCCTTCAATCCCTCCACATGGAAGCTTCAAGGGGACTGTTCGGACCTGACATTACACCTCATTCTCCCATCCTCCTTCAATACATCCCCGACACCGAACGTGCGACAA
GCGTCGTTATGGTGCAACGTACATTACACCTCATTCTCCCGAGACGACTTCCTCACGCCGGCCGGCTTGGATCCTCCTTCAATACATCCCACACTACCACCATTTCCTATCGACACCGAACGTGCGACAA
GCGTCGTTATGGTGCAACGTATCCTCCTTCAATACATCCCGGCTTGTGTGGGAATTACAACGGCAACAAGACACTACCACCATTTCCTATTATCCTTCAATCCCTCCACACGACACCGAACGTGCGACAA
GCGTCGTTATGGTGCAACGTACACTACCACCATTTCCTATCTGCAGATGGACTGGGATGGCCGTGGGCGGTATCCTTCAATCCCTCCACAACATTACACCTCATTCTCCCCGACACCGAACGTGCGACAA
GCGTCGTTATGGTGCAACGTTATCCTTCAATCCCTCCACAAAGGTGACCTCCGCATCCAGCACACAGTGAACATTACACCTCATTCTCCCATCCTCCTTCAATACATCCCCGACACCGAACGTGCGACAA
GCGTCGTTATGGTGCAACGTACATTACACCTCATTCTCCCCCCGGGAGACACAGTGAAGATTGGCTGCAAATCCTCCTTCAATACATCCCACACTACCACCATTTCCTATCGACACCGAACGTGCGACAA
GCGTCGTTATGGTGCAACGTATCCTCCTTCAATACATCCCCCCAGTGCCCCTGCTACTACGATGGTGAGCACACTACCACCATTTCCTATTATCCTTCAATCCCTCCACACGACACCGAACGTGCGACAA
GCGTCGTTATGGTGCAACGTACACTACCACCATTTCCTATATCCTGGTGGGAAATGAGGGTTGCAGCTATTATCCTTCAATCCCTCCACAACATTACACCTCATTCTCCCCGACACCGAACGTGCGACAA
GCGTCGTTATGGTGCAACGTTATCCTTCAATCCCTCCACATTACTGTGGCAGTAACCCTGGGACCTTTCAACATTACACCTCATTCTCCCATCCTCCTTCAATACATCCCCGACACCGAACGTGCGACAA
GCGTCGTTATGGTGCAACGTACATTACACCTCATTCTCCCCTCACCTTCGATGGACTCAAGTACCTGTTCATCCTCCTTCAATACATCCCACACTACCACCATTTCCTATCGACACCGAACGTGCGACAA
GCGTCGTTATGGTGCAACGTATCCTCCTTCAATACATCCCCACTTGCTCTGCCATTGGTATGGCCCACTAACACTACCACCATTTCCTATTATCCTTCAATCCCTCCACACGACACCGAACGTGCGACAA
GCGTCGTTATGGTGCAACGTACACTACCACCATTTCCTATCCCGGAGGCCTGGTGGCACCCCCAACTGATTATCCTTCAATCCCTCCACAACATTACACCTCATTCTCCCCGACACCGAACGTGCGACAA
GCGTCGTTATGGTGCAACGTTATCCTTCAATCCCTCCACATGCTGGGTCAGGCCCTTTCTGTGGTCTGGGACATTACACCTCATTCTCCCATCCTCCTTCAATACATCCCCGACACCGAACGTGCGACAA
GCGTCGTTATGGTGCAACGTACATTACACCTCATTCTCCCCCCAACTCAGCCTCCACAGGTAGCCCACGTATCCTCCTTCAATACATCCCACACTACCACCATTTCCTATCGACACCGAACGTGCGACAA
GCGTCGTTATGGTGCAACGTATCCTCCTTCAATACATCCCCAATAGGACAAACACTGGGCAGGCCCTGCAACACTACCACCATTTCCTATTATCCTTCAATCCCTCCACACGACACCGAACGTGCGACAA
GCGTCGTTATGGTGCAACGTACACTACCACCATTTCCTATCCTTCAATGGGGCCCAGTCCAAGGAGGAGGTATCCTTCAATCCCTCCACAACATTACACCTCATTCTCCCCGACACCGAACGTGCGACAA
GCGTCGTTATGGTGCAACGTTATCCTTCAATCCCTCCACACAGTATTCCTACACGGTAACCATGGAGTATACATTACACCTCATTCTCCCATCCTCCTTCAATACATCCCCGACACCGAACGTGCGACAA
GCGTCGTTATGGTGCAACGTACATTACACCTCATTCTCCCGCAAGGAGTTCGTGGAGGAGGTAATCCAGCATCCTCCTTCAATACATCCCACACTACCACCATTTCCTATCGACACCGAACGTGCGACAA
GCGTCGTTATGGTGCAACGTATCCTCCTTCAATACATCCCGGTGTTTGTCCTGGAGGGGTCAGACGAAGTACACTACCACCATTTCCTATTATCCTTCAATCCCTCCACACGACACCGAACGTGCGACAA
GCGTCGTTATGGTGCAACGTACACTACCACCATTTCCTATAGTCCAGGGATCGCTGGGATCTCGTCACCGTATCCTTCAATCCCTCCACAACATTACACCTCATTCTCCCCGACACCGAACGTGCGACAA
GCGTCGTTATGGTGCAACGTTATCCTTCAATCCCTCCACACCCTGGGGCCAGCTCCAATGTGGTAAAGCTACATTACACCTCATTCTCCCATCCTCCTTCAATACATCCCCGACACCGAACGTGCGACAA
GCGTCGTTATGGTGCAACGTACATTACACCTCATTCTCCCCCCGTTGGGGTTGGGGATCGGTATGATGAAATCCTCCTTCAATACATCCCACACTACCACCATTTCCTATCGACACCGAACGTGCGACAA
GCGTCGTTATGGTGCAACGTATCCTCCTTCAATACATCCCAGCAGGAGGGTGGCCCCAGCCAGATTGGGGACACTACCACCATTTCCTATTATCCTTCAATCCCTCCACACGACACCGAACGTGCGACAA
GCGTCGTTATGGTGCAACGTACACTACCACCATTTCCTATGCAGCCAACCCCTGGATGTGGTCCTGCTCCTATCCTTCAATCCCTCCACAACATTACACCTCATTCTCCCCGACACCGAACGTGCGACAA
GCGTCGTTATGGTGCAACGTTATCCTTCAATCCCTCCACAAATGGCCAGACCTTGCTGCAGAGTCATCGTACATTACACCTCATTCTCCCATCCTCCTTCAATACATCCCCGACACCGAACGTGCGACAA
GCGTCGTTATGGTGCAACGTACATTACACCTCATTCTCCCTCTGGAGTTTGTGTGGATGAAGATGGGAATATCCTCCTTCAATACATCCCACACTACCACCATTTCCTATCGACACCGAACGTGCGACAA
GCGTCGTTATGGTGCAACGTATCCTCCTTCAATACATCCCGTCGTTTGCTGAATGCCACAAGGTCATCGCACACTACCACCATTTCCTATTATCCTTCAATCCCTCCACACGACACCGAACGTGCGACAA
GCGTCGTTATGGTGCAACGTACACTACCACCATTTCCTATCGGTGCAGCAGCCAGGGTACACATGCCAGGTATCCTTCAATCCCTCCACAACATTACACCTCATTCTCCCCGACACCGAACGTGCGACAA
GCGTCGTTATGGTGCAACGTTATCCTTCAATCCCTCCACAACCAAGTTTTTCTGGAAGGCAGCTGTGTCCACATTACACCTCATTCTCCCATCCTCCTTCAATACATCCCCGACACCGAACGTGCGACAA
GCGTCGTTATGGTGCAACGTACATTACACCTCATTCTCCCCATCCCTCAGAAGGCTGCTTCTGTCCCCAAATCCTCCTTCAATACATCCCACACTACCACCATTTCCTATCGACACCGAACGTGCGACAA
GCGTCGTTATGGTGCAACGTATCCTCCTTCAATACATCCCATAACCACTGTGAGCGTGGCTGCCCTCGGCACACTACCACCATTTCCTATTATCCTTCAATCCCTCCACACGACACCGAACGTGCGACAA
GCGTCGTTATGGTGCAACGTACACTACCACCATTTCCTATCTTCTTACGCCCATCTCTGTCGGACCAGTGTATCCTTCAATCCCTCCACAACATTACACCTCATTCTCCCCGACACCGAACGTGCGACAA
GCGTCGTTATGGTGCAACGTTATCCTTCAATCCCTCCACATGCCACCAGGAGCGAGTGTGTGAGGTGATTACATTACACCTCATTCTCCCATCCTCCTTCAATACATCCCCGACACCGAACGTGCGACAA
GCGTCGTTATGGTGCAACGTACATTACACCTCATTCTCCCTGTGGTCCAGTGCTCTCAAAGGCCCTGTGAATCCTCCTTCAATACATCCCACACTACCACCATTTCCTATCGACACCGAACGTGCGACAA
GCGTCGTTATGGTGCAACGTATCCTCCTTCAATACATCCCTGTGGCTGCACCACGACCACCTGTCTCCCTACACTACCACCATTTCCTATTATCCTTCAATCCCTCCACACGACACCGAACGTGCGACAA
GCGTCGTTATGGTGCAACGTACACTACCACCATTTCCTATACACCCACTCTCCGGAAGACCCAGTGCTGTTATCCTTCAATCCCTCCACAACATTACACCTCATTCTCCCCGACACCGAACGTGCGACAA
GCGTCGTTATGGTGCAACGTTATCCTTCAATCCCTCCACATGAACTGTGAGACCTCAGAGTGCTGTCCTAACATTACACCTCATTCTCCCATCCTCCTTCAATACATCCCCGACACCGAACGTGCGACAA
GCGTCGTTATGGTGCAACGTACATTACACCTCATTCTCCCGCTGTCCCTACCTGTCCCACAGGCTTCCAAATCCTCCTTCAATACATCCCACACTACCACCATTTCCTATCGACACCGAACGTGCGACAA
GCGTCGTTATGGTGCAACGTATCCTCCTTCAATACATCCCAGTGTGTCCGCGTGGAGGATGCAGTGTTTGACACTACCACCATTTCCTATTATCCTTCAATCCCTCCACACGACACCGAACGTGCGACAA
GCGTCGTTATGGTGCAACGTACACTACCACCATTTCCTATTGGTGGCTGGCTCACTGCGGGGCGATTCCCTATCCTTCAATCCCTCCACAACATTACACCTCATTCTCCCCGACACCGAACGTGCGACAA
GCGTCGTTATGGTGCAACGTTATCCTTCAATCCCTCCACATGTGGAAGGTGCCTGCCCTCTGCTTGCAAGACATTACACCTCATTCTCCCATCCTCCTTCAATACATCCCCGACACCGAACGTGCGACAA
GCGTCGTTATGGTGCAACGTACATTACACCTCATTCTCCCCCTCCTGGGCCCACAATAAAGGCCAAGTTCATCCTCCTTCAATACATCCCACACTACCACCATTTCCTATCGACACCGAACGTGCGACAA
GCGTCGTTATGGTGCAACGTATCCTCCTTCAATACATCCCTCCTGCTGCCTGCCCTCGAGGACGGAGCCCACACTACCACCATTTCCTATTATCCTTCAATCCCTCCACACGACACCGAACGTGCGACAA
GCGTCGTTATGGTGCAACGTTATCCTTCAATCCCTCCACAGCAGCCGCGGCTGGAGCCAGGGCGCCGGTGACATTACACCTCATTCTCCCTATTCACCTTACAAACCCTCCGACACCGAACGTGCGACAA
GCGTCGTTATGGTGCAACGTACATTACACCTCATTCTCCCATCAGTCTATCATGTACATAGTTGTGGTTGTATTCACCTTACAAACCCTCACTCCACTACTACTCACTCTCGACACCGAACGTGCGACAA
GCGTCGTTATGGTGCAACGTTATTCACCTTACAAACCCTCCAGTTACATGATCAGCTATGCCGGCATGGTACTCCACTACTACTCACTCTTATCCTTCAATCCCTCCACACGACACCGAACGTGCGACAA
GCGTCGTTATGGTGCAACGTACTCCACTACTACTCACTCTAAGAGATTTGTTCCGGATGGAAACAGAATTTATCCTTCAATCCCTCCACAACATTACACCTCATTCTCCCCGACACCGAACGTGCGACAA
GCGTCGTTATGGTGCAACGTTATCCTTCAATCCCTCCACATACATCACCGAGAACAAGAACAAAACTGTGACATTACACCTCATTCTCCCTATTCACCTTACAAACCCTCCGACACCGAACGTGCGACAA
GCGTCGTTATGGTGCAACGTACATTACACCTCATTCTCCCCGGGACGTCGACATAGCCTCCACTGTTTATTATTCACCTTACAAACCCTCACTCCACTACTACTCACTCTCGACACCGAACGTGCGACAA
GCGTCGTTATGGTGCAACGTTATTCACCTTACAAACCCTCAAATGATACTGGAGCCTACAAGTGCTCGTAACTCCACTACTACTCACTCTTATCCTTCAATCCCTCCACACGACACCGAACGTGCGACAA
GCGTCGTTATGGTGCAACGTACTCCACTACTACTCACTCTACTGAATGCGGCGGTGGTGACAGTATCTTCTATCCTTCAATCCCTCCACAACATTACACCTCATTCTCCCCGACACCGAACGTGCGACAA
GCGTCGTTATGGTGCAACGTTATCCTTCAATCCCTCCACAAGCGGGACCTGGACTGGCTTTGGCCCAATGACATTACACCTCATTCTCCCTATTCACCTTACAAACCCTCCGACACCGAACGTGCGACAA
GCGTCGTTATGGTGCAACGTACATTACACCTCATTCTCCCTCTGTGGTTCTGCGTGGAGACCCGAGCCGCTATTCACCTTACAAACCCTCACTCCACTACTACTCACTCTCGACACCGAACGTGCGACAA
GCGTCGTTATGGTGCAACGTTATTCACCTTACAAACCCTCAGTCTGTGCCTGAGAACTGGGCTCTGTGCCACTCCACTACTACTCACTCTTATCCTTCAATCCCTCCACACGACACCGAACGTGCGACAA
GCGTCGTTATGGTGCAACGTACTCCACTACTACTCACTCTGAGCAGGAGAGTGTGTCCCTGTTGTGCACTTATCCTTCAATCCCTCCACAACATTACACCTCATTCTCCCCGACACCGAACGTGCGACAA
GCGTCGTTATGGTGCAACGTTATCCTTCAATCCCTCCACACAAATGTGAAGCCATCAACAAAGCGGGACGACATTACACCTCATTCTCCCTATTCACCTTACAAACCCTCCGACACCGAACGTGCGACAA
GCGTCGTTATGGTGCAACGTACATTACACCTCATTCTCCCTCATCCAAGCTGCCAACGTGTCAGCGTTGTTATTCACCTTACAAACCCTCACTCCACTACTACTCACTCTCGACACCGAACGTGCGACAA
GCGTCGTTATGGTGCAACGTTATTCACCTTACAAACCCTCTAAAGAATGGAGACACGTGGAGGATTTCCAACTCCACTACTACTCACTCTTATCCTTCAATCCCTCCACACGACACCGAACGTGCGACAA
GCGTCGTTATGGTGCAACGTACTCCACTACTACTCACTCTAGGGTGAGGAAGGAGGATGGAGGCCTCTACTATCCTTCAATCCCTCCACAACATTACACCTCATTCTCCCCGACACCGAACGTGCGACAA
GCGTCGTTATGGTGCAACGTTATCCTTCAATCCCTCCACATCAATGTGGTGAACCTCCTAGGCGCCTGCAACATTACACCTCATTCTCCCTATTCACCTTACAAACCCTCCGACACCGAACGTGCGACAA
GCGTCGTTATGGTGCAACGTACATTACACCTCATTCTCCCACACAGCGAGCATCGAGCCCTCATGTCTGATATTCACCTTACAAACCCTCACTCCACTACTACTCACTCTCGACACCGAACGTGCGACAA
GCGTCGTTATGGTGCAACGTTATTCACCTTACAAACCCTCCTTCGGCCAAGTGATTGAGGCAGACGCTTTACTCCACTACTACTCACTCTTATCCTTCAATCCCTCCACACGACACCGAACGTGCGACAA
GCGTCGTTATGGTGCAACGTACTCCACTACTACTCACTCTAATTGCCCTTGGATGAGCGCTGTGAACGCTTATCCTTCAATCCCTCCACAACATTACACCTCATTCTCCCCGACACCGAACGTGCGACAA
GCGTCGTTATGGTGCAACGTTATCCTTCAATCCCTCCACAGGCTACTTGTCTATTGTCATGGATCCAGATACATTACACCTCATTCTCCCTATTCACCTTACAAACCCTCCGACACCGAACGTGCGACAA
GCGTCGTTATGGTGCAACGTACATTACACCTCATTCTCCCGTCGGCACTGCAGTGATTGCCATGTTCTTCTATTCACCTTACAAACCCTCACTCCACTACTACTCACTCTCGACACCGAACGTGCGACAA
GCGTCGTTATGGTGCAACGTTATTCACCTTACAAACCCTCGCTTCCGCCAGGGCAAGGACTACGTTGGGGACTCCACTACTACTCACTCTTATCCTTCAATCCCTCCACACGACACCGAACGTGCGACAA
GCGTCGTTATGGTGCAACGTACTCCACTACTACTCACTCTGACCCCAAATTCCATTATGACAACACAGCATATCCTTCAATCCCTCCACAACATTACACCTCATTCTCCCCGACACCGAACGTGCGACAA
GCGTCGTTATGGTGCAACGTTATCCTTCAATCCCTCCACAAGGATTCTGGACTCTCCCTGCCTACCTCACACATTACACCTCATTCTCCCTATTCACCTTACAAACCCTCCGACACCGAACGTGCGACAA
GCGTCGTTATGGTGCAACGTACATTACACCTCATTCTCCCTGGGAAACCTCCTGCAAGCAAATGCGCAGCTATTCACCTTACAAACCCTCACTCCACTACTACTCACTCTCGACACCGAACGTGCGACAA
GCGTCGTTATGGTGCAACGTTATTCACCTTACAAACCCTCGCTGGACTGCTGGCATGAGGACCCCAACCAACTCCACTACTACTCACTCTTATCCTTCAATCCCTCCACACGACACCGAACGTGCGACAA
GCGTCGTTATGGTGCAACGTACTCCACTACTACTCACTCTTTGAAAGAAGGAACTAGAATGCGGGCTCCTTATCCTTCAATCCCTCCACAACATTACACCTCATTCTCCCCGACACCGAACGTGCGACAA
GCGTCGTTATGGTGCAACGTTATCCTTCAATCCCTCCACAGTGTGGTCTTTCGGTGTGTTGCTCTGGGAAACATTACACCTCATTCTCCCTATTCACCTTACAAACCCTCCGACACCGAACGTGCGACAA
GCGTCGTTATGGTGCAACGTACATTACACCTCATTCTCCCTCCCTTTGAAGTGGATGGCCCCGGAAACCATATTCACCTTACAAACCCTCACTCCACTACTACTCACTCTCGACACCGAACGTGCGACAA
GCGTCGTTATGGTGCAACGTTATTCACCTTACAAACCCTCTATCGGAGAAGAATGTGGTTAAGATCTGTGACTCCACTACTACTCACTCTTATCCTTCAATCCCTCCACACGACACCGAACGTGCGACAA
GCGTCGTTATGGTGCAACGTACTCCACTACTACTCACTCTTCATCTGTTACAGCTTCCAAGTGGCTAAGGTATCCTTCAATCCCTCCACAACATTACACCTCATTCTCCCCGACACCGAACGTGCGACAA
GCGTCGTTATGGTGCAACGTTATCCTTCAATCCCTCCACAAAATCGCTCAGTGATGTAGAGGAAGAAGAAACATTACACCTCATTCTCCCTATTCACCTTACAAACCCTCCGACACCGAACGTGCGACAA
GCGTCGTTATGGTGCAACGTACATTACACCTCATTCTCCCCTCTCCGTGGATCTGAAAAGACGCTTGGACTATTCACCTTACAAACCCTCACTCCACTACTACTCACTCTCGACACCGAACGTGCGACAA
GCGTCGTTATGGTGCAACGTTATTCACCTTACAAACCCTCCGGCCGGCAGGGTTTGGTTTTGGAAGGTTTACTCCACTACTACTCACTCTTATCCTTCAATCCCTCCACACGACACCGAACGTGCGACAA
GCGTCGTTATGGTGCAACGTACTCCACTACTACTCACTCTTCCCGGCTCCGCCCCCAACTCCTGGAAATCTATCCTTCAATCCCTCCACAACATTACACCTCATTCTCCCCGACACCGAACGTGCGACAA
GCGTCGTTATGGTGCAACGTTATCCTTCAATCCCTCCACACAGTCGGGTTACAGGCGAGTTCCCTGTGGCACATTACACCTCATTCTCCCTATTCACCTTACAAACCCTCCGACACCGAACGTGCGACAA
GCGTCGTTATGGTGCAACGTACATTACACCTCATTCTCCCCTGGCCCCAGGAAGGAAATGATGCAGCTTGTATTCACCTTACAAACCCTCACTCCACTACTACTCACTCTCGACACCGAACGTGCGACAA
GCGTCGTTATGGTGCAACGTTATTCACCTTACAAACCCTCGAGGAATGATTTCATCAAATGTTTATATGCACTCCACTACTACTCACTCTTATCCTTCAATCCCTCCACACGACACCGAACGTGCGACAA
GCGTCGTTATGGTGCAACGTACTCCACTACTACTCACTCTACCGTCTCTCTCATCTCAAACGGAGGAGGATATCCTTCAATCCCTCCACAACATTACACCTCATTCTCCCCGACACCGAACGTGCGACAA
GCGTCGTTATGGTGCAACGTTATCCTTCAATCCCTCCACATTTGTTAAAGACTTTGAGAAACTCGAAGGAACATTACACCTCATTCTCCCTATTCACCTTACAAACCCTCCGACACCGAACGTGCGACAA
GCGTCGTTATGGTGCAACGTACATTACACCTCATTCTCCCAGATTACAAGGCTTTCAGCAGCCGCTGTTGTATTCACCTTACAAACCCTCACTCCACTACTACTCACTCTCGACACCGAACGTGCGACAA
GCGTCGTTATGGTGCAACGTTATTCACCTTACAAACCCTCCACATCTATTTATAGTCTGTTATGTAGAACACTCCACTACTACTCACTCTTATCCTTCAATCCCTCCACACGACACCGAACGTGCGACAA
GCGTCGTTATGGTGCAACGTACTCCACTACTACTCACTCTTTCTTTTCATTTGGTACCATAGTGTGAAGATATCCTTCAATCCCTCCACAACATTACACCTCATTCTCCCCGACACCGAACGTGCGACAA
GCGTCGTTATGGTGCAACGTTATCCTTCAATCCCTCCACACATCTACTGTATCCTTTAGAATTTTAACCTACATTACACCTCATTCTCCCTATTCACCTTACAAACCCTCCGACACCGAACGTGCGACAA
GCGTCGTTATGGTGCAACGTACATTACACCTCATTCTCCCTTTGCTCTCCAGATAATCACTAGCCAGATTTATTCACCTTACAAACCCTCACTCCACTACTACTCACTCTCGACACCGAACGTGCGACAA
GCGTCGTTATGGTGCAACGTTATTCACCTTACAAACCCTCCCCAAGTCCTCAGTATTTTAGCTTTGTGGCACTCCACTACTACTCACTCTTATCCTTCAATCCCTCCACACGACACCGAACGTGCGACAA
GCGTCGTTATGGTGCAACGTACTCCACTACTACTCACTCTGTTCTTCCTCTATCTCCACTCCTGTCAGGCTATCCTTCAATCCCTCCACAACATTACACCTCATTCTCCCCGACACCGAACGTGCGACAA
GCGTCGTTATGGTGCAACGTTTTCTACCACTAATCAACCCCACAAGAGGCCTGTGTGTGGCAGTAATGGCTATCCTTCAATCCCTCCACAACATTACACCTCATTCTCCCCGACACCGAACGTGCGACAA
GCGTCGTTATGGTGCAACGTTATCCTTCAATCCCTCCACAGGCGGGGAAGGAGGGGTCTTAAGGGGCGGCACATTACACCTCATTCTCCCACCACAACCCATTCCTTTCACGACACCGAACGTGCGACAA
GCGTCGTTATGGTGCAACGTACATTACACCTCATTCTCCCGCGAGGGAAGGCCACAACCTTCACCTGTAGACCACAACCCATTCCTTTCATTTCTACCACTAATCAACCCCGACACCGAACGTGCGACAA
GCGTCGTTATGGTGCAACGTACCACAACCCATTCCTTTCATGCAATAAAGGAAATGAGGGTGGCCAGCCTTTTCTACCACTAATCAACCCTATCCTTCAATCCCTCCACACGACACCGAACGTGCGACAA
GCGTCGTTATGGTGCAACGTTTTCTACCACTAATCAACCCTCCTCAGTTATTACCGTTATATTATTGTTGTATCCTTCAATCCCTCCACAACATTACACCTCATTCTCCCCGACACCGAACGTGCGACAA
GCGTCGTTATGGTGCAACGTTATCCTTCAATCCCTCCACAAACCAAAGGTGCTATTTCTCTGTAAAAGACACATTACACCTCATTCTCCCACCACAACCCATTCCTTTCACGACACCGAACGTGCGACAA
GCGTCGTTATGGTGCAACGTACATTACACCTCATTCTCCCCATGGAGACCTAACCAAATTTTTAAAATACACCACAACCCATTCCTTTCATTTCTACCACTAATCAACCCCGACACCGAACGTGCGACAA
GCGTCGTTATGGTGCAACGTACCACAACCCATTCCTTTCAAATGATGCAGACACTTATGTACTTCAAGCGTTTCTACCACTAATCAACCCTATCCTTCAATCCCTCCACACGACACCGAACGTGCGACAA
GCGTCGTTATGGTGCAACGTTTTCTACCACTAATCAACCCGCCGCCCAACTAGTTACCTGTGTCCCTCAGTATCCTTCAATCCCTCCACAACATTACACCTCATTCTCCCCGACACCGAACGTGCGACAA
GCGTCGTTATGGTGCAACGTTATCCTTCAATCCCTCCACACTTTTGGTCCCAACAATCACCTGAACACACACATTACACCTCATTCTCCCACCACAACCCATTCCTTTCACGACACCGAACGTGCGACAA
GCGTCGTTATGGTGCAACGTACATTACACCTCATTCTCCCTCAGCATGACAGACCTGCAGCAAGTCTGCTACCACAACCCATTCCTTTCATTTCTACCACTAATCAACCCCGACACCGAACGTGCGACAA
GCGTCGTTATGGTGCAACGTACCACAACCCATTCCTTTCAAACCCTGCTGCTTTGACCCTTGTCACCACTTTTCTACCACTAATCAACCCTATCCTTCAATCCCTCCACACGACACCGAACGTGCGACAA
GCGTCGTTATGGTGCAACGTTTTCTACCACTAATCAACCCGCTGCGAGGAGAATACAGGAAAAGCATAGATATCCTTCAATCCCTCCACAACATTACACCTCATTCTCCCCGACACCGAACGTGCGACAA
GCGTCGTTATGGTGCAACGTTATCCTTCAATCCCTCCACAGTTTGAATGAAGCCTTTCTGGGGTCACAGCACATTACACCTCATTCTCCCACCACAACCCATTCCTTTCACGACACCGAACGTGCGACAA
GCGTCGTTATGGTGCAACGTACATTACACCTCATTCTCCCCAGCATCGGGTTGGCAGAGGAGCAGAGGCAACCACAACCCATTCCTTTCATTTCTACCACTAATCAACCCCGACACCGAACGTGCGACAA
GCGTCGTTATGGTGCAACGTACCACAACCCATTCCTTTCAGACACCTTGGGACGAGAGGCAACTAAGGAATTTCTACCACTAATCAACCCTATCCTTCAATCCCTCCACACGACACCGAACGTGCGACAA
GCGTCGTTATGGTGCAACGTTTTCTACCACTAATCAACCCAAGTGCCTTGGAGAGCTCACAGCAGCAATGTATCCTTCAATCCCTCCACAACATTACACCTCATTCTCCCCGACACCGAACGTGCGACAA
GCGTCGTTATGGTGCAACGTTATCCTTCAATCCCTCCACACTCATGCAGTCCAGATTTCATCCCCCTCTCACATTACACCTCATTCTCCCACCACAACCCATTCCTTTCACGACACCGAACGTGCGACAA
GCGTCGTTATGGTGCAACGTACATTACACCTCATTCTCCCGTGCCCTCCCTTTCAAAAGCTCTGAGCCCCACCACAACCCATTCCTTTCATTTCTACCACTAATCAACCCCGACACCGAACGTGCGACAA
GCGTCGTTATGGTGCAACGTACCACAACCCATTCCTTTCAAACAAGACAATTTGGCTCTGCCTAGTGTTCTTTCTACCACTAATCAACCCTATCCTTCAATCCCTCCACACGACACCGAACGTGCGACAA
GCGTCGTTATGGTGCAACGTTTTCTACCACTAATCAACCCAATGTTGAGCTATTGAGATGGGAGTGGAATTATCCTTCAATCCCTCCACAACATTACACCTCATTCTCCCCGACACCGAACGTGCGACAA
GCGTCGTTATGGTGCAACGTTATCCTTCAATCCCTCCACATATGGAGATTTTCCTGCATAGGAAAGTGTGACATTACACCTCATTCTCCCACCACAACCCATTCCTTTCACGACACCGAACGTGCGACAA
GCGTCGTTATGGTGCAACGTACATTACACCTCATTCTCCCGTCAATCCTTTCTTTGAGCCTCCGAATAAAACCACAACCCATTCCTTTCATTTCTACCACTAATCAACCCCGACACCGAACGTGCGACAA
GCGTCGTTATGGTGCAACGTACCACAACCCATTCCTTTCAATCAGCACTGGGGGAGAAACTGTTATTGAATTTCTACCACTAATCAACCCTATCCTTCAATCCCTCCACACGACACCGAACGTGCGACAA
GCGTCGTTATGGTGCAACGTTTTCTACCACTAATCAACCCCATGATGATAAAACTTTTCAGATTTAGAGCTATCCTTCAATCCCTCCACAACATTACACCTCATTCTCCCCGACACCGAACGTGCGACAA
GCGTCGTTATGGTGCAACGTTATCCTTCAATCCCTCCACATGATCTCTGGAGTCAGAGGTTTCCCCACACACATTACACCTCATTCTCCCACCACAACCCATTCCTTTCACGACACCGAACGTGCGACAA
GCGTCGTTATGGTGCAACGTACATTACACCTCATTCTCCCGCAGCTTCCTTAGGGATGGTACACATGAGTACCACAACCCATTCCTTTCATTTCTACCACTAATCAACCCCGACACCGAACGTGCGACAA
GCGTCGTTATGGTGCAACGTACCACAACCCATTCCTTTCACTGCCCAGGAAGAGAGCGTGAAGGACAACTTTTCTACCACTAATCAACCCTATCCTTCAATCCCTCCACACGACACCGAACGTGCGACAA
GCGTCGTTATGGTGCAACGTTTTCTACCACTAATCAACCCGGGTTTTGCTTTGGTTGAAATGATCCTAGCTATCCTTCAATCCCTCCACAACATTACACCTCATTCTCCCCGACACCGAACGTGCGACAA
GCGTCGTTATGGTGCAACGTTATCCTTCAATCCCTCCACAATAAGAAAAACCAGCCAGGAATAGCATGGAACATTACACCTCATTCTCCCACCACAACCCATTCCTTTCACGACACCGAACGTGCGACAA
GCGTCGTTATGGTGCAACGTACATTACACCTCATTCTCCCACCTTCTCCTTAGGATAGATGAATCTACACACCACAACCCATTCCTTTCATTTCTACCACTAATCAACCCCGACACCGAACGTGCGACAA
GCGTCGTTATGGTGCAACGTACCACAACCCATTCCTTTCATGTGGTTTAGCCAACTGGTCCAGAGGGAGCTTTCTACCACTAATCAACCCTATCCTTCAATCCCTCCACACGACACCGAACGTGCGACAA
GCGTCGTTATGGTGCAACGTTTTCTACCACTAATCAACCCCTGCTCCTGTTTCTAGGTGTCAGTTTACTTTATCCTTCAATCCCTCCACAACATTACACCTCATTCTCCCCGACACCGAACGTGCGACAA
GCGTCGTTATGGTGCAACGTTATCCTTCAATCCCTCCACAAACTGGCAGAGTCAGCCACTGTGGTCCTTAACATTACACCTCATTCTCCCACCACAACCCATTCCTTTCACGACACCGAACGTGCGACAA
GCGTCGTTATGGTGCAACGTACATTACACCTCATTCTCCCGCCCACATTCCTCTTCTGCTACTTCAGTGTACCACAACCCATTCCTTTCATTTCTACCACTAATCAACCCCGACACCGAACGTGCGACAA
GCGTCGTTATGGTGCAACGTACCACAACCCATTCCTTTCATGCTGTGCTTCTGTATTCCATTTAACTGGGTTTCTACCACTAATCAACCCTATCCTTCAATCCCTCCACACGACACCGAACGTGCGACAA
GCGTCGTTATGGTGCAACGTTTTCTACCACTAATCAACCCAACTTCAGAAAATGGTTTCAACAGATTTCTTATCCTTCAATCCCTCCACAACATTACACCTCATTCTCCCCGACACCGAACGTGCGACAA
GCGTCGTTATGGTGCAACGTTATCCTTCAATCCCTCCACAGCCTTGGTTAGTCCTATGACCTAAATAGTTACATTACACCTCATTCTCCCACCACAACCCATTCCTTTCACGACACCGAACGTGCGACAA
GCGTCGTTATGGTGCAACGTACATTACACCTCATTCTCCCCGGCAACCAAATCCATGTGAGCACTCCGAAACCACAACCCATTCCTTTCATTTCTACCACTAATCAACCCCGACACCGAACGTGCGACAA
GCGTCGTTATGGTGCAACGTACCACAACCCATTCCTTTCACTGTCAGTCTTGGGGAAGCAGGCTCCTCCATTTCTACCACTAATCAACCCTATCCTTCAATCCCTCCACACGACACCGAACGTGCGACAA
GCGTCGTTATGGTGCAACGTTTTCTACCACTAATCAACCCTCTTAAGATCCAGGACCCAGGGAGGTCTTTTATCCTTCAATCCCTCCACAACATTACACCTCATTCTCCCCGACACCGAACGTGCGACAA
GCGTCGTTATGGTGCAACGTTATCCTTCAATCCCTCCACAGTTGTTCTTGTTGTTTTATTAACATCAGTGACATTACACCTCATTCTCCCACCACAACCCATTCCTTTCACGACACCGAACGTGCGACAA
GCGTCGTTATGGTGCAACGTACATTACACCTCATTCTCCCCTTGCTCTGGGGTTTTGTTCTGTGGTTTTAACCACAACCCATTCCTTTCATTTCTACCACTAATCAACCCCGACACCGAACGTGCGACAA
GCGTCGTTATGGTGCAACGTACCACAACCCATTCCTTTCAGCCTATAGAACAAGACGGCAAGCTCTCTGGTTTCTACCACTAATCAACCCTATCCTTCAATCCCTCCACACGACACCGAACGTGCGACAA
GCGTCGTTATGGTGCAACGTTTTCTACCACTAATCAACCCGAGATTTGCATGGGACCAACACGCAGGATTTATCCTTCAATCCCTCCACAACATTACACCTCATTCTCCCCGACACCGAACGTGCGACAA
GCGTCGTTATGGTGCAACGTTATCCTTCAATCCCTCCACAGCTAAGTAGCCTGGTTTGGGAGACTTGGGTACATTACACCTCATTCTCCCACCACAACCCATTCCTTTCACGACACCGAACGTGCGACAA
GCGTCGTTATGGTGCAACGTACATTACACCTCATTCTCCCCAGGTGATCCTTGAACCGTTCATGAAAAGCACCACAACCCATTCCTTTCATTTCTACCACTAATCAACCCCGACACCGAACGTGCGACAA
GCGTCGTTATGGTGCAACGTACCACAACCCATTCCTTTCAGTTGTCTGAAGCACCATAGATTCAGGTGATTTTCTACCACTAATCAACCCTATCCTTCAATCCCTCCACACGACACCGAACGTGCGACAA
GCGTCGTTATGGTGCAACGTACCCTTTACAAACACACCCTCTTTAGATGAAAACAAAGTGACCTAATAGATATCCTTCAATCCCTCCACAACATTACACCTCATTCTCCCCGACACCGAACGTGCGACAA
GCGTCGTTATGGTGCAACGTTATCCTTCAATCCCTCCACATGATCATTTTCCACTAGAATCTTAACGGAAACATTACACCTCATTCTCCCACCCTCTAACTTCCATCACACGACACCGAACGTGCGACAA
GCGTCGTTATGGTGCAACGTACATTACACCTCATTCTCCCGTGGGAAAATATGAAAAATACACTGTCATAACCCTCTAACTTCCATCACAACCCTTTACAAACACACCCTCGACACCGAACGTGCGACAA
GCGTCGTTATGGTGCAACGTACCCTCTAACTTCCATCACACAGAAGATGCAGTGAGCAGGGCAAAAAGGTACCCTTTACAAACACACCCTTATCCTTCAATCCCTCCACACGACACCGAACGTGCGACAA
GCGTCGTTATGGTGCAACGTACCCTTTACAAACACACCCTCATGGAATTAGTCATTTGTGAATGACATAATATCCTTCAATCCCTCCACAACATTACACCTCATTCTCCCCGACACCGAACGTGCGACAA
GCGTCGTTATGGTGCAACGTTATCCTTCAATCCCTCCACATATATTGGGAAAGATTTGGATGTGCTCCCAACATTACACCTCATTCTCCCACCCTCTAACTTCCATCACACGACACCGAACGTGCGACAA
GCGTCGTTATGGTGCAACGTACATTACACCTCATTCTCCCACCAATATGTTGCATCTTATTCATGAGAGAACCCTCTAACTTCCATCACAACCCTTTACAAACACACCCTCGACACCGAACGTGCGACAA
GCGTCGTTATGGTGCAACGTACCCTCTAACTTCCATCACAGACCTCTCGATCTACCTTTTTATTTTTGGAACCCTTTACAAACACACCCTTATCCTTCAATCCCTCCACACGACACCGAACGTGCGACAA
GCGTCGTTATGGTGCAACGTACCCTTTACAAACACACCCTAGGAGAGTTTGAGGAAATATCAGCTTTAGATATCCTTCAATCCCTCCACAACATTACACCTCATTCTCCCCGACACCGAACGTGCGACAA
GCGTCGTTATGGTGCAACGTTATCCTTCAATCCCTCCACATTTGGAAGCTTCAACAATGGTCATTGTATAACATTACACCTCATTCTCCCACCCTCTAACTTCCATCACACGACACCGAACGTGCGACAA
GCGTCGTTATGGTGCAACGTACATTACACCTCATTCTCCCAGAAAGATGATCAAATCTAAGGACTTCTGGACCCTCTAACTTCCATCACAACCCTTTACAAACACACCCTCGACACCGAACGTGCGACAA
GCGTCGTTATGGTGCAACGTACCCTCTAACTTCCATCACAAAGGGCTAAGGAATTCCATTATTTCAGAACACCCTTTACAAACACACCCTTATCCTTCAATCCCTCCACACGACACCGAACGTGCGACAA
GCGTCGTTATGGTGCAACGTACCCTTTACAAACACACCCTCATATTTTAGAACCTAGGAATGCCAACATGTATCCTTCAATCCCTCCACAACATTACACCTCATTCTCCCCGACACCGAACGTGCGACAA
GCGTCGTTATGGTGCAACGTTATCCTTCAATCCCTCCACAGGGTAAAAGATAGCTGTTATATCTAAACAAACATTACACCTCATTCTCCCACCCTCTAACTTCCATCACACGACACCGAACGTGCGACAA
GCGTCGTTATGGTGCAACGTACATTACACCTCATTCTCCCACTCTGAATCGCTTCTTGCCATAACTATTCACCCTCTAACTTCCATCACAACCCTTTACAAACACACCCTCGACACCGAACGTGCGACAA
GCGTCGTTATGGTGCAACGTACCCTCTAACTTCCATCACAGTACATGTGCAAATATTCTCAAATCTGGAAACCCTTTACAAACACACCCTTATCCTTCAATCCCTCCACACGACACCGAACGTGCGACAA
GCGTCGTTATGGTGCAACGTACCCTTTACAAACACACCCTACGTCTAGGCTGGAGTTTAAAACAAGTTATTATCCTTCAATCCCTCCACAACATTACACCTCATTCTCCCCGACACCGAACGTGCGACAA
GCGTCGTTATGGTGCAACGTTATCCTTCAATCCCTCCACACCTTCAAAAATGTCAATAAGAAGCAAACTAACATTACACCTCATTCTCCCACCCTCTAACTTCCATCACACGACACCGAACGTGCGACAA
GCGTCGTTATGGTGCAACGTACATTACACCTCATTCTCCCTCACAAGTGAAAAATTCCACATCAGAGCTCACCCTCTAACTTCCATCACAACCCTTTACAAACACACCCTCGACACCGAACGTGCGACAA
GCGTCGTTATGGTGCAACGTACCCTCTAACTTCCATCACAATCTGAAACTTTTTCCAGGATATGCAGGATACCCTTTACAAACACACCCTTATCCTTCAATCCCTCCACACGACACCGAACGTGCGACAA
GCGTCGTTATGGTGCAACGTACCCTTTACAAACACACCCTGCCCAAACACATAAAATCTCAAATATATACTATCCTTCAATCCCTCCACAACATTACACCTCATTCTCCCCGACACCGAACGTGCGACAA
GCGTCGTTATGGTGCAACGTTATCCTTCAATCCCTCCACATAATGAGCATCAGAGAACTAGAGCACTTTTACATTACACCTCATTCTCCCACCCTCTAACTTCCATCACACGACACCGAACGTGCGACAA
GCGTCGTTATGGTGCAACGTACATTACACCTCATTCTCCCCTCAACCCACTTGCAGAAAAACAGTTCCAAACCCTCTAACTTCCATCACAACCCTTTACAAACACACCCTCGACACCGAACGTGCGACAA
GCGTCGTTATGGTGCAACGTACCCTCTAACTTCCATCACACATAGTGATCTAGTGCAGAAAATTCTTCAAACCCTTTACAAACACACCCTTATCCTTCAATCCCTCCACACGACACCGAACGTGCGACAA
GCGTCGTTATGGTGCAACGTACCCTTTACAAACACACCCTCATACTTGTGACTTGTTTTCATGAATCCATTATCCTTCAATCCCTCCACAACATTACACCTCATTCTCCCCGACACCGAACGTGCGACAA
GCGTCGTTATGGTGCAACGTTATCCTTCAATCCCTCCACACGGAAGGCGCAGTGCTCAGTAAAGCGCACTACATTACACCTCATTCTCCCACCCTCTAACTTCCATCACACGACACCGAACGTGCGACAA
GCGTCGTTATGGTGCAACGTACATTACACCTCATTCTCCCATATCGCATCAGCCCCGCCCGCCCGCTGCTACCCTCTAACTTCCATCACAACCCTTTACAAACACACCCTCGACACCGAACGTGCGACAA
GCGTCGTTATGGTGCAACGTACCCTCTAACTTCCATCACATGTGGGGCCTGGGGGATTTAAATTCTGGTTACCCTTTACAAACACACCCTTATCCTTCAATCCCTCCACACGACACCGAACGTGCGACAA
GCGTCGTTATGGTGCAACGTACCCTTTACAAACACACCCTGCCACCGTGCGCTCCCGAAGGCCCTATGGCTATCCTTCAATCCCTCCACAACATTACACCTCATTCTCCCCGACACCGAACGTGCGACAA
GCGTCGTTATGGTGCAACGTTATCCTTCAATCCCTCCACACTCCCGCTTCTCTGGCCGCTAACCTCGCAGACATTACACCTCATTCTCCCACCCTCTAACTTCCATCACACGACACCGAACGTGCGACAA
GCGTCGTTATGGTGCAACGTACATTACACCTCATTCTCCCTGCAGCCGAGGTCCCCGACTGTGAGATGCAACCCTCTAACTTCCATCACAACCCTTTACAAACACACCCTCGACACCGAACGTGCGACAA
GCGTCGTTATGGTGCAACGTACCCTCTAACTTCCATCACAAACAAAGTAAGGACCTGAGCGACCCTAACTACCCTTTACAAACACACCCTTATCCTTCAATCCCTCCACACGACACCGAACGTGCGACAA
GCGTCGTTATGGTGCAACGTACCCTTTACAAACACACCCTCTGCTCTGATCCGAAGGCGCAGACATGTCGTATCCTTCAATCCCTCCACAACATTACACCTCATTCTCCCCGACACCGAACGTGCGACAA
GCGTCGTTATGGTGCAACGTTATCCTTCAATCCCTCCACACCCGCTCCAAGAGCTCCAAGCCGCATCGGTACATTACACCTCATTCTCCCACCCTCTAACTTCCATCACACGACACCGAACGTGCGACAA
GCGTCGTTATGGTGCAACGTACATTACACCTCATTCTCCCGCAGGCCAGAGCTCTGCGGGAGGCTAATCTACCCTCTAACTTCCATCACAACCCTTTACAAACACACCCTCGACACCGAACGTGCGACAA
GCGTCGTTATGGTGCAACGTACCCTCTAACTTCCATCACAAATGTGCTGCGCATCCTGGGGCTGAGGCCCACCCTTTACAAACACACCCTTATCCTTCAATCCCTCCACACGACACCGAACGTGCGACAA
GCGTCGTTATGGTGCAACGTACCCTTTACAAACACACCCTCCCCAGAGTCCAGCCCGGCCGATCCCAGCATATCCTTCAATCCCTCCACAACATTACACCTCATTCTCCCCGACACCGAACGTGCGACAA
GCGTCGTTATGGTGCAACGTTATCCTTCAATCCCTCCACACATTTGTGTACTCGTGTAGTGTTTAAGATTACATTACACCTCATTCTCCCACCCTCTAACTTCCATCACACGACACCGAACGTGCGACAA
GCGTCGTTATGGTGCAACGTACATTACACCTCATTCTCCCATACAGTGCTTTTGTACCTTGTAATGCTATACCCTCTAACTTCCATCACAACCCTTTACAAACACACCCTCGACACCGAACGTGCGACAA
GCGTCGTTATGGTGCAACGTACCCTCTAACTTCCATCACACCACAGTGCAGTATTTCATGTATAATTTTTACCCTTTACAAACACACCCTTATCCTTCAATCCCTCCACACGACACCGAACGTGCGACAA
GCGTCGTTATGGTGCAACGTACCCTTTACAAACACACCCTGGTGGGGTTGAGTCATTAGAGTATCCCAAATATCCTTCAATCCCTCCACAACATTACACCTCATTCTCCCCGACACCGAACGTGCGACAA
GCGTCGTTATGGTGCAACGTTATCCTTCAATCCCTCCACATAGTTTCTGACCCATACTAGGGCTGTGTAAACATTACACCTCATTCTCCCACCCTCTAACTTCCATCACACGACACCGAACGTGCGACAA
GCGTCGTTATGGTGCAACGTACATTACACCTCATTCTCCCGGGAGTGGGAATGGGTGGGGATGAGAAAGAACCCTCTAACTTCCATCACAACCCTTTACAAACACACCCTCGACACCGAACGTGCGACAA
GCGTCGTTATGGTGCAACGTACCCTCTAACTTCCATCACAACACTTTAGCAGAATAAACCCTTATCATGCACCCTTTACAAACACACCCTTATCCTTCAATCCCTCCACACGACACCGAACGTGCGACAA
GCGTCGTTATGGTGCAACGTACCCTTTACAAACACACCCTATAATAACAGGTATATGGAGGGCCTGCCCCTATCCTTCAATCCCTCCACAACATTACACCTCATTCTCCCCGACACCGAACGTGCGACAA
GCGTCGTTATGGTGCAACGTTATCCTTCAATCCCTCCACAGTGCTTTAATCAATTTGTCACATAAAAGGTACATTACACCTCATTCTCCCACCCTCTAACTTCCATCACACGACACCGAACGTGCGACAA
GCGTCGTTATGGTGCAACGTACATTACACCTCATTCTCCCAGACCACACGACCACTCAGAAGAAACTTGCACCCTCTAACTTCCATCACAACCCTTTACAAACACACCCTCGACACCGAACGTGCGACAA
GCGTCGTTATGGTGCAACGTACCCTCTAACTTCCATCACAATAAGCAAACACGGTGTCCTAACACAGTGGACCCTTTACAAACACACCCTTATCCTTCAATCCCTCCACACGACACCGAACGTGCGACAA
GCGTCGTTATGGTGCAACGTACACTACCACCATTTCCTATCACCCCCATGAGCCCATCACCATAGGAAGGTCCTATTCTCAACCTAACCTTTTACTCCCTACACCTCCAACGACACCGAACGTGCGACAA
GCGTCGTTATGGTGCAACGTTCCTATTCTCAACCTAACCTATGTGAAGCTCAGAAGTGGGGGCCCGACTGTTTACTCCCTACACCTCCAAATCCTCCTTCAATACATCCCCGACACCGAACGTGCGACAA
GCGTCGTTATGGTGCAACGTTTTACTCCCTACACCTCCAAGGCAAGGGCTGCAGTGTGAGAAAGAAGGCAATCCTCCTTCAATACATCCCACACTACCACCATTTCCTATCGACACCGAACGTGCGACAA
GCGTCGTTATGGTGCAACGTATCCTCCTTCAATACATCCCCCAAGAGGTCTCAGTCTCCTGCCAAAAAGCACACTACCACCATTTCCTATTCCTATTCTCAACCTAACCTCGACACCGAACGTGCGACAA
GCGTCGTTATGGTGCAACGTACACTACCACCATTTCCTATCTGTGTGTGCAGCTGGCCCGTCCTGGAGAGTCCTATTCTCAACCTAACCTTTTACTCCCTACACCTCCAACGACACCGAACGTGCGACAA
GCGTCGTTATGGTGCAACGTTCCTATTCTCAACCTAACCTTTCTATAAACCTGTCAATCAGGCCTGGAAATTTACTCCCTACACCTCCAAATCCTCCTTCAATACATCCCCGACACCGAACGTGCGACAA
GCGTCGTTATGGTGCAACGTTTTACTCCCTACACCTCCAACTATCATCAATATCAGCTCTGAGCCTTACTATCCTCCTTCAATACATCCCACACTACCACCATTTCCTATCGACACCGAACGTGCGACAA
GCGTCGTTATGGTGCAACGTATCCTCCTTCAATACATCCCCCAAATGTGATTGACACTGGACATAACTTTACACTACCACCATTTCCTATTCCTATTCTCAACCTAACCTCGACACCGAACGTGCGACAA
GCGTCGTTATGGTGCAACGTACACTACCACCATTTCCTATGGAGTCTGGGTCTGCAGTGTGAACACAGTGTCCTATTCTCAACCTAACCTTTTACTCCCTACACCTCCAACGACACCGAACGTGCGACAA
GCGTCGTTATGGTGCAACGTTCCTATTCTCAACCTAACCTACTATACAGATCGTTTCTCAGTGGCCATATTTTACTCCCTACACCTCCAAATCCTCCTTCAATACATCCCCGACACCGAACGTGCGACAA
GCGTCGTTATGGTGCAACGTTTTACTCCCTACACCTCCAACCATCTGCAAAGCCTCTGGGTGGCCACTACATCCTCCTTCAATACATCCCACACTACCACCATTTCCTATCGACACCGAACGTGCGACAA
GCGTCGTTATGGTGCAACGTATCCTCCTTCAATACATCCCCACATTGAAGTAAACAGTGGAAAATTTAACACACTACCACCATTTCCTATTCCTATTCTCAACCTAACCTCGACACCGAACGTGCGACAA
GCGTCGTTATGGTGCAACGTACACTACCACCATTTCCTATAACTTGGACACCATCCAAACATCATTAATCTCCTATTCTCAACCTAACCTTTTACTCCCTACACCTCCAACGACACCGAACGTGCGACAA
GCGTCGTTATGGTGCAACGTTCCTATTCTCAACCTAACCTGGTTACGGATGGATGCCGCCATCAAGAGGATTTACTCCCTACACCTCCAAATCCTCCTTCAATACATCCCCGACACCGAACGTGCGACAA
GCGTCGTTATGGTGCAACGTTTTACTCCCTACACCTCCAATCAAGACGTGATCGGAGAGGGCAACTTTGGATCCTCCTTCAATACATCCCACACTACCACCATTTCCTATCGACACCGAACGTGCGACAA
GCGTCGTTATGGTGCAACGTATCCTCCTTCAATACATCCCATCCTGTGCTTGACTGGAATGACATCAAGTACACTACCACCATTTCCTATTCCTATTCTCAACCTAACCTCGACACCGAACGTGCGACAA
GCGTCGTTATGGTGCAACGTACACTACCACCATTTCCTATGAACCAGCTGTGCAGTTTAACTCAGGAACTTCCTATTCTCAACCTAACCTTTTACTCCCTACACCTCCAACGACACCGAACGTGCGACAA
GCGTCGTTATGGTGCAACGTTCCTATTCTCAACCTAACCTATCACCGTGCTGTTGGCGTTTCTGATTATGTTTACTCCCTACACCTCCAAATCCTCCTTCAATACATCCCCGACACCGAACGTGCGACAA
GCGTCGTTATGGTGCAACGTTTTACTCCCTACACCTCCAACAGACCTCGGAGGGGGAAAGATGCTACTCAATCCTCCTTCAATACATCCCACACTACCACCATTTCCTATCGACACCGAACGTGCGACAA
GCGTCGTTATGGTGCAACGTATCCTCCTTCAATACATCCCAGGATCAAGCAACCCAGCCTTTTCTCATGAACACTACCACCATTTCCTATTCCTATTCTCAACCTAACCTCGACACCGAACGTGCGACAA
GCGTCGTTATGGTGCAACGTACACTACCACCATTTCCTATCAGCTCAAGGGCCTAGAGCCAGAGACTACATCCTATTCTCAACCTAACCTTTTACTCCCTACACCTCCAACGACACCGAACGTGCGACAA
GCGTCGTTATGGTGCAACGTTCCTATTCTCAACCTAACCTAGGGCAAAAATGAAGACCAGCACATTGATGTTTACTCCCTACACCTCCAAATCCTCCTTCAATACATCCCCGACACCGAACGTGCGACAA
GCGTCGTTATGGTGCAACGTTTTACTCCCTACACCTCCAAACTCCACAGCTATGGTTTCTTGGACAATAGATCCTCCTTCAATACATCCCACACTACCACCATTTCCTATCGACACCGAACGTGCGACAA
GCGTCGTTATGGTGCAACGTATCCTCCTTCAATACATCCCCCAGAAAACATCAAGATCTCCAACATCACTACACTACCACCATTTCCTATTCCTATTCTCAACCTAACCTCGACACCGAACGTGCGACAA
GCGTCGTTATGGTGCAACGTACACTACCACCATTTCCTATTACACAGTCCGAGCTAGAGTCAACACCAAGTCCTATTCTCAACCTAACCTTTTACTCCCTACACCTCCAACGACACCGAACGTGCGACAA
GCGTCGTTATGGTGCAACGTTCCTATTCTCAACCTAACCTACATCAAAGTGCCTGGGAACCTGACCTCGGTTTACTCCCTACACCTCCAAATCCTCCTTCAATACATCCCCGACACCGAACGTGCGACAA
GCGTCGTTATGGTGCAACGTTTTACTCCCTACACCTCCAAAGAAGATGAATTTTATGTGGAAGTCGAGAGATCCTCCTTCAATACATCCCACACTACCACCATTTCCTATCGACACCGAACGTGCGACAA
GCGTCGTTATGGTGCAACGTATCCTCCTTCAATACATCCCATTTGACTTGGCAACCGATATTTACAAACTACACTACCACCATTTCCTATTCCTATTCTCAACCTAACCTCGACACCGAACGTGCGACAA
GCGTCGTTATGGTGCAACGTACACTACCACCATTTCCTATTCCTCCCAACAGCTTCTTCATTTTGCTGCATCCTATTCTCAACCTAACCTTTTACTCCCTACACCTCCAACGACACCGAACGTGCGACAA
GCGTCGTTATGGTGCAACGTTCCTATTCTCAACCTAACCTGCCTGTTCGTGGTTTCATATAATATATTTTTTTACTCCCTACACCTCCAAATCCTCCTTCAATACATCCCCGACACCGAACGTGCGACAA
GCGTCGTTATGGTGCAACGTTTTACTCCCTACACCTCCAAGTGTTCTGACTCTAATGTGACTGTATATACATCCTCCTTCAATACATCCCACACTACCACCATTTCCTATCGACACCGAACGTGCGACAA
GCGTCGTTATGGTGCAACGTATCCTCCTTCAATACATCCCCCTCCTCATACAGCTCGTGCGGATCTGCAGACACTACCACCATTTCCTATTCCTATTCTCAACCTAACCTCGACACCGAACGTGCGACAA
GCGTCGTTATGGTGCAACGTACACTACCACCATTTCCTATGCAAGCCACCCACTGCCAAGAGATGTGATATCCTATTCTCAACCTAACCTTTTACTCCCTACACCTCCAACGACACCGAACGTGCGACAA
GCGTCGTTATGGTGCAACGTTCCTATTCTCAACCTAACCTAAGCAGCCTAGAGCAGAACTCTTCATGTACTTTACTCCCTACACCTCCAAATCCTCCTTCAATACATCCCCGACACCGAACGTGCGACAA
GCGTCGTTATGGTGCAACGTTTTACTCCCTACACCTCCAAATACGTGAACACCACACTGTATGAGAAGTTATCCTCCTTCAATACATCCCACACTACCACCATTTCCTATCGACACCGAACGTGCGACAA
GCGTCGTTATGGTGCAACGTATCCTCCTTCAATACATCCCCCTTAAACAGGATGCTGGAAGAACGGAAGAACACTACCACCATTTCCTATTCCTATTCTCAACCTAACCTCGACACCGAACGTGCGACAA
GCGTCGTTATGGTGCAACGTACACTACCACCATTTCCTATAATGAGACAGTGCTGGAGGGAGAAGCCTTATCCTATTCTCAACCTAACCTTTTACTCCCTACACCTCCAACGACACCGAACGTGCGACAA
GCGTCGTTATGGTGCAACGTTCCTATTCTCAACCTAACCTAGCTCTATGAGAAGCTACCCCAGGGCTACATTTACTCCCTACACCTCCAAATCCTCCTTCAATACATCCCCGACACCGAACGTGCGACAA
GCGTCGTTATGGTGCAACGTTTTACTCCCTACACCTCCAATGTATTGCTCTGGGAGATTGTTAGCTTAGGATCCTCCTTCAATACATCCCACACTACCACCATTTCCTATCGACACCGAACGTGCGACAA
GCGTCGTTATGGTGCAACGTATCCTCCTTCAATACATCCCCTATAGTGTCTATACAACCAACAGTGATGTACACTACCACCATTTCCTATTCCTATTCTCAACCTAACCTCGACACCGAACGTGCGACAA
GCGTCGTTATGGTGCAACGTACACTACCACCATTTCCTATAGCAGATTTTGGATTGTCACGAGGTCAAGATCCTATTCTCAACCTAACCTTTTACTCCCTACACCTCCAACGACACCGAACGTGCGACAA
GCGTCGTTATGGTGCAACGTTCCTATTCTCAACCTAACCTGTAGGTGAATAAATGTCTTGTCTACCCACATTTACTCCCTACACCTCCAAATCCTCCTTCAATACATCCCCGACACCGAACGTGCGACAA
GCGTCGTTATGGTGCAACGTTTTACTCCCTACACCTCCAAAGTTTTGATCACTTGTGAATTTACTGTTGAATCCTCCTTCAATACATCCCACACTACCACCATTTCCTATCGACACCGAACGTGCGACAA
GCGTCGTTATGGTGCAACGTATCCTCCTTCAATACATCCCCCACATGTATCACACATGTATTGTAAAATTACACTACCACCATTTCCTATTCCTATTCTCAACCTAACCTCGACACCGAACGTGCGACAA
GCGTCGTTATGGTGCAACGTACACTACCACCATTTCCTATTGATGTGTGACATTTCTGACATGGAGTTACTCCTATTCTCAACCTAACCTTTTACTCCCTACACCTCCAACGACACCGAACGTGCGACAA
GCGTCGTTATGGTGCAACGTTCCTATTCTCAACCTAACCTCTGTGGGACTTACATTTATTTTCTATAGTATTTACTCCCTACACCTCCAAATCCTCCTTCAATACATCCCCGACACCGAACGTGCGACAA
GCGTCGTTATGGTGCAACGTTTTACTCCCTACACCTCCAAAACATCTAAAAACTTTGCTAGGAGACTAAGATCCTCCTTCAATACATCCCACACTACCACCATTTCCTATCGACACCGAACGTGCGACAA
GCGTCGTTATGGTGCAACGTATCCTCCTTCAATACATCCCGTGTTTTTATAGCACCCAAATCATTCTAAAACACTACCACCATTTCCTATTCCTATTCTCAACCTAACCTCGACACCGAACGTGCGACAA
GCGTCGTTATGGTGCAACGTTCCTATTCTCAACCTAACCTGCAGCTCAGGCCCACTCTGTGTCAGCCCCATTTACTCCCTACACCTCCAATATTCACCTTACAAACCCTCCGACACCGAACGTGCGACAA
GCGTCGTTATGGTGCAACGTTTTACTCCCTACACCTCCAAGCTGAAGCCCAGCATCGCTGCAATGAGAATTATTCACCTTACAAACCCTCACTCCACTACTACTCACTCTCGACACCGAACGTGCGACAA
GCGTCGTTATGGTGCAACGTTATTCACCTTACAAACCCTCCTTGCTGGTGCTGGCCCTAGGGATTCTCATACTCCACTACTACTCACTCTTCCTATTCTCAACCTAACCTCGACACCGAACGTGCGACAA
GCGTCGTTATGGTGCAACGTACTCCACTACTACTCACTCTGCCAGGCCTCCCCAAAAGGAAGACAACGATTCCTATTCTCAACCTAACCTTTTACTCCCTACACCTCCAACGACACCGAACGTGCGACAA
GCGTCGTTATGGTGCAACGTTCCTATTCTCAACCTAACCTCGGAGAGCCAAGAAGGAGGAGATAAAAGAGTTTACTCCCTACACCTCCAATATTCACCTTACAAACCCTCCGACACCGAACGTGCGACAA
GCGTCGTTATGGTGCAACGTTTTACTCCCTACACCTCCAAGGGGGAAAGGAGTCAGAGGGGTGGGACAGGTATTCACCTTACAAACCCTCACTCCACTACTACTCACTCTCGACACCGAACGTGCGACAA
GCGTCGTTATGGTGCAACGTTATTCACCTTACAAACCCTCCTAGATTCATTTGTCTTTGCGCTAGCACAGACTCCACTACTACTCACTCTTCCTATTCTCAACCTAACCTCGACACCGAACGTGCGACAA
GCGTCGTTATGGTGCAACGTACTCCACTACTACTCACTCTGAAAATATCAGAATGAACTGATGCTAACACTCCTATTCTCAACCTAACCTTTTACTCCCTACACCTCCAACGACACCGAACGTGCGACAA
GCGTCGTTATGGTGCAACGTTCCTATTCTCAACCTAACCTGTTTGGAACAGGATCCCTGGCAATAACTGATTTACTCCCTACACCTCCAATATTCACCTTACAAACCCTCCGACACCGAACGTGCGACAA
GCGTCGTTATGGTGCAACGTTTTACTCCCTACACCTCCAAAGATCGGGCTCAGTGGGATGCCTGAAATGATATTCACCTTACAAACCCTCACTCCACTACTACTCACTCTCGACACCGAACGTGCGACAA
GCGTCGTTATGGTGCAACGTTATTCACCTTACAAACCCTCCAAGACCTTTGGAAATATCTTAGAGAAATAACTCCACTACTACTCACTCTTCCTATTCTCAACCTAACCTCGACACCGAACGTGCGACAA
GCGTCGTTATGGTGCAACGTACTCCACTACTACTCACTCTGAACAAAGGCACCCATCCCTCAAGTTGATATCCTATTCTCAACCTAACCTTTTACTCCCTACACCTCCAACGACACCGAACGTGCGACAA
GCGTCGTTATGGTGCAACGTTCCTATTCTCAACCTAACCTAATGTGTCTCCATCATGAGATTCAGAGTCTTTTACTCCCTACACCTCCAATATTCACCTTACAAACCCTCCGACACCGAACGTGCGACAA
GCGTCGTTATGGTGCAACGTTTTACTCCCTACACCTCCAACTTCAGTATCTCTGGGAGGCTTCATCTTAGTATTCACCTTACAAACCCTCACTCCACTACTACTCACTCTCGACACCGAACGTGCGACAA
GCGTCGTTATGGTGCAACGTTATTCACCTTACAAACCCTCCGGTAATGTTGTTTCAGCTGCACAGGTCTGACTCCACTACTACTCACTCTTCCTATTCTCAACCTAACCTCGACACCGAACGTGCGACAA
GCGTCGTTATGGTGCAACGTACTCCACTACTACTCACTCTATGATTGACATGTTTATTTCAAAGTGTCCATCCTATTCTCAACCTAACCTTTTACTCCCTACACCTCCAACGACACCGAACGTGCGACAA
GCGTCGTTATGGTGCAACGTTCCTATTCTCAACCTAACCTGGGAAAGGGAAAGGGGAAGAGAGAACAGCTTTTACTCCCTACACCTCCAATATTCACCTTACAAACCCTCCGACACCGAACGTGCGACAA
GCGTCGTTATGGTGCAACGTTTTACTCCCTACACCTCCAACTATCTTGTTGGCGTGACACATACCAAACCTATTCACCTTACAAACCCTCACTCCACTACTACTCACTCTCGACACCGAACGTGCGACAA
GCGTCGTTATGGTGCAACGTTATTCACCTTACAAACCCTCCTCCCATTTAAGTTTACCTTAGTCCACTTCACTCCACTACTACTCACTCTTCCTATTCTCAACCTAACCTCGACACCGAACGTGCGACAA
GCGTCGTTATGGTGCAACGTACTCCACTACTACTCACTCTTGGAAGCTGGTACTGTAGGCTCAGAAAGCCTCCTATTCTCAACCTAACCTTTTACTCCCTACACCTCCAACGACACCGAACGTGCGACAA
GCGTCGTTATGGTGCAACGTTCCTATTCTCAACCTAACCTATGGTAGACACTAGCCTTCCAGGATCCCTATTTACTCCCTACACCTCCAATATTCACCTTACAAACCCTCCGACACCGAACGTGCGACAA
GCGTCGTTATGGTGCAACGTTTTACTCCCTACACCTCCAAAGGTGGCCATCACTGTCCTTTGTATTTTATTATTCACCTTACAAACCCTCACTCCACTACTACTCACTCTCGACACCGAACGTGCGACAA
GCGTCGTTATGGTGCAACGTTATTCACCTTACAAACCCTCTTCTTAAGTCCAGACCTGGAAAAACTGTATACTCCACTACTACTCACTCTTCCTATTCTCAACCTAACCTCGACACCGAACGTGCGACAA
GCGTCGTTATGGTGCAACGTACTCCACTACTACTCACTCTACCAGAGGAAGTACTACTTGGCAACAGAATTCCTATTCTCAACCTAACCTTTTACTCCCTACACCTCCAACGACACCGAACGTGCGACAA
GCGTCGTTATGGTGCAACGTTCCTATTCTCAACCTAACCTGCTATGCCTTCTCTACCCACGACATCAGTGTTTACTCCCTACACCTCCAATATTCACCTTACAAACCCTCCGACACCGAACGTGCGACAA
GCGTCGTTATGGTGCAACGTTTTACTCCCTACACCTCCAATAGGGCATCTAAGAGGCAAAGCAATAAATATATTCACCTTACAAACCCTCACTCCACTACTACTCACTCTCGACACCGAACGTGCGACAA
GCGTCGTTATGGTGCAACGTTATTCACCTTACAAACCCTCAGCCTCAGTTTTCCCTGGTGTCTAGCATGGACTCCACTACTACTCACTCTTCCTATTCTCAACCTAACCTCGACACCGAACGTGCGACAA
GCGTCGTTATGGTGCAACGTACTCCACTACTACTCACTCTATATTTCCATGTCCTTCCAACAATAGATTTTCCTATTCTCAACCTAACCTTTTACTCCCTACACCTCCAACGACACCGAACGTGCGACAA
GCGTCGTTATGGTGCAACGTTCCTATTCTCAACCTAACCTTGAATTGGGAAAACAGGAAAGCATTGCTTTTTTACTCCCTACACCTCCAATATTCACCTTACAAACCCTCCGACACCGAACGTGCGACAA
GCGTCGTTATGGTGCAACGTTTTACTCCCTACACCTCCAAAAACTAAAGGAACAGAGATGAGATTTGACCTATTCACCTTACAAACCCTCACTCCACTACTACTCACTCTCGACACCGAACGTGCGACAA
GCGTCGTTATGGTGCAACGTTATTCACCTTACAAACCCTCAGGTGGATGGGATCACTAGGTCATTTTGTTACTCCACTACTACTCACTCTTCCTATTCTCAACCTAACCTCGACACCGAACGTGCGACAA
GCGTCGTTATGGTGCAACGTACTCCACTACTACTCACTCTTCCTCTTTGAGTTCCTAACCATGAGCCTCGTCCTATTCTCAACCTAACCTTTTACTCCCTACACCTCCAACGACACCGAACGTGCGACAA
GCGTCGTTATGGTGCAACGTTCCTATTCTCAACCTAACCTCATGTTCACAGTGCAGGGCAAGCTGCCGAGTTTACTCCCTACACCTCCAATATTCACCTTACAAACCCTCCGACACCGAACGTGCGACAA
GCGTCGTTATGGTGCAACGTTTTACTCCCTACACCTCCAATACCCTGATTCCTTCCCCAGAGCACTGGATTATTCACCTTACAAACCCTCACTCCACTACTACTCACTCTCGACACCGAACGTGCGACAA
GCGTCGTTATGGTGCAACGTTATTCACCTTACAAACCCTCGAGGAGCAGAAAGAAGAGAAGCGGGCTGCTACTCCACTACTACTCACTCTTCCTATTCTCAACCTAACCTCGACACCGAACGTGCGACAA
GCGTCGTTATGGTGCAACGTACTCCACTACTACTCACTCTTAATGACAGTAACTGGATGAATCCCACCTGTCCTATTCTCAACCTAACCTTTTACTCCCTACACCTCCAACGACACCGAACGTGCGACAA
GCGTCGTTATGGTGCAACGTTCCTATTCTCAACCTAACCTTATCATTATCATTACTACCATCACCACCACTTTACTCCCTACACCTCCAATATTCACCTTACAAACCCTCCGACACCGAACGTGCGACAA
GCGTCGTTATGGTGCAACGTTTTACTCCCTACACCTCCAATTCCCCAGCTCCTAAACCCAGGCTTTGATTTATTCACCTTACAAACCCTCACTCCACTACTACTCACTCTCGACACCGAACGTGCGACAA
GCGTCGTTATGGTGCAACGTTATTCACCTTACAAACCCTCAAAAGTGGGAGCTATGTCATGCTTTGAGCTACTCCACTACTACTCACTCTTCCTATTCTCAACCTAACCTCGACACCGAACGTGCGACAA
GCGTCGTTATGGTGCAACGTACTCCACTACTACTCACTCTGGTTACTCTCCTCCTTAGAGCTACAACATATCCTATTCTCAACCTAACCTTTTACTCCCTACACCTCCAACGACACCGAACGTGCGACAA
GCGTCGTTATGGTGCAACGTTCCTATTCTCAACCTAACCTGGCAAGAGTGACTTTAGTCTTTCAGTGAATTTTACTCCCTACACCTCCAATATTCACCTTACAAACCCTCCGACACCGAACGTGCGACAA
GCGTCGTTATGGTGCAACGTTTTACTCCCTACACCTCCAACAAGCCCTCAGTAAGAACATAAATATTTTATATTCACCTTACAAACCCTCACTCCACTACTACTCACTCTCGACACCGAACGTGCGACAA
GCGTCGTTATGGTGCAACGTTATTCACCTTACAAACCCTCGTGTGGTGGTCAGTCTTGTTTCCTTTTGTCACTCCACTACTACTCACTCTTCCTATTCTCAACCTAACCTCGACACCGAACGTGCGACAA
GCGTCGTTATGGTGCAACGTACTCCACTACTACTCACTCTTTTTTACTCCGCCCCCACCCCAAGCTGAAGTCCTATTCTCAACCTAACCTTTTACTCCCTACACCTCCAACGACACCGAACGTGCGACAA
GCGTCGTTATGGTGCAACGTTCCTATTCTCAACCTAACCTGATCTCTGGACCTTTCCTCCTTCCCATCTTTTTACTCCCTACACCTCCAATATTCACCTTACAAACCCTCCGACACCGAACGTGCGACAA
GCGTCGTTATGGTGCAACGTTTTACTCCCTACACCTCCAAACTTGTTGAGAACTGCATCACATTTTGACCTATTCACCTTACAAACCCTCACTCCACTACTACTCACTCTCGACACCGAACGTGCGACAA
GCGTCGTTATGGTGCAACGTTATTCACCTTACAAACCCTCGACACACCTCAATCCTCCATGGGGTCAACAACTCCACTACTACTCACTCTTCCTATTCTCAACCTAACCTCGACACCGAACGTGCGACAA
GCGTCGTTATGGTGCAACGTACTCCACTACTACTCACTCTTTTGTGAAATCTATCATCCAAAACGGGGACTCCTATTCTCAACCTAACCTTTTACTCCCTACACCTCCAACGACACCGAACGTGCGACAA
GCGTCGTTATGGTGCAACGTTTTCTACCACTAATCAACCCGCTGTGGGGCCTCCGCAAGAACAAGACCAATCCTATTCTCAACCTAACCTTTTACTCCCTACACCTCCAACGACACCGAACGTGCGACAA
GCGTCGTTATGGTGCAACGTTCCTATTCTCAACCTAACCTCGCACGGCGCGGGGCGGAAAAGCCTGTTTATTTACTCCCTACACCTCCAAACCACAACCCATTCCTTTCACGACACCGAACGTGCGACAA
GCGTCGTTATGGTGCAACGTTTTACTCCCTACACCTCCAACCAGCCCTCCCCTCAGGATCCCTCACTCCAACCACAACCCATTCCTTTCATTTCTACCACTAATCAACCCCGACACCGAACGTGCGACAA
GCGTCGTTATGGTGCAACGTACCACAACCCATTCCTTTCAGATGTGAAGCCTTTTATTGCTTTAACTCTATTTCTACCACTAATCAACCCTCCTATTCTCAACCTAACCTCGACACCGAACGTGCGACAA
GCGTCGTTATGGTGCAACGTTTTCTACCACTAATCAACCCTAGCTCTGGAGTGTTGAACACTGCCAGGGATCCTATTCTCAACCTAACCTTTTACTCCCTACACCTCCAACGACACCGAACGTGCGACAA
GCGTCGTTATGGTGCAACGTTCCTATTCTCAACCTAACCTTTCGCATTCAGTGAATTTTAATGTTTGTGGTTTACTCCCTACACCTCCAAACCACAACCCATTCCTTTCACGACACCGAACGTGCGACAA
GCGTCGTTATGGTGCAACGTTTTACTCCCTACACCTCCAACATGGATAATCTAGATGTATGTTAGCATTTACCACAACCCATTCCTTTCATTTCTACCACTAATCAACCCCGACACCGAACGTGCGACAA
GCGTCGTTATGGTGCAACGTACCACAACCCATTCCTTTCAACCTGGTTCATTTGGTTTGCACTTTTCGTATTTCTACCACTAATCAACCCTCCTATTCTCAACCTAACCTCGACACCGAACGTGCGACAA
GCGTCGTTATGGTGCAACGTTTTCTACCACTAATCAACCCTTTACCTGTGTCATGAGAAGGACATTGTGATCCTATTCTCAACCTAACCTTTTACTCCCTACACCTCCAACGACACCGAACGTGCGACAA
GCGTCGTTATGGTGCAACGTTCCTATTCTCAACCTAACCTCTGTCATCAACTAAGGACTCAGAACAGATGTTTACTCCCTACACCTCCAAACCACAACCCATTCCTTTCACGACACCGAACGTGCGACAA
GCGTCGTTATGGTGCAACGTTTTACTCCCTACACCTCCAACAGAAATCCTGATGATGGGCCACCAACGTCACCACAACCCATTCCTTTCATTTCTACCACTAATCAACCCCGACACCGAACGTGCGACAA
GCGTCGTTATGGTGCAACGTACCACAACCCATTCCTTTCATCCATCCCCAGTTCTGCTGTCCCCCAGCTCTTTCTACCACTAATCAACCCTCCTATTCTCAACCTAACCTCGACACCGAACGTGCGACAA
GCGTCGTTATGGTGCAACGTTTTCTACCACTAATCAACCCTGCCGGTGCCGCTCCCCAGTCTGGACAGAGTCCTATTCTCAACCTAACCTTTTACTCCCTACACCTCCAACGACACCGAACGTGCGACAA
GCGTCGTTATGGTGCAACGTTCCTATTCTCAACCTAACCTTTCCAGTTCCCCACACTGCTCAACGGTCACTTTACTCCCTACACCTCCAAACCACAACCCATTCCTTTCACGACACCGAACGTGCGACAA
GCGTCGTTATGGTGCAACGTTTTACTCCCTACACCTCCAAGGAGCAGCCTTAGTCCTGTCGCCCCACTGAACCACAACCCATTCCTTTCATTTCTACCACTAATCAACCCCGACACCGAACGTGCGACAA
GCGTCGTTATGGTGCAACGTACCACAACCCATTCCTTTCATCGAGTCCGCTGCTGCCCAGCATACACTTCTTTCTACCACTAATCAACCCTCCTATTCTCAACCTAACCTCGACACCGAACGTGCGACAA
GCGTCGTTATGGTGCAACGTTTTCTACCACTAATCAACCCTGAAACGGATGCAGCAGCTCCTCAGATGCTTCCTATTCTCAACCTAACCTTTTACTCCCTACACCTCCAACGACACCGAACGTGCGACAA
GCGTCGTTATGGTGCAACGTTCCTATTCTCAACCTAACCTTGAGAAGGGGAGACTTGTCAGGATCTCCCTTTTACTCCCTACACCTCCAAACCACAACCCATTCCTTTCACGACACCGAACGTGCGACAA
GCGTCGTTATGGTGCAACGTTTTACTCCCTACACCTCCAAGATGAGCACTCAAGAGCCACCGCTTTCGGTACCACAACCCATTCCTTTCATTTCTACCACTAATCAACCCCGACACCGAACGTGCGACAA
GCGTCGTTATGGTGCAACGTACCACAACCCATTCCTTTCACCTGTGTGTAGATATAATTTTTGATGGATTTTTCTACCACTAATCAACCCTCCTATTCTCAACCTAACCTCGACACCGAACGTGCGACAA
GCGTCGTTATGGTGCAACGTTTTCTACCACTAATCAACCCTATATACTACCAGCCATGTATAGAGATATTTCCTATTCTCAACCTAACCTTTTACTCCCTACACCTCCAACGACACCGAACGTGCGACAA
GCGTCGTTATGGTGCAACGTTCCTATTCTCAACCTAACCTTACAGATGGTGAATTCAAACAAAGAAATGTTTTACTCCCTACACCTCCAAACCACAACCCATTCCTTTCACGACACCGAACGTGCGACAA
GCGTCGTTATGGTGCAACGTTTTACTCCCTACACCTCCAAGAAACAAACTAAGAATGTTTTGGAAGATGCACCACAACCCATTCCTTTCATTTCTACCACTAATCAACCCCGACACCGAACGTGCGACAA
GCGTCGTTATGGTGCAACGTACCACAACCCATTCCTTTCATCCCTGTCTCTCCCCAAAAAGGGCGTGGTGTTTCTACCACTAATCAACCCTCCTATTCTCAACCTAACCTCGACACCGAACGTGCGACAA
GCGTCGTTATGGTGCAACGTTTTCTACCACTAATCAACCCGCTCCATAGAATGTGTAACCTGCATGTGTTTCCTATTCTCAACCTAACCTTTTACTCCCTACACCTCCAACGACACCGAACGTGCGACAA
GCGTCGTTATGGTGCAACGTTCCTATTCTCAACCTAACCTTAAAACCTAATGTTTTAGGGCTGAGGATATTTTACTCCCTACACCTCCAAACCACAACCCATTCCTTTCACGACACCGAACGTGCGACAA
GCGTCGTTATGGTGCAACGTTTTACTCCCTACACCTCCAATCTTTAGATTCCTGGCATGACAATTAATATACCACAACCCATTCCTTTCATTTCTACCACTAATCAACCCCGACACCGAACGTGCGACAA
GCGTCGTTATGGTGCAACGTACCACAACCCATTCCTTTCAGGTATCTTTGTCACTACTGGGAGTTAAGGTTTTCTACCACTAATCAACCCTCCTATTCTCAACCTAACCTCGACACCGAACGTGCGACAA
GCGTCGTTATGGTGCAACGTTTTCTACCACTAATCAACCCAGGTTTGTATTTAATTTTGAGACTAGCCCTTCCTATTCTCAACCTAACCTTTTACTCCCTACACCTCCAACGACACCGAACGTGCGACAA
GCGTCGTTATGGTGCAACGTTCCTATTCTCAACCTAACCTCACACCAGCCAAACTCTCAAGGGGACTTTCTTTACTCCCTACACCTCCAAACCACAACCCATTCCTTTCACGACACCGAACGTGCGACAA
GCGTCGTTATGGTGCAACGTTTTACTCCCTACACCTCCAAGAAGTCTGGAATGCTAAGGCTCCGTTAAGTACCACAACCCATTCCTTTCATTTCTACCACTAATCAACCCCGACACCGAACGTGCGACAA
GCGTCGTTATGGTGCAACGTACCACAACCCATTCCTTTCAGCCGTTTGTAGAAGCCTTTCTACTTCCTGCTTTCTACCACTAATCAACCCTCCTATTCTCAACCTAACCTCGACACCGAACGTGCGACAA
GCGTCGTTATGGTGCAACGTTTTCTACCACTAATCAACCCAAAGAAGAACTTTGAGAGACCAAGCCGCTCTCCTATTCTCAACCTAACCTTTTACTCCCTACACCTCCAACGACACCGAACGTGCGACAA
GCGTCGTTATGGTGCAACGTTCCTATTCTCAACCTAACCTGAATGAACGAAGCCATATTTAGACAATAAATTTACTCCCTACACCTCCAAACCACAACCCATTCCTTTCACGACACCGAACGTGCGACAA
GCGTCGTTATGGTGCAACGTTTTACTCCCTACACCTCCAAAGTAATGTCCAAGTGATGGGTTTTTATATAACCACAACCCATTCCTTTCATTTCTACCACTAATCAACCCCGACACCGAACGTGCGACAA
GCGTCGTTATGGTGCAACGTACCACAACCCATTCCTTTCACTGCCTTAGGACCTCTTCGGAACTGAAATCTTTCTACCACTAATCAACCCTCCTATTCTCAACCTAACCTCGACACCGAACGTGCGACAA
GCGTCGTTATGGTGCAACGTTTTCTACCACTAATCAACCCACGTTCAAGTGAACCTCCATCGCGGTAAGATCCTATTCTCAACCTAACCTTTTACTCCCTACACCTCCAACGACACCGAACGTGCGACAA
GCGTCGTTATGGTGCAACGTTCCTATTCTCAACCTAACCTTCTCCGTAGAGGGTTATTTTCTCACGTAGATTTACTCCCTACACCTCCAAACCACAACCCATTCCTTTCACGACACCGAACGTGCGACAA
GCGTCGTTATGGTGCAACGTTTTACTCCCTACACCTCCAACCTTTGCATTTAGTGTTATGTACATGAATTACCACAACCCATTCCTTTCATTTCTACCACTAATCAACCCCGACACCGAACGTGCGACAA
GCGTCGTTATGGTGCAACGTACCACAACCCATTCCTTTCACTTGCATACACGATGTAACCAGCTGTGCCTTTTCTACCACTAATCAACCCTCCTATTCTCAACCTAACCTCGACACCGAACGTGCGACAA
GCGTCGTTATGGTGCAACGTTTTCTACCACTAATCAACCCCCAGATGCTGGCATGAGGACTGTAGAATGGTCCTATTCTCAACCTAACCTTTTACTCCCTACACCTCCAACGACACCGAACGTGCGACAA
GCGTCGTTATGGTGCAACGTTCCTATTCTCAACCTAACCTAAGCTGGCCTGGAGCTGCCTGGGGCCATAGTTTACTCCCTACACCTCCAAACCACAACCCATTCCTTTCACGACACCGAACGTGCGACAA
GCGTCGTTATGGTGCAACGTTTTACTCCCTACACCTCCAAAGACAGGCACACAGGACAGGGGTGGTGGGGACCACAACCCATTCCTTTCATTTCTACCACTAATCAACCCCGACACCGAACGTGCGACAA
GCGTCGTTATGGTGCAACGTACCACAACCCATTCCTTTCACGGAACGTAGGCTCCCAAGAGCATCCCCGGTTTCTACCACTAATCAACCCTCCTATTCTCAACCTAACCTCGACACCGAACGTGCGACAA
GCGTCGTTATGGTGCAACGTTTTCTACCACTAATCAACCCCCTTCTGTGTTTTTAACAGGAGAAATTCAGTCCTATTCTCAACCTAACCTTTTACTCCCTACACCTCCAACGACACCGAACGTGCGACAA
GCGTCGTTATGGTGCAACGTTCCTATTCTCAACCTAACCTCCCTGCGCACAGCTTTCCTACAGCTGCAGGTTTACTCCCTACACCTCCAAACCACAACCCATTCCTTTCACGACACCGAACGTGCGACAA
GCGTCGTTATGGTGCAACGTTTTACTCCCTACACCTCCAACTTTGTAATAAAAGAGTGTTTGGATTCGAGACCACAACCCATTCCTTTCATTTCTACCACTAATCAACCCCGACACCGAACGTGCGACAA
GCGTCGTTATGGTGCAACGTACCACAACCCATTCCTTTCACGTTTTTACTGTAATACTGTTTTGCTGAATTTTCTACCACTAATCAACCCTCCTATTCTCAACCTAACCTCGACACCGAACGTGCGACAA
GCGTCGTTATGGTGCAACGTACCCTTTACAAACACACCCTACAGCAGATGAACTCACTAACCCAAACTTTTCCTATTCTCAACCTAACCTTTTACTCCCTACACCTCCAACGACACCGAACGTGCGACAA
GCGTCGTTATGGTGCAACGTTCCTATTCTCAACCTAACCTTCTTTTTCTGACGACAAAAGTACTTATTGCTTTACTCCCTACACCTCCAAACCCTCTAACTTCCATCACACGACACCGAACGTGCGACAA
GCGTCGTTATGGTGCAACGTTTTACTCCCTACACCTCCAACTGTATTTAGAAAATTACCTAAAGAAGGTCACCCTCTAACTTCCATCACAACCCTTTACAAACACACCCTCGACACCGAACGTGCGACAA
GCGTCGTTATGGTGCAACGTACCCTCTAACTTCCATCACATGAGATGTCACGGTGTTCATTTTTATGTGGACCCTTTACAAACACACCCTTCCTATTCTCAACCTAACCTCGACACCGAACGTGCGACAA
GCGTCGTTATGGTGCAACGTACCCTTTACAAACACACCCTGACAAACCTTAGTGATTAAAAGATGCATTTTCCTATTCTCAACCTAACCTTTTACTCCCTACACCTCCAACGACACCGAACGTGCGACAA
GCGTCGTTATGGTGCAACGTTCCTATTCTCAACCTAACCTCTACTGTATTCTTCAAAAACAGTTCTTCAATTTACTCCCTACACCTCCAAACCCTCTAACTTCCATCACACGACACCGAACGTGCGACAA
GCGTCGTTATGGTGCAACGTTTTACTCCCTACACCTCCAAGTGTTTTTCAGTTCTACACATCTTTCCCCTACCCTCTAACTTCCATCACAACCCTTTACAAACACACCCTCGACACCGAACGTGCGACAA
GCGTCGTTATGGTGCAACGTACCCTCTAACTTCCATCACATTAAAGAGCTTCATTTGCATATCTCGTCCTACCCTTTACAAACACACCCTTCCTATTCTCAACCTAACCTCGACACCGAACGTGCGACAA
GCGTCGTTATGGTGCAACGTACCCTTTACAAACACACCCTAAACAGTGTGCCTGAGAGTGTATTGGTCGCTCCTATTCTCAACCTAACCTTTTACTCCCTACACCTCCAACGACACCGAACGTGCGACAA
GCGTCGTTATGGTGCAACGTTCCTATTCTCAACCTAACCTGCCGCGAGGGGACACGAGCGAGCGAGCGAGTTTACTCCCTACACCTCCAAACCCTCTAACTTCCATCACACGACACCGAACGTGCGACAA
GCGTCGTTATGGTGCAACGTTTTACTCCCTACACCTCCAAAGGAGGAAGAAGCGGCAGCCACAGCGGCGGACCCTCTAACTTCCATCACAACCCTTTACAAACACACCCTCGACACCGAACGTGCGACAA
GCGTCGTTATGGTGCAACGTACCCTCTAACTTCCATCACAGCTGCGCTGCCAGCCGGTGCCTCGCATTAAACCCTTTACAAACACACCCTTCCTATTCTCAACCTAACCTCGACACCGAACGTGCGACAA
GCGTCGTTATGGTGCAACGTACCCTTTACAAACACACCCTCCCGGCCCTCCAGCCCGGGTTTTGAGCCCGTCCTATTCTCAACCTAACCTTTTACTCCCTACACCTCCAACGACACCGAACGTGCGACAA
GCGTCGTTATGGTGCAACGTTCCTATTCTCAACCTAACCTCGCCCCACTCAGCTCTTCCCGGGCCGCCGCTTTACTCCCTACACCTCCAAACCCTCTAACTTCCATCACACGACACCGAACGTGCGACAA
GCGTCGTTATGGTGCAACGTTTTACTCCCTACACCTCCAAGCCGCCCGCCTCTCGCTCGCGGCTCATTACACCCTCTAACTTCCATCACAACCCTTTACAAACACACCCTCGACACCGAACGTGCGACAA
GCGTCGTTATGGTGCAACGTACCCTCTAACTTCCATCACACTCAAGTGACACCTGCATGCCCCCGCCCCCACCCTTTACAAACACACCCTTCCTATTCTCAACCTAACCTCGACACCGAACGTGCGACAA
GCGTCGTTATGGTGCAACGTACCCTTTACAAACACACCCTAGCCGTCCGGGGAGCTACGCTCACACGAGCTCCTATTCTCAACCTAACCTTTTACTCCCTACACCTCCAACGACACCGAACGTGCGACAA
GCGTCGTTATGGTGCAACGTTCCTATTCTCAACCTAACCTCCACGAGGCTCCAGGGTCTCGGACGAGTCTTTTACTCCCTACACCTCCAAACCCTCTAACTTCCATCACACGACACCGAACGTGCGACAA
GCGTCGTTATGGTGCAACGTTTTACTCCCTACACCTCCAATTCTTTTACCCCCTCCTCCCATATCTACTCACCCTCTAACTTCCATCACAACCCTTTACAAACACACCCTCGACACCGAACGTGCGACAA
GCGTCGTTATGGTGCAACGTACCCTCTAACTTCCATCACACTAGCTATGCTGTTATTCGAATTGTGACTTACCCTTTACAAACACACCCTTCCTATTCTCAACCTAACCTCGACACCGAACGTGCGACAA
GCGTCGTTATGGTGCAACGTACCCTTTACAAACACACCCTGGAAGAGGAAGGCTTGGGAGCACAGGTGGATCCTATTCTCAACCTAACCTTTTACTCCCTACACCTCCAACGACACCGAACGTGCGACAA
GCGTCGTTATGGTGCAACGTTCCTATTCTCAACCTAACCTGTTTATTTTTGCCCTTCCCCCGCCTAGCGGTTTACTCCCTACACCTCCAAACCCTCTAACTTCCATCACACGACACCGAACGTGCGACAA
GCGTCGTTATGGTGCAACGTTTTACTCCCTACACCTCCAAGTACTATGCAAATGTCTCAGCAGCAAAATGACCCTCTAACTTCCATCACAACCCTTTACAAACACACCCTCGACACCGAACGTGCGACAA
GCGTCGTTATGGTGCAACGTACCCTCTAACTTCCATCACAAGAGCATGATCTCCTCCATTGTGAACAGCAACCCTTTACAAACACACCCTTCCTATTCTCAACCTAACCTCGACACCGAACGTGCGACAA
GCGTCGTTATGGTGCAACGTACCCTTTACAAACACACCCTAGTTCGTTGGCCAAGGAGTGCCCCCTTTCATCCTATTCTCAACCTAACCTTTTACTCCCTACACCTCCAACGACACCGAACGTGCGACAA
GCGTCGTTATGGTGCAACGTTCCTATTCTCAACCTAACCTAACAATGGTCGCACACCACAGTAAGGAATGTTTACTCCCTACACCTCCAAACCCTCTAACTTCCATCACACGACACCGAACGTGCGACAA
GCGTCGTTATGGTGCAACGTTTTACTCCCTACACCTCCAAAGTTGCCCTAAACTAGAAGACTTGCCTCCTACCCTCTAACTTCCATCACAACCCTTTACAAACACACCCTCGACACCGAACGTGCGACAA
GCGTCGTTATGGTGCAACGTACCCTCTAACTTCCATCACACCACGGTGGCAGACATGCTTCAAGATGTGTACCCTTTACAAACACACCCTTCCTATTCTCAACCTAACCTCGACACCGAACGTGCGACAA
GCGTCGTTATGGTGCAACGTACCCTTTACAAACACACCCTCCACTGTCGTATGTGACAGATGCCCCTGATTCCTATTCTCAACCTAACCTTTTACTCCCTACACCTCCAACGACACCGAACGTGCGACAA
GCGTCGTTATGGTGCAACGTTCCTATTCTCAACCTAACCTTCTGCCTCAGCCTGAGCGCGATGCCATCTATTTACTCCCTACACCTCCAAACCCTCTAACTTCCATCACACGACACCGAACGTGCGACAA
GCGTCGTTATGGTGCAACGTTTTACTCCCTACACCTCCAAGTGGAAGCCCTGGGGATCCTTCAGAGTTTCACCCTCTAACTTCCATCACAACCCTTTACAAACACACCCTCGACACCGAACGTGCGACAA
GCGTCGTTATGGTGCAACGTACCCTCTAACTTCCATCACAACAGCCACAGCCCCAGGCAGGCCCCAGACTACCCTTTACAAACACACCCTTCCTATTCTCAACCTAACCTCGACACCGAACGTGCGACAA
GCGTCGTTATGGTGCAACGTACCCTTTACAAACACACCCTTTTAGTAATTCTTCTGTAACCCGCCACACTTCCTATTCTCAACCTAACCTTTTACTCCCTACACCTCCAACGACACCGAACGTGCGACAA
GCGTCGTTATGGTGCAACGTTCCTATTCTCAACCTAACCTTTATAACTTCTGTGGTTATGATTGCCTTTTTTTACTCCCTACACCTCCAAACCCTCTAACTTCCATCACACGACACCGAACGTGCGACAA
GCGTCGTTATGGTGCAACGTTTTACTCCCTACACCTCCAAGATACCAGAAATTGGTTTTCCTTTTGATTAACCCTCTAACTTCCATCACAACCCTTTACAAACACACCCTCGACACCGAACGTGCGACAA
GCGTCGTTATGGTGCAACGTACCCTCTAACTTCCATCACAAAGGACTGTTTGGTAGAATTTGTGTTCAAGACCCTTTACAAACACACCCTTCCTATTCTCAACCTAACCTCGACACCGAACGTGCGACAA
GCGTCGTTATGGTGCAACGTACCCTTTACAAACACACCCTAAAACTGCTTGGCAGCCCCGGGTGAAGCGTTCCTATTCTCAACCTAACCTTTTACTCCCTACACCTCCAACGACACCGAACGTGCGACAA
GCGTCGTTATGGTGCAACGTTCCTATTCTCAACCTAACCTACAAACAGGAAGGAAGTTGGAAGGACAGGATTTACTCCCTACACCTCCAAACCCTCTAACTTCCATCACACGACACCGAACGTGCGACAA
GCGTCGTTATGGTGCAACGTTTTACTCCCTACACCTCCAATTGTTTGGCCAATGAATCTTCGGAAACTTGACCCTCTAACTTCCATCACAACCCTTTACAAACACACCCTCGACACCGAACGTGCGACAA
GCGTCGTTATGGTGCAACGTACCCTCTAACTTCCATCACATGTGTTCACTCAGACAAACCTTCATTGTTTACCCTTTACAAACACACCCTTCCTATTCTCAACCTAACCTCGACACCGAACGTGCGACAA
GCGTCGTTATGGTGCAACGTACCCTTTACAAACACACCCTAGAGAACAGTATTCTTTTCAGCCACACCACTCCTATTCTCAACCTAACCTTTTACTCCCTACACCTCCAACGACACCGAACGTGCGACAA
GCGTCGTTATGGTGCAACGTTCCTATTCTCAACCTAACCTGCACAGACGTTAATGCCGACTTGAAAGACTTTTACTCCCTACACCTCCAAACCCTCTAACTTCCATCACACGACACCGAACGTGCGACAA
GCGTCGTTATGGTGCAACGTTTTACTCCCTACACCTCCAAGGATAAAAACGCCAACACCCTTTTCTCAGTACCCTCTAACTTCCATCACAACCCTTTACAAACACACCCTCGACACCGAACGTGCGACAA
GCGTCGTTATGGTGCAACGTACCCTCTAACTTCCATCACAAGTTGCTTAAGGATTTGGAAGAGAGCGTCCACCCTTTACAAACACACCCTTCCTATTCTCAACCTAACCTCGACACCGAACGTGCGACAA
GCGTCGTTATGGTGCAACGTACCCTTTACAAACACACCCTGAGGTGGATGTGGCCGAGTACAAAGATGAGTCCTATTCTCAACCTAACCTTTTACTCCCTACACCTCCAACGACACCGAACGTGCGACAA
GCGTCGTTATGGTGCAACGTTCCTATTCTCAACCTAACCTTCTTTCAGAACCAGCGGTACTACCTTAAGCTTTACTCCCTACACCTCCAAACCCTCTAACTTCCATCACACGACACCGAACGTGCGACAA
GCGTCGTTATGGTGCAACGTTTTACTCCCTACACCTCCAACTGGACCTCCCGAAGTACACCATCATCAAGACCCTCTAACTTCCATCACAACCCTTTACAAACACACCCTCGACACCGAACGTGCGACAA
GCGTCGTTATGGTGCAACGTACCCTCTAACTTCCATCACAGTACCCAGATGAAGAGGCTATCCAGACTCTACCCTTTACAAACACACCCTTCCTATTCTCAACCTAACCTCGACACCGAACGTGCGACAA
GCGTCGTTATGGTGCAACGTTATCCTTCAATCCCTCCACACTCCCTGCCTGGACCCCTACTATTGCAACATTTACTCCCTACACCTCCAATATTCACCTTACAAACCCTCCGACACCGAACGTGCGACAA
GCGTCGTTATGGTGCAACGTTTTACTCCCTACACCTCCAACTCGGTGTGGACGGGTGCGCGCCACGGCTTTATTCACCTTACAAACCCTCACACTACCACCATTTCCTATCGACACCGAACGTGCGACAA
GCGTCGTTATGGTGCAACGTTATTCACCTTACAAACCCTCGCATGAGGATGAGTGTGAGGATGCCTCCAAACACTACCACCATTTCCTATTATCCTTCAATCCCTCCACACGACACCGAACGTGCGACAA
GCGTCGTTATGGTGCAACGTACACTACCACCATTTCCTATCCCACCACCGCCCCTTCAGATCAGCCCACCTATCCTTCAATCCCTCCACATTTACTCCCTACACCTCCAACGACACCGAACGTGCGACAA
GCGTCGTTATGGTGCAACGTTATCCTTCAATCCCTCCACAGCCACCCCAGCTGGTCAACTCAAAGCCGTCTTTACTCCCTACACCTCCAATATTCACCTTACAAACCCTCCGACACCGAACGTGCGACAA
GCGTCGTTATGGTGCAACGTTTTACTCCCTACACCTCCAAGCGCTGTATCTCACCTGAAAATCTCGACACTATTCACCTTACAAACCCTCACACTACCACCATTTCCTATCGACACCGAACGTGCGACAA
GCGTCGTTATGGTGCAACGTTATTCACCTTACAAACCCTCCTGCAGTAGTGGGGGCATGCAGAGGGACAAACACTACCACCATTTCCTATTATCCTTCAATCCCTCCACACGACACCGAACGTGCGACAA
GCGTCGTTATGGTGCAACGTACACTACCACCATTTCCTATCCCCACAGCCCGTGGACTGGAGTACCGACTTATCCTTCAATCCCTCCACATTTACTCCCTACACCTCCAACGACACCGAACGTGCGACAA
GCGTCGTTATGGTGCAACGTTATCCTTCAATCCCTCCACATACAGCTGCACAAGTTGTCACCCAAGCGATTTTACTCCCTACACCTCCAATATTCACCTTACAAACCCTCCGACACCGAACGTGCGACAA
GCGTCGTTATGGTGCAACGTTTTACTCCCTACACCTCCAACCGACTATCAGACTATTATCAACCCTACATTATTCACCTTACAAACCCTCACACTACCACCATTTCCTATCGACACCGAACGTGCGACAA
GCGTCGTTATGGTGCAACGTTATTCACCTTACAAACCCTCCCCACCATGCAGCAAGGATTTACTCTTCAAACACTACCACCATTTCCTATTATCCTTCAATCCCTCCACACGACACCGAACGTGCGACAA
GCGTCGTTATGGTGCAACGTACACTACCACCATTTCCTATCCCCATGCAGGTCCAGACTGCCTTACACTCTATCCTTCAATCCCTCCACATTTACTCCCTACACCTCCAACGACACCGAACGTGCGACAA
GCGTCGTTATGGTGCAACGTTATCCTTCAATCCCTCCACATTGCCATGCAGCAGCCCCTTGGGAGTCAGCTTTACTCCCTACACCTCCAATATTCACCTTACAAACCCTCCGACACCGAACGTGCGACAA
GCGTCGTTATGGTGCAACGTTTTACTCCCTACACCTCCAATTGGTGTGAGTACTTATTTAGTTTTTACAGTATTCACCTTACAAACCCTCACACTACCACCATTTCCTATCGACACCGAACGTGCGACAA
GCGTCGTTATGGTGCAACGTTATTCACCTTACAAACCCTCGGTTTCATTGATGTTTTAATTTTTGCTGGCACACTACCACCATTTCCTATTATCCTTCAATCCCTCCACACGACACCGAACGTGCGACAA
GCGTCGTTATGGTGCAACGTACACTACCACCATTTCCTATGAAACTTGTTGCGCCTATTTATGAAATAATTATCCTTCAATCCCTCCACATTTACTCCCTACACCTCCAACGACACCGAACGTGCGACAA
GCGTCGTTATGGTGCAACGTTATCCTTCAATCCCTCCACAATACTGTGTCTGTATTTAATCGTTTTCTTCTTTACTCCCTACACCTCCAATATTCACCTTACAAACCCTCCGACACCGAACGTGCGACAA
GCGTCGTTATGGTGCAACGTTTTACTCCCTACACCTCCAACAGGCCGGAACGCGCTAGCTAAGTGCTCCTTATTCACCTTACAAACCCTCACACTACCACCATTTCCTATCGACACCGAACGTGCGACAA
GCGTCGTTATGGTGCAACGTTATTCACCTTACAAACCCTCCAAATGCTCACTGGCATCTTAGCTGCAGAAACACTACCACCATTTCCTATTATCCTTCAATCCCTCCACACGACACCGAACGTGCGACAA
GCGTCGTTATGGTGCAACGTACACTACCACCATTTCCTATGTCATCCAAGTCCTGTTATGGATAAAGCTGTATCCTTCAATCCCTCCACATTTACTCCCTACACCTCCAACGACACCGAACGTGCGACAA
GCGTCGTTATGGTGCAACGTTATCCTTCAATCCCTCCACAAAGCGCAAACACATTTATTTTGTATTGCAGTTTACTCCCTACACCTCCAATATTCACCTTACAAACCCTCCGACACCGAACGTGCGACAA
GCGTCGTTATGGTGCAACGTTTTACTCCCTACACCTCCAAGAGGGATTAAAATTGGCAAACATTCATATTTATTCACCTTACAAACCCTCACACTACCACCATTTCCTATCGACACCGAACGTGCGACAA
GCGTCGTTATGGTGCAACGTTATTCACCTTACAAACCCTCAATTGTAATTTGAAACTGGCTCACCCCAGTACACTACCACCATTTCCTATTATCCTTCAATCCCTCCACACGACACCGAACGTGCGACAA
GCGTCGTTATGGTGCAACGTACACTACCACCATTTCCTATCTCCTAGAGTATAAAATGTGAATGTTTTTGTATCCTTCAATCCCTCCACATTTACTCCCTACACCTCCAACGACACCGAACGTGCGACAA
GCGTCGTTATGGTGCAACGTTATCCTTCAATCCCTCCACAGCAAGTTTGTAAATAGCATCTATGTTACACTTTACTCCCTACACCTCCAATATTCACCTTACAAACCCTCCGACACCGAACGTGCGACAA
GCGTCGTTATGGTGCAACGTTTTACTCCCTACACCTCCAAACTTTTTAAATGGCTTGATGTAGCAGTCATTATTCACCTTACAAACCCTCACACTACCACCATTTCCTATCGACACCGAACGTGCGACAA
GCGTCGTTATGGTGCAACGTTATTCACCTTACAAACCCTCGTCTGGGGTAAACGGTCCTGGGTTTTCCATACACTACCACCATTTCCTATTATCCTTCAATCCCTCCACACGACACCGAACGTGCGACAA
GCGTCGTTATGGTGCAACGTACACTACCACCATTTCCTATGGCTCTAGTAACTGCCTTAGCAACGGTAGATATCCTTCAATCCCTCCACATTTACTCCCTACACCTCCAACGACACCGAACGTGCGACAA
GCGTCGTTATGGTGCAACGTTATCCTTCAATCCCTCCACAGATTTCTGTTGGTTTTGCTGTGAAGTGCTGTTTACTCCCTACACCTCCAATATTCACCTTACAAACCCTCCGACACCGAACGTGCGACAA
GCGTCGTTATGGTGCAACGTTTTACTCCCTACACCTCCAACCACCCTTGCCAGGCCTAAGCAAACACCAGTATTCACCTTACAAACCCTCACACTACCACCATTTCCTATCGACACCGAACGTGCGACAA
GCGTCGTTATGGTGCAACGTTATTCACCTTACAAACCCTCCATGTGATTAACTTCCCAGTTTATTGTTTGACACTACCACCATTTCCTATTATCCTTCAATCCCTCCACACGACACCGAACGTGCGACAA
GCGTCGTTATGGTGCAACGTACACTACCACCATTTCCTATCAAACTTTACTGTCTTGATACTGTATAAGATATCCTTCAATCCCTCCACATTTACTCCCTACACCTCCAACGACACCGAACGTGCGACAA
GCGTCGTTATGGTGCAACGTTATCCTTCAATCCCTCCACACTAATAAATAATGCAGATCCGGTGTTATTATTTACTCCCTACACCTCCAATATTCACCTTACAAACCCTCCGACACCGAACGTGCGACAA
GCGTCGTTATGGTGCAACGTTTTACTCCCTACACCTCCAAGTACAACGTTGAATCACTCGGCATGTAATATATTCACCTTACAAACCCTCACACTACCACCATTTCCTATCGACACCGAACGTGCGACAA
GCGTCGTTATGGTGCAACGTTATTCACCTTACAAACCCTCGTAATCCAGTCAAAATTGAAAAGACAAAAGACACTACCACCATTTCCTATTATCCTTCAATCCCTCCACACGACACCGAACGTGCGACAA
GCGTCGTTATGGTGCAACGTACACTACCACCATTTCCTATGTGGAATGTATGAAATAACCTTAGCAATTTTATCCTTCAATCCCTCCACATTTACTCCCTACACCTCCAACGACACCGAACGTGCGACAA
GCGTCGTTATGGTGCAACGTTATCCTTCAATCCCTCCACATCTGGCTAGACATGAAGAGAATGGTGGTTTTTTACTCCCTACACCTCCAATATTCACCTTACAAACCCTCCGACACCGAACGTGCGACAA
GCGTCGTTATGGTGCAACGTTTTACTCCCTACACCTCCAACCCTTCCACAGACTTCGGTCACATAAATTCTATTCACCTTACAAACCCTCACACTACCACCATTTCCTATCGACACCGAACGTGCGACAA
GCGTCGTTATGGTGCAACGTTATTCACCTTACAAACCCTCTGATAGCAGAAGGAAGGGGTGAGGAAAGGTACACTACCACCATTTCCTATTATCCTTCAATCCCTCCACACGACACCGAACGTGCGACAA
GCGTCGTTATGGTGCAACGTACACTACCACCATTTCCTATCTTCCTTTTCCACAAATCCTGGGTCACCACTATCCTTCAATCCCTCCACATTTACTCCCTACACCTCCAACGACACCGAACGTGCGACAA
GCGTCGTTATGGTGCAACGTTATCCTTCAATCCCTCCACATGAGCACCCTGCTATCCCCCGTCTCTGCTCTTTACTCCCTACACCTCCAATATTCACCTTACAAACCCTCCGACACCGAACGTGCGACAA
GCGTCGTTATGGTGCAACGTTTTACTCCCTACACCTCCAAAATAGGAAAATCATGGGAAGTGGACGCAGTTATTCACCTTACAAACCCTCACACTACCACCATTTCCTATCGACACCGAACGTGCGACAA
GCGTCGTTATGGTGCAACGTTATTCACCTTACAAACCCTCATGAAGGGCTAGTAGTCAGACCAGCTCAAGACACTACCACCATTTCCTATTATCCTTCAATCCCTCCACACGACACCGAACGTGCGACAA
GCGTCGTTATGGTGCAACGTACACTACCACCATTTCCTATAGAATTGACCAAGGGTTCAGGAAGAGATCATATCCTTCAATCCCTCCACATTTACTCCCTACACCTCCAACGACACCGAACGTGCGACAA
GCGTCGTTATGGTGCAACGTTATCCTTCAATCCCTCCACACATGCTTCTCATGGCATGCAGAAAACATTTTTTACTCCCTACACCTCCAATATTCACCTTACAAACCCTCCGACACCGAACGTGCGACAA
GCGTCGTTATGGTGCAACGTTTTACTCCCTACACCTCCAACAAGTTGAGTCACCCAGAATCCCAAAAGTCTATTCACCTTACAAACCCTCACACTACCACCATTTCCTATCGACACCGAACGTGCGACAA
GCGTCGTTATGGTGCAACGTTATTCACCTTACAAACCCTCTCTCACTTCTCAGTTCCAAAACAGTTGCCAACACTACCACCATTTCCTATTATCCTTCAATCCCTCCACACGACACCGAACGTGCGACAA
GCGTCGTTATGGTGCAACGTACACTACCACCATTTCCTATTCCTCTTCCTAAAGAGATAAAAAGAGCTGTTATCCTTCAATCCCTCCACATTTACTCCCTACACCTCCAACGACACCGAACGTGCGACAA
GCGTCGTTATGGTGCAACGTACTCCACTACTACTCACTCTAGCTCCCTGGGCTGCCAGCCGCACTTTGATTATCCTTCAATCCCTCCACATTTACTCCCTACACCTCCAACGACACCGAACGTGCGACAA
GCGTCGTTATGGTGCAACGTTATCCTTCAATCCCTCCACACTGCAAGTGCAGCTCGCCACCCCAGGGGACTTTACTCCCTACACCTCCAAATCCTCCTTCAATACATCCCCGACACCGAACGTGCGACAA
GCGTCGTTATGGTGCAACGTTTTACTCCCTACACCTCCAACGGCGGCCTGGCTACCGCGCGCTCCGGAGGATCCTCCTTCAATACATCCCACTCCACTACTACTCACTCTCGACACCGAACGTGCGACAA
GCGTCGTTATGGTGCAACGTATCCTCCTTCAATACATCCCTCTAAACCAGGCTCCTCAGAGCACACTGCCACTCCACTACTACTCACTCTTATCCTTCAATCCCTCCACACGACACCGAACGTGCGACAA
GCGTCGTTATGGTGCAACGTACTCCACTACTACTCACTCTGCCGCGAATGCACCAAGCTGTTCACCATAGTATCCTTCAATCCCTCCACATTTACTCCCTACACCTCCAACGACACCGAACGTGCGACAA
GCGTCGTTATGGTGCAACGTTATCCTTCAATCCCTCCACAGACATCAGATGCTGTGCTAGAAATGCACTGTTTACTCCCTACACCTCCAAATCCTCCTTCAATACATCCCCGACACCGAACGTGCGACAA
GCGTCGTTATGGTGCAACGTTTTACTCCCTACACCTCCAATGCTGTTGTCAGAAAGGAGGAAAAGGTACTATCCTCCTTCAATACATCCCACTCCACTACTACTCACTCTCGACACCGAACGTGCGACAA
GCGTCGTTATGGTGCAACGTATCCTCCTTCAATACATCCCGGCCGGGAAAGGGCTTCTGGTCAAATGCTGACTCCACTACTACTCACTCTTATCCTTCAATCCCTCCACACGACACCGAACGTGCGACAA
GCGTCGTTATGGTGCAACGTACTCCACTACTACTCACTCTCGGGCTCACCTGGGAGCTGGAAGACAAAGCTATCCTTCAATCCCTCCACATTTACTCCCTACACCTCCAACGACACCGAACGTGCGACAA
GCGTCGTTATGGTGCAACGTTATCCTTCAATCCCTCCACAACTGGCCCCCTGGATAACGAGTACTTCTACTTTACTCCCTACACCTCCAAATCCTCCTTCAATACATCCCCGACACCGAACGTGCGACAA
GCGTCGTTATGGTGCAACGTTTTACTCCCTACACCTCCAAGTACGAGAGTCAGCTGCAGATGATCCAGGTATCCTCCTTCAATACATCCCACTCCACTACTACTCACTCTCGACACCGAACGTGCGACAA
GCGTCGTTATGGTGCAACGTATCCTCCTTCAATACATCCCTGTCTCCCCTTCATTGTTGTTCTCATTGTGACTCCACTACTACTCACTCTTATCCTTCAATCCCTCCACACGACACCGAACGTGCGACAA
GCGTCGTTATGGTGCAACGTACTCCACTACTACTCACTCTCAACATCTCCTTCTATGCGACCATTGGGCTTATCCTTCAATCCCTCCACATTTACTCCCTACACCTCCAACGACACCGAACGTGCGACAA
GCGTCGTTATGGTGCAACGTTATCCTTCAATCCCTCCACATCAGAGTGGATTTAAAATGGAGCAGCCATTTTTACTCCCTACACCTCCAAATCCTCCTTCAATACATCCCCGACACCGAACGTGCGACAA
GCGTCGTTATGGTGCAACGTTTTACTCCCTACACCTCCAATTCCTGTCGACGCTAACTTCTATAAACTGAATCCTCCTTCAATACATCCCACTCCACTACTACTCACTCTCGACACCGAACGTGCGACAA
GCGTCGTTATGGTGCAACGTATCCTCCTTCAATACATCCCAAGAGTGACGTCTGGTCCTACGGCATCCTTACTCCACTACTACTCACTCTTATCCTTCAATCCCTCCACACGACACCGAACGTGCGACAA
GCGTCGTTATGGTGCAACGTACTCCACTACTACTCACTCTTGAGAGCTTATTTGAAGGGATCTACACAATTATCCTTCAATCCCTCCACATTTACTCCCTACACCTCCAACGACACCGAACGTGCGACAA
GCGTCGTTATGGTGCAACGTTATCCTTCAATCCCTCCACAACGCACGGCTGCCGGTGAAGTGGATGGCACTTTACTCCCTACACCTCCAAATCCTCCTTCAATACATCCCCGACACCGAACGTGCGACAA
GCGTCGTTATGGTGCAACGTTTTACTCCCTACACCTCCAACTGAGCGACTCCAGCTACGTCGTCAGGGGCATCCTCCTTCAATACATCCCACTCCACTACTACTCACTCTCGACACCGAACGTGCGACAA
GCGTCGTTATGGTGCAACGTATCCTCCTTCAATACATCCCGATCTGTGACTTTGGACTGGCCCGAGACATACTCCACTACTACTCACTCTTATCCTTCAATCCCTCCACACGACACCGAACGTGCGACAA
GCGTCGTTATGGTGCAACGTACTCCACTACTACTCACTCTATGTGTTGGTCACCCACGGGAAGGTGGTGATATCCTTCAATCCCTCCACATTTACTCCCTACACCTCCAACGACACCGAACGTGCGACAA
GCGTCGTTATGGTGCAACGTTATCCTTCAATCCCTCCACATCGTGTGTCCACAGAGACCTGGCAGCCAGGTTTACTCCCTACACCTCCAAATCCTCCTTCAATACATCCCCGACACCGAACGTGCGACAA
GCGTCGTTATGGTGCAACGTTTTACTCCCTACACCTCCAAGGCCAAAGGCATGGAATTCCTGGAGTTCAAATCCTCCTTCAATACATCCCACTCCACTACTACTCACTCTCGACACCGAACGTGCGACAA
GCGTCGTTATGGTGCAACGTATCCTCCTTCAATACATCCCTTGAAGACCTCCTTTGCTTTGCGTACCAAGACTCCACTACTACTCACTCTTATCCTTCAATCCCTCCACACGACACCGAACGTGCGACAA
GCGTCGTTATGGTGCAACGTACTCCACTACTACTCACTCTTGAATATGAAAACCAGAAGAGGCTGGCAGATATCCTTCAATCCCTCCACATTTACTCCCTACACCTCCAACGACACCGAACGTGCGACAA
GCGTCGTTATGGTGCAACGTTATCCTTCAATCCCTCCACACACCCGCCCTTGGATCAGCTCTCAGGGTTCTTTACTCCCTACACCTCCAAATCCTCCTTCAATACATCCCCGACACCGAACGTGCGACAA
GCGTCGTTATGGTGCAACGTTTTACTCCCTACACCTCCAACAGCATGCCTGGTTCACGAGAAGTTCAGTTATCCTCCTTCAATACATCCCACTCCACTACTACTCACTCTCGACACCGAACGTGCGACAA
GCGTCGTTATGGTGCAACGTATCCTCCTTCAATACATCCCTTTACCCTACTTTCCAGGCACATTCAAATTACTCCACTACTACTCACTCTTATCCTTCAATCCCTCCACACGACACCGAACGTGCGACAA
GCGTCGTTATGGTGCAACGTACTCCACTACTACTCACTCTGACAGAGATTTTTAAGGAACATAATTTCAGTATCCTTCAATCCCTCCACATTTACTCCCTACACCTCCAACGACACCGAACGTGCGACAA
GCGTCGTTATGGTGCAACGTTATCCTTCAATCCCTCCACAGAAGTAAAAGAGAGAAGTTTCACAGGACATTTTACTCCCTACACCTCCAAATCCTCCTTCAATACATCCCCGACACCGAACGTGCGACAA
GCGTCGTTATGGTGCAACGTTTTACTCCCTACACCTCCAATGTTGCTATGGTGACCTCCTCAACTACCTAATCCTCCTTCAATACATCCCACTCCACTACTACTCACTCTCGACACCGAACGTGCGACAA
GCGTCGTTATGGTGCAACGTATCCTCCTTCAATACATCCCGTCAGGGCCAGTGTACTTGATTTTTGAATAACTCCACTACTACTCACTCTTATCCTTCAATCCCTCCACACGACACCGAACGTGCGACAA
GCGTCGTTATGGTGCAACGTACTCCACTACTACTCACTCTACATCGTGAATCTGCTGGGGGCATGCACACTATCCTTCAATCCCTCCACATTTACTCCCTACACCTCCAACGACACCGAACGTGCGACAA
GCGTCGTTATGGTGCAACGTTATCCTTCAATCCCTCCACAAAAATGATGACCCACCTGGGACACCATGACTTTACTCCCTACACCTCCAAATCCTCCTTCAATACATCCCCGACACCGAACGTGCGACAA
GCGTCGTTATGGTGCAACGTTTTACTCCCTACACCTCCAACTGTGAAAAAGAAGCTCTCATGTCGGAGCTATCCTCCTTCAATACATCCCACTCCACTACTACTCACTCTCGACACCGAACGTGCGACAA
GCGTCGTTATGGTGCAACGTATCCTCCTTCAATACATCCCATTAGTAAAACGGGAGTCTCAATTCAGGTGACTCCACTACTACTCACTCTTATCCTTCAATCCCTCCACACGACACCGAACGTGCGACAA
GCGTCGTTATGGTGCAACGTACTCCACTACTACTCACTCTCGGGAGGGTGATGAACGCCACGGCCTATGGTATCCTTCAATCCCTCCACATTTACTCCCTACACCTCCAACGACACCGAACGTGCGACAA
GCGTCGTTATGGTGCAACGTTATCCTTCAATCCCTCCACACTTAAGTGGGAGTTCCCGAGAGAGAACTTATTTACTCCCTACACCTCCAAATCCTCCTTCAATACATCCCCGACACCGAACGTGCGACAA
GCGTCGTTATGGTGCAACGTTTTACTCCCTACACCTCCAACCCGCCACCCTAGCAGGCTGTAGACCACAGATCCTCCTTCAATACATCCCACTCCACTACTACTCACTCTCGACACCGAACGTGCGACAA
GCGTCGTTATGGTGCAACGTATCCTCCTTCAATACATCCCAGGCAGGCTCAGAGCCGCCATCGCCACAGGACTCCACTACTACTCACTCTTATCCTTCAATCCCTCCACACGACACCGAACGTGCGACAA
GCGTCGTTATGGTGCAACGTACTCCACTACTACTCACTCTTGGATGGAAATAAACTTTCTACTGTAGAAATATCCTTCAATCCCTCCACATTTACTCCCTACACCTCCAACGACACCGAACGTGCGACAA
GCGTCGTTATGGTGCAACGTTATCCTTCAATCCCTCCACACTTGTAAATACGTGAAACAAACCAAACCCGTTTACTCCCTACACCTCCAAATCCTCCTTCAATACATCCCCGACACCGAACGTGCGACAA
GCGTCGTTATGGTGCAACGTTTTACTCCCTACACCTCCAAGGAAAGCCATGTATCTGAAATATAGTATATATCCTCCTTCAATACATCCCACTCCACTACTACTCACTCTCGACACCGAACGTGCGACAA
GCGTCGTTATGGTGCAACGTATCCTCCTTCAATACATCCCATGAGACTTGTTGGTGAGCCCGCCTACCCTACTCCACTACTACTCACTCTTATCCTTCAATCCCTCCACACGACACCGAACGTGCGACAA
GCGTCGTTATGGTGCAACGTACTCCACTACTACTCACTCTACCTCTCCTCGCACAGGTGGGAGAGCCAATTATCCTTCAATCCCTCCACATTTACTCCCTACACCTCCAACGACACCGAACGTGCGACAA
GCGTCGTTATGGTGCAACGTTATCCTTCAATCCCTCCACACATTACTCCAAAGTGACTTCTATAAAATCATTTACTCCCTACACCTCCAAATCCTCCTTCAATACATCCCCGACACCGAACGTGCGACAA
GCGTCGTTATGGTGCAACGTTTTACTCCCTACACCTCCAATTCGCTGGACTTTTCTCTAGATGCTGTCTGATCCTCCTTCAATACATCCCACTCCACTACTACTCACTCTCGACACCGAACGTGCGACAA
GCGTCGTTATGGTGCAACGTATCCTCCTTCAATACATCCCGCCTCTGAGGAAGCGCCCTACAGGCCGTTGACTCCACTACTACTCACTCTTATCCTTCAATCCCTCCACACGACACCGAACGTGCGACAA
GCGTCGTTATGGTGCAACGTTTTCTACCACTAATCAACCCAGAGAAGGGCGGCGGAGGAGGCCTGCAGCCTATCCTTCAATCCCTCCACATTTACTCCCTACACCTCCAACGACACCGAACGTGCGACAA
GCGTCGTTATGGTGCAACGTTATCCTTCAATCCCTCCACAGCTTGCTACAGCCTTCACCACGCTACCTTCTTTACTCCCTACACCTCCAAACCCTCTAACTTCCATCACACGACACCGAACGTGCGACAA
GCGTCGTTATGGTGCAACGTTTTACTCCCTACACCTCCAATGGCCTCGGCCAGGGAATGGGGAGCATCCCACCCTCTAACTTCCATCACATTTCTACCACTAATCAACCCCGACACCGAACGTGCGACAA
GCGTCGTTATGGTGCAACGTACCCTCTAACTTCCATCACAGCTTGCCCTGTGCCTCCTCTGTCCTGCGTTTTTCTACCACTAATCAACCCTATCCTTCAATCCCTCCACACGACACCGAACGTGCGACAA
GCGTCGTTATGGTGCAACGTTTTCTACCACTAATCAACCCGGCAGGGCTCTGGGACACATTTCCTGTCACTATCCTTCAATCCCTCCACATTTACTCCCTACACCTCCAACGACACCGAACGTGCGACAA
GCGTCGTTATGGTGCAACGTTATCCTTCAATCCCTCCACAAGTACCAGTTTGAGGTTCTGTGCCCTGCACTTTACTCCCTACACCTCCAAACCCTCTAACTTCCATCACACGACACCGAACGTGCGACAA
GCGTCGTTATGGTGCAACGTTTTACTCCCTACACCTCCAATGTCATCTGCGCACCGATGGCTACCTATGCACCCTCTAACTTCCATCACATTTCTACCACTAATCAACCCCGACACCGAACGTGCGACAA
GCGTCGTTATGGTGCAACGTACCCTCTAACTTCCATCACACACTCCAGCAGGTGCTGTGACAAACAGAACTTTCTACCACTAATCAACCCTATCCTTCAATCCCTCCACACGACACCGAACGTGCGACAA
GCGTCGTTATGGTGCAACGTTTTCTACCACTAATCAACCCCCCAGGAGCCGCCTCTAATTTGAGTTTCCATATCCTTCAATCCCTCCACATTTACTCCCTACACCTCCAACGACACCGAACGTGCGACAA
GCGTCGTTATGGTGCAACGTTATCCTTCAATCCCTCCACACAATTGGGGAAAGAAGAAAATTTTCAGTGATTTACTCCCTACACCTCCAAACCCTCTAACTTCCATCACACGACACCGAACGTGCGACAA
GCGTCGTTATGGTGCAACGTTTTACTCCCTACACCTCCAATCACATCTTGCCTAGACTTTTTCAGTCCCAACCCTCTAACTTCCATCACATTTCTACCACTAATCAACCCCGACACCGAACGTGCGACAA
GCGTCGTTATGGTGCAACGTACCCTCTAACTTCCATCACAGATCGGGACACTTAGGGAAACACCTCAATGTTTCTACCACTAATCAACCCTATCCTTCAATCCCTCCACACGACACCGAACGTGCGACAA
GCGTCGTTATGGTGCAACGTTTTCTACCACTAATCAACCCTTAGGTTCTTCACTGGCTGGGTGCGCTCTTTATCCTTCAATCCCTCCACATTTACTCCCTACACCTCCAACGACACCGAACGTGCGACAA
GCGTCGTTATGGTGCAACGTTATCCTTCAATCCCTCCACAAAGAGTGGGACTGTGGCCTGAAGGACTGAGTTTACTCCCTACACCTCCAAACCCTCTAACTTCCATCACACGACACCGAACGTGCGACAA
GCGTCGTTATGGTGCAACGTTTTACTCCCTACACCTCCAAAATGTGATGCCGAGGCTACCTCTTTGCACCACCCTCTAACTTCCATCACATTTCTACCACTAATCAACCCCGACACCGAACGTGCGACAA
GCGTCGTTATGGTGCAACGTACCCTCTAACTTCCATCACAGGGAAGGGAGCTTTGGACTCACCAGGTGTGTTTCTACCACTAATCAACCCTATCCTTCAATCCCTCCACACGACACCGAACGTGCGACAA
GCGTCGTTATGGTGCAACGTTTTCTACCACTAATCAACCCCTGCTTCCACAAAAGCCGTTCCTCCAGGACTATCCTTCAATCCCTCCACATTTACTCCCTACACCTCCAACGACACCGAACGTGCGACAA
GCGTCGTTATGGTGCAACGTTATCCTTCAATCCCTCCACATGACCATTACAGTGCTGGGGCTTTTCAAACTTTACTCCCTACACCTCCAAACCCTCTAACTTCCATCACACGACACCGAACGTGCGACAA
GCGTCGTTATGGTGCAACGTTTTACTCCCTACACCTCCAAGTGAGCATAGCAGTTATCGTTTTGGTCGTCACCCTCTAACTTCCATCACATTTCTACCACTAATCAACCCCGACACCGAACGTGCGACAA
GCGTCGTTATGGTGCAACGTACCCTCTAACTTCCATCACAACACATCTTCGCCCCCTGTTTCTCTGACTTTTTCTACCACTAATCAACCCTATCCTTCAATCCCTCCACACGACACCGAACGTGCGACAA
GCGTCGTTATGGTGCAACGTTTTCTACCACTAATCAACCCGGCACACCATCAGGAAGCGTGGTCCTGAACTATCCTTCAATCCCTCCACATTTACTCCCTACACCTCCAACGACACCGAACGTGCGACAA
GCGTCGTTATGGTGCAACGTTATCCTTCAATCCCTCCACAAAAGACCCCACAAACCAAGCCAAAAGTCACTTTACTCCCTACACCTCCAAACCCTCTAACTTCCATCACACGACACCGAACGTGCGACAA
GCGTCGTTATGGTGCAACGTTTTACTCCCTACACCTCCAAGGGGAACACAGAGTACTTTACCTACTATTCACCCTCTAACTTCCATCACATTTCTACCACTAATCAACCCCGACACCGAACGTGCGACAA
GCGTCGTTATGGTGCAACGTACCCTCTAACTTCCATCACAGAGATGCCACAGGTCACTGAGATTCTTCAGTTTCTACCACTAATCAACCCTATCCTTCAATCCCTCCACACGACACCGAACGTGCGACAA
GCGTCGTTATGGTGCAACGTTTTCTACCACTAATCAACCCGGGAAATTGCTTTCCACAGAATTAATAGTGTATCCTTCAATCCCTCCACATTTACTCCCTACACCTCCAACGACACCGAACGTGCGACAA
GCGTCGTTATGGTGCAACGTTATCCTTCAATCCCTCCACAACTGAGCAAGAGTCTTTGCAGGCAAAACTATTTACTCCCTACACCTCCAAACCCTCTAACTTCCATCACACGACACCGAACGTGCGACAA
GCGTCGTTATGGTGCAACGTTTTACTCCCTACACCTCCAAGACAATGTGTGTGCATCAGGGGGTTGTTACACCCTCTAACTTCCATCACATTTCTACCACTAATCAACCCCGACACCGAACGTGCGACAA
GCGTCGTTATGGTGCAACGTACCCTCTAACTTCCATCACACTGTTTCTTCTCAATAGATTGTGAATACAATTTCTACCACTAATCAACCCTATCCTTCAATCCCTCCACACGACACCGAACGTGCGACAA
GCGTCGTTATGGTGCAACGTTTTCTACCACTAATCAACCCCTTGAATATTGTCCCCTACTATAGATCAGATATCCTTCAATCCCTCCACATTTACTCCCTACACCTCCAACGACACCGAACGTGCGACAA
GCGTCGTTATGGTGCAACGTTATCCTTCAATCCCTCCACAGTTCTGGGGCCCGAAATGCCCTATGTGAAGTTTACTCCCTACACCTCCAAACCCTCTAACTTCCATCACACGACACCGAACGTGCGACAA
GCGTCGTTATGGTGCAACGTTTTACTCCCTACACCTCCAATATCACATAACATGTAACAGATGACAGTGTACCCTCTAACTTCCATCACATTTCTACCACTAATCAACCCCGACACCGAACGTGCGACAA
GCGTCGTTATGGTGCAACGTACCCTCTAACTTCCATCACATAGTCTTTCAGTAAATGAGAGTGTGCATAGTTTCTACCACTAATCAACCCTATCCTTCAATCCCTCCACACGACACCGAACGTGCGACAA
GCGTCGTTATGGTGCAACGTTTTCTACCACTAATCAACCCCATTTTGTTTTAGAGAAGGATGCCCTTATATATCCTTCAATCCCTCCACATTTACTCCCTACACCTCCAACGACACCGAACGTGCGACAA
GCGTCGTTATGGTGCAACGTTATCCTTCAATCCCTCCACAGCTTTAATAAATTTGTCTGTGATTAGAGGCTTTACTCCCTACACCTCCAAACCCTCTAACTTCCATCACACGACACCGAACGTGCGACAA
GCGTCGTTATGGTGCAACGTTTTACTCCCTACACCTCCAACTCAATGTCAAATTTCCATATTCAAGTGTTACCCTCTAACTTCCATCACATTTCTACCACTAATCAACCCCGACACCGAACGTGCGACAA
GCGTCGTTATGGTGCAACGTACCCTCTAACTTCCATCACAGTTGATTCTGAATTTCTTCCCCATCCCAGATTTCTACCACTAATCAACCCTATCCTTCAATCCCTCCACACGACACCGAACGTGCGACAA
GCGTCGTTATGGTGCAACGTTTTCTACCACTAATCAACCCTAGCCATTCATTCCATAGCTACACAAATTATATCCTTCAATCCCTCCACATTTACTCCCTACACCTCCAACGACACCGAACGTGCGACAA
GCGTCGTTATGGTGCAACGTTATCCTTCAATCCCTCCACACTCTTCAGACCCAATGACCTGCACTTCATTTTTACTCCCTACACCTCCAAACCCTCTAACTTCCATCACACGACACCGAACGTGCGACAA
GCGTCGTTATGGTGCAACGTTTTACTCCCTACACCTCCAATGTTATCTTACACACTAACATCTTTCTGCAACCCTCTAACTTCCATCACATTTCTACCACTAATCAACCCCGACACCGAACGTGCGACAA
GCGTCGTTATGGTGCAACGTACCCTCTAACTTCCATCACACTCCTACAGCCTTTCTTTCTACCCTTCACCTTTCTACCACTAATCAACCCTATCCTTCAATCCCTCCACACGACACCGAACGTGCGACAA
GCGTCGTTATGGTGCAACGTTTTCTACCACTAATCAACCCACCCATTTCCTTACAATTAAACATGGAGTCTATCCTTCAATCCCTCCACATTTACTCCCTACACCTCCAACGACACCGAACGTGCGACAA
GCGTCGTTATGGTGCAACGTTATCCTTCAATCCCTCCACAGCTCTCACATTCATCACTCAGTTTCCTACATTTACTCCCTACACCTCCAAACCCTCTAACTTCCATCACACGACACCGAACGTGCGACAA
GCGTCGTTATGGTGCAACGTTTTACTCCCTACACCTCCAAAGGTTCATTCCTTTGAGGGTTAAAGCCTTTACCCTCTAACTTCCATCACATTTCTACCACTAATCAACCCCGACACCGAACGTGCGACAA
GCGTCGTTATGGTGCAACGTACCCTCTAACTTCCATCACATGCAGGTAGGAGTAATGTTCTTACTACTACTTTCTACCACTAATCAACCCTATCCTTCAATCCCTCCACACGACACCGAACGTGCGACAA
GCGTCGTTATGGTGCAACGTTTTCTACCACTAATCAACCCTCAGTTAAGTACAGGATCTCCTGCGTCCTTTATCCTTCAATCCCTCCACATTTACTCCCTACACCTCCAACGACACCGAACGTGCGACAA
GCGTCGTTATGGTGCAACGTTATCCTTCAATCCCTCCACACTCCAGAAATTGTTTCAATGGCAGAATAAGTTTACTCCCTACACCTCCAAACCCTCTAACTTCCATCACACGACACCGAACGTGCGACAA
GCGTCGTTATGGTGCAACGTTTTACTCCCTACACCTCCAAACTTCCTTTGATTTCTGGTTGTGGTGGTCAACCCTCTAACTTCCATCACATTTCTACCACTAATCAACCCCGACACCGAACGTGCGACAA
GCGTCGTTATGGTGCAACGTACCCTCTAACTTCCATCACAAATCATTTCTTGACAAACCAGACAAGATAGTTTCTACCACTAATCAACCCTATCCTTCAATCCCTCCACACGACACCGAACGTGCGACAA
GCGTCGTTATGGTGCAACGTACCCTTTACAAACACACCCTCCGGACTGGGATATTAAATATACGACACATTATCCTTCAATCCCTCCACATTTACTCCCTACACCTCCAACGACACCGAACGTGCGACAA
GCGTCGTTATGGTGCAACGTTATCCTTCAATCCCTCCACAGGAAAATTGGGAGAAGTCTCCTTGGTTTGGTTTACTCCCTACACCTCCAAACCACAACCCATTCCTTTCACGACACCGAACGTGCGACAA
GCGTCGTTATGGTGCAACGTTTTACTCCCTACACCTCCAATTCTTCGTTTTCTTGACTGGGCTTTCCCCAACCACAACCCATTCCTTTCAACCCTTTACAAACACACCCTCGACACCGAACGTGCGACAA
GCGTCGTTATGGTGCAACGTACCACAACCCATTCCTTTCAGAGGAGTAAAGGAGGACCGAAGAGGAGGAGACCCTTTACAAACACACCCTTATCCTTCAATCCCTCCACACGACACCGAACGTGCGACAA
GCGTCGTTATGGTGCAACGTACCCTTTACAAACACACCCTGTTCGGTTACATGTGGGCTGCTGACTGGCCTATCCTTCAATCCCTCCACATTTACTCCCTACACCTCCAACGACACCGAACGTGCGACAA
GCGTCGTTATGGTGCAACGTTATCCTTCAATCCCTCCACATTTGATTGACAGCTGGAGTGGCAAAAAGCCTTTACTCCCTACACCTCCAAACCACAACCCATTCCTTTCACGACACCGAACGTGCGACAA
GCGTCGTTATGGTGCAACGTTTTACTCCCTACACCTCCAAATCATTCATTCACTACCTTGACATTCCGGGACCACAACCCATTCCTTTCAACCCTTTACAAACACACCCTCGACACCGAACGTGCGACAA
GCGTCGTTATGGTGCAACGTACCACAACCCATTCCTTTCAGGTCTGAAAGATTGCTCCTCTTCATCATCAACCCTTTACAAACACACCCTTATCCTTCAATCCCTCCACACGACACCGAACGTGCGACAA
GCGTCGTTATGGTGCAACGTACCCTTTACAAACACACCCTCAGAAACCCCTCGCGGAGTTTTACTGGAAGTATCCTTCAATCCCTCCACATTTACTCCCTACACCTCCAACGACACCGAACGTGCGACAA
GCGTCGTTATGGTGCAACGTTATCCTTCAATCCCTCCACACTTTGAACAATACTTTAAAAAGAGAGGATCTTTACTCCCTACACCTCCAAACCACAACCCATTCCTTTCACGACACCGAACGTGCGACAA
GCGTCGTTATGGTGCAACGTTTTACTCCCTACACCTCCAAGAGAGGGAAAGACAAAATACCTACCAGAGAACCACAACCCATTCCTTTCAACCCTTTACAAACACACCCTCGACACCGAACGTGCGACAA
GCGTCGTTATGGTGCAACGTACCACAACCCATTCCTTTCACGAGCGCGAGTGAGAGCGAGCGAGAAAGAGACCCTTTACAAACACACCCTTATCCTTCAATCCCTCCACACGACACCGAACGTGCGACAA
GCGTCGTTATGGTGCAACGTACCCTTTACAAACACACCCTGCAGGCACCCCAGGACCCTCCAGTGGGGGCTATCCTTCAATCCCTCCACATTTACTCCCTACACCTCCAACGACACCGAACGTGCGACAA
GCGTCGTTATGGTGCAACGTTATCCTTCAATCCCTCCACAGCCAGCCAGCATGGGATCTGCTGTCAACGATTTACTCCCTACACCTCCAAACCACAACCCATTCCTTTCACGACACCGAACGTGCGACAA
GCGTCGTTATGGTGCAACGTTTTACTCCCTACACCTCCAACAGAAGAACAGAAGAAACAGTTAGCGCAAGACCACAACCCATTCCTTTCAACCCTTTACAAACACACCCTCGACACCGAACGTGCGACAA
GCGTCGTTATGGTGCAACGTACCACAACCCATTCCTTTCACAAAGTCGCGACAAATATCATGAGAGCGTGACCCTTTACAAACACACCCTTATCCTTCAATCCCTCCACACGACACCGAACGTGCGACAA
GCGTCGTTATGGTGCAACGTACCCTTTACAAACACACCCTACAGGTGATGACGACGATCCAGACAAGGACTATCCTTCAATCCCTCCACATTTACTCCCTACACCTCCAACGACACCGAACGTGCGACAA
GCGTCGTTATGGTGCAACGTTATCCTTCAATCCCTCCACAATGCTTCCCAGAGTGGAGACAACAGCAGTGTTTACTCCCTACACCTCCAAACCACAACCCATTCCTTTCACGACACCGAACGTGCGACAA
GCGTCGTTATGGTGCAACGTTTTACTCCCTACACCTCCAAAGCACAGAGCCCCACAATGTTAAATTCTGTACCACAACCCATTCCTTTCAACCCTTTACAAACACACCCTCGACACCGAACGTGCGACAA
GCGTCGTTATGGTGCAACGTACCACAACCCATTCCTTTCAAGCCAAGGAGCAGCGTATAGTCCAGAGGGTACCCTTTACAAACACACCCTTATCCTTCAATCCCTCCACACGACACCGAACGTGCGACAA
GCGTCGTTATGGTGCAACGTACCCTTTACAAACACACCCTTTTAAACCTGTTGGGCCAATGAGAAAAGAATATCCTTCAATCCCTCCACATTTACTCCCTACACCTCCAACGACACCGAACGTGCGACAA
GCGTCGTTATGGTGCAACGTTATCCTTCAATCCCTCCACAAATTCACTATCCAGAAGAGACTGTGGTATATTTACTCCCTACACCTCCAAACCACAACCCATTCCTTTCACGACACCGAACGTGCGACAA
GCGTCGTTATGGTGCAACGTTTTACTCCCTACACCTCCAACCAAAAGAATGACTGTCTTGGTTCATCAGTACCACAACCCATTCCTTTCAACCCTTTACAAACACACCCTCGACACCGAACGTGCGACAA
GCGTCGTTATGGTGCAACGTACCACAACCCATTCCTTTCAATCCTTGTTTTCCACACTATGTGTGTTGTTACCCTTTACAAACACACCCTTATCCTTCAATCCCTCCACACGACACCGAACGTGCGACAA
GCGTCGTTATGGTGCAACGTACCCTTTACAAACACACCCTGTTAAACTTGTACATTTCTGTTGATCACTCTATCCTTCAATCCCTCCACATTTACTCCCTACACCTCCAACGACACCGAACGTGCGACAA
GCGTCGTTATGGTGCAACGTTATCCTTCAATCCCTCCACAATAACTACTGTAGCATAAACATAGGGACTATTTACTCCCTACACCTCCAAACCACAACCCATTCCTTTCACGACACCGAACGTGCGACAA
GCGTCGTTATGGTGCAACGTTTTACTCCCTACACCTCCAAAAAGATCCTCTGGAGAAAGACTCCGAGAGTACCACAACCCATTCCTTTCAACCCTTTACAAACACACCCTCGACACCGAACGTGCGACAA
GCGTCGTTATGGTGCAACGTACCACAACCCATTCCTTTCAGACGGGCTCATCGAGACAATTTTGTCCATGACCCTTTACAAACACACCCTTATCCTTCAATCCCTCCACACGACACCGAACGTGCGACAA
GCGTCGTTATGGTGCAACGTACCCTTTACAAACACACCCTACTTTTTGTCATTTTTCATCAAGCAACAGATATCCTTCAATCCCTCCACATTTACTCCCTACACCTCCAACGACACCGAACGTGCGACAA
GCGTCGTTATGGTGCAACGTTATCCTTCAATCCCTCCACATTAATATGAAACTCCAGACAGCTGTGATTATTTACTCCCTACACCTCCAAACCACAACCCATTCCTTTCACGACACCGAACGTGCGACAA
GCGTCGTTATGGTGCAACGTTTTACTCCCTACACCTCCAAAGACTCTCTGAACTTTGACCAGATGTGACAACCACAACCCATTCCTTTCAACCCTTTACAAACACACCCTCGACACCGAACGTGCGACAA
GCGTCGTTATGGTGCAACGTACCACAACCCATTCCTTTCAGAAGAAGGAAACACACGCAAAAACTATTTTACCCTTTACAAACACACCCTTATCCTTCAATCCCTCCACACGACACCGAACGTGCGACAA
GCGTCGTTATGGTGCAACGTACCCTTTACAAACACACCCTATTCATGCCCAATAGTATAAGGGAACTCAATATCCTTCAATCCCTCCACATTTACTCCCTACACCTCCAACGACACCGAACGTGCGACAA
GCGTCGTTATGGTGCAACGTTATCCTTCAATCCCTCCACAATACTTGTATGAGGACTGTGACGTTATGTTTTTACTCCCTACACCTCCAAACCACAACCCATTCCTTTCACGACACCGAACGTGCGACAA
GCGTCGTTATGGTGCAACGTTTTACTCCCTACACCTCCAACTGTTACCTTTAAGCTTTGTCAAATTTACAACCACAACCCATTCCTTTCAACCCTTTACAAACACACCCTCGACACCGAACGTGCGACAA
GCGTCGTTATGGTGCAACGTACCACAACCCATTCCTTTCACTCAGCACGTGTTCCTCACTAGAAGAAAATACCCTTTACAAACACACCCTTATCCTTCAATCCCTCCACACGACACCGAACGTGCGACAA
GCGTCGTTATGGTGCAACGTACCCTTTACAAACACACCCTTTGGTATTGTATGTCCATGGGGTCCTCTTTTATCCTTCAATCCCTCCACATTTACTCCCTACACCTCCAACGACACCGAACGTGCGACAA
GCGTCGTTATGGTGCAACGTTATCCTTCAATCCCTCCACATGTTTTTGCTAGTATCAGATCTGCTGTGGATTTACTCCCTACACCTCCAAACCACAACCCATTCCTTTCACGACACCGAACGTGCGACAA
GCGTCGTTATGGTGCAACGTTTTACTCCCTACACCTCCAACGTACAGAGTTCGGTCTTTTAATTGTTTCAACCACAACCCATTCCTTTCAACCCTTTACAAACACACCCTCGACACCGAACGTGCGACAA
GCGTCGTTATGGTGCAACGTACCACAACCCATTCCTTTCAAAAAGGAGCAAGAGAATACTGTAACAAACTACCCTTTACAAACACACCCTTATCCTTCAATCCCTCCACACGACACCGAACGTGCGACAA
GCGTCGTTATGGTGCAACGTACCCTTTACAAACACACCCTTGCACCATAAGTAGGATTCTATCAGGAACTTATCCTTCAATCCCTCCACATTTACTCCCTACACCTCCAACGACACCGAACGTGCGACAA
GCGTCGTTATGGTGCAACGTTATCCTTCAATCCCTCCACAGCAGCTTTCCTCAACGCACATACACACACATTTACTCCCTACACCTCCAAACCACAACCCATTCCTTTCACGACACCGAACGTGCGACAA
GCGTCGTTATGGTGCAACGTTTTACTCCCTACACCTCCAACTTGGCTGTGGACAAAACAATCTTAAGTTGACCACAACCCATTCCTTTCAACCCTTTACAAACACACCCTCGACACCGAACGTGCGACAA
GCGTCGTTATGGTGCAACGTACCACAACCCATTCCTTTCATCTTCAAAGAGCTTGCCAGTGAAGATCTAGACCCTTTACAAACACACCCTTATCCTTCAATCCCTCCACACGACACCGAACGTGCGACAA
GCGTCGTTATGGTGCAACGTACCCTTTACAAACACACCCTGCCAATTCTTATTATGATTTTGGGGGACTGTATCCTTCAATCCCTCCACATTTACTCCCTACACCTCCAACGACACCGAACGTGCGACAA
GCGTCGTTATGGTGCAACGTTATCCTTCAATCCCTCCACACAAACAGATCTTTATAGTTTGTGCTTCATATTTACTCCCTACACCTCCAAACCACAACCCATTCCTTTCACGACACCGAACGTGCGACAA
GCGTCGTTATGGTGCAACGTTTTACTCCCTACACCTCCAATAGAATGTGTTTTCATGCCCGGCCTTTGTTACCACAACCCATTCCTTTCAACCCTTTACAAACACACCCTCGACACCGAACGTGCGACAA
GCGTCGTTATGGTGCAACGTACCACAACCCATTCCTTTCATTGTCTGAACCTCATCACTAACTCCAGCGGACCCTTTACAAACACACCCTTATCCTTCAATCCCTCCACACGACACCGAACGTGCGACAA
GCGTCGTTATGGTGCAACGTACATTACACCTCATTCTCCCCCCGGGATGCAAGGACCTGAGGGGCCACATTTTACTCCCTACACCTCCAATATTCACCTTACAAACCCTCCGACACCGAACGTGCGACAA
GCGTCGTTATGGTGCAACGTTTTACTCCCTACACCTCCAATAAGGAAAAAGGAGACTTTGCCCCAACAGGTATTCACCTTACAAACCCTCATCCTCCTTCAATACATCCCCGACACCGAACGTGCGACAA
GCGTCGTTATGGTGCAACGTTATTCACCTTACAAACCCTCGGGCCAGATGGGCTCCAGCTTCCAAGGACCATCCTCCTTCAATACATCCCACATTACACCTCATTCTCCCCGACACCGAACGTGCGACAA
GCGTCGTTATGGTGCAACGTATCCTCCTTCAATACATCCCAGGTTTTCCGGGACAGCCTGGCATGCCAGGACATTACACCTCATTCTCCCTTTACTCCCTACACCTCCAACGACACCGAACGTGCGACAA
GCGTCGTTATGGTGCAACGTACATTACACCTCATTCTCCCGCTCCAGGCTTCCCAGGTGAAAGGGGAGAATTTACTCCCTACACCTCCAATATTCACCTTACAAACCCTCCGACACCGAACGTGCGACAA
GCGTCGTTATGGTGCAACGTTTTACTCCCTACACCTCCAACAGGGTTGAGAGGAGAGCCCGGCCCTAAAGTATTCACCTTACAAACCCTCATCCTCCTTCAATACATCCCCGACACCGAACGTGCGACAA
GCGTCGTTATGGTGCAACGTTATTCACCTTACAAACCCTCGGGTACCCAGGTCTCCCAGGCCGGCAGGGCATCCTCCTTCAATACATCCCACATTACACCTCATTCTCCCCGACACCGAACGTGCGACAA
GCGTCGTTATGGTGCAACGTATCCTCCTTCAATACATCCCTTCCGGGCTCCTCAGGACCCAGGGGCGACCACATTACACCTCATTCTCCCTTTACTCCCTACACCTCCAACGACACCGAACGTGCGACAA
GCGTCGTTATGGTGCAACGTACATTACACCTCATTCTCCCCCTCCCTGGCCTTCCTGGACAGCAGGGGACTTTACTCCCTACACCTCCAATATTCACCTTACAAACCCTCCGACACCGAACGTGCGACAA
GCGTCGTTATGGTGCAACGTTTTACTCCCTACACCTCCAAGCTGTGGGCCAGCCAGGAATTGGATTTCCTTATTCACCTTACAAACCCTCATCCTCCTTCAATACATCCCCGACACCGAACGTGCGACAA
GCGTCGTTATGGTGCAACGTTATTCACCTTACAAACCCTCACCCCCAGGAGTTGGCCCCATTGGTCCTGTATCCTCCTTCAATACATCCCACATTACACCTCATTCTCCCCGACACCGAACGTGCGACAA
GCGTCGTTATGGTGCAACGTATCCTCCTTCAATACATCCCGCCCAGCTGGCCAGAAGGGAGAGCCGGGCAACATTACACCTCATTCTCCCTTTACTCCCTACACCTCCAACGACACCGAACGTGCGACAA
GCGTCGTTATGGTGCAACGTACATTACACCTCATTCTCCCCAGTGCCGGAACCCCAGGGATGCCAGGGTCTTTACTCCCTACACCTCCAATATTCACCTTACAAACCCTCCGACACCGAACGTGCGACAA
GCGTCGTTATGGTGCAACGTTTTACTCCCTACACCTCCAAAAGGTGTGCCTGGCATCCCTGGCTCACAGGTATTCACCTTACAAACCCTCATCCTCCTTCAATACATCCCCGACACCGAACGTGCGACAA
GCGTCGTTATGGTGCAACGTTATTCACCTTACAAACCCTCGAGGACCTCAGGGTCAACCTGGCCTGCCAGATCCTCCTTCAATACATCCCACATTACACCTCATTCTCCCCGACACCGAACGTGCGACAA
GCGTCGTTATGGTGCAACGTATCCTCCTTCAATACATCCCGGTCACCCTGTGGAGGGGCCCAAAGGAGACACATTACACCTCATTCTCCCTTTACTCCCTACACCTCCAACGACACCGAACGTGCGACAA
GCGTCGTTATGGTGCAACGTACATTACACCTCATTCTCCCCCTGGTCCTGAGGGTCCCCCTGGTCTTAAATTTACTCCCTACACCTCCAATATTCACCTTACAAACCCTCCGACACCGAACGTGCGACAA
GCGTCGTTATGGTGCAACGTTTTACTCCCTACACCTCCAAGGCCCTAAGGGAGACCCAGGATTCCAAGGCTATTCACCTTACAAACCCTCATCCTCCTTCAATACATCCCCGACACCGAACGTGCGACAA
GCGTCGTTATGGTGCAACGTTATTCACCTTACAAACCCTCACAGTCAGACCATTCAGATTCCGCAGTGCCATCCTCCTTCAATACATCCCACATTACACCTCATTCTCCCCGACACCGAACGTGCGACAA
GCGTCGTTATGGTGCAACGTATCCTCCTTCAATACATCCCCCATGTCCATGGCACCCATCTCTGGGGACAACATTACACCTCATTCTCCCTTTACTCCCTACACCTCCAACGACACCGAACGTGCGACAA
GCGTCGTTATGGTGCAACGTACATTACACCTCATTCTCCCCGTCTGCAACTTCGCCTCCAGGAACGACTATTTACTCCCTACACCTCCAATATTCACCTTACAAACCCTCCGACACCGAACGTGCGACAA
GCGTCGTTATGGTGCAACGTTTTACTCCCTACACCTCCAACCATGCCCTTTCTCTTCTGCAACATCAACATATTCACCTTACAAACCCTCATCCTCCTTCAATACATCCCCGACACCGAACGTGCGACAA
GCGTCGTTATGGTGCAACGTTATTCACCTTACAAACCCTCCAACGAGCGTGCCCACGGGCAGGACTTGGGATCCTCCTTCAATACATCCCACATTACACCTCATTCTCCCCGACACCGAACGTGCGACAA
GCGTCGTTATGGTGCAACGTATCCTCCTTCAATACATCCCCCACTGTGTCCCCCAGGGACCAAAATTCTTACATTACACCTCATTCTCCCTTTACTCCCTACACCTCCAACGACACCGAACGTGCGACAA
GCGTCGTTATGGTGCAACGTACATTACACCTCATTCTCCCCAGGTACCCCATCTGTGGACCATGGCTTCCTTTACTCCCTACACCTCCAATATTCACCTTACAAACCCTCCGACACCGAACGTGCGACAA
GCGTCGTTATGGTGCAACGTTTTACTCCCTACACCTCCAACTGGTCCAAGAGGGTTTCCTGGCCCACCAGTATTCACCTTACAAACCCTCATCCTCCTTCAATACATCCCCGACACCGAACGTGCGACAA
GCGTCGTTATGGTGCAACGTTATTCACCTTACAAACCCTCCAGAAAGGAGAGACAGGACCCTTTGGACCAATCCTCCTTCAATACATCCCACATTACACCTCATTCTCCCCGACACCGAACGTGCGACAA
GCGTCGTTATGGTGCAACGTATCCTCCTTCAATACATCCCAGAGCCTGTTGTTAAATAAAGCGCACTTGGACATTACACCTCATTCTCCCTTTACTCCCTACACCTCCAACGACACCGAACGTGCGACAA
GCGTCGTTATGGTGCAACGTACATTACACCTCATTCTCCCGGTCCAAAGGTTAGATGGAAAATAAATAAATTTACTCCCTACACCTCCAATATTCACCTTACAAACCCTCCGACACCGAACGTGCGACAA
GCGTCGTTATGGTGCAACGTTTTACTCCCTACACCTCCAAGCCCTGTGTGGTACTATGCAGCTGCTTTTGTATTCACCTTACAAACCCTCATCCTCCTTCAATACATCCCCGACACCGAACGTGCGACAA
GCGTCGTTATGGTGCAACGTTATTCACCTTACAAACCCTCGAACTGGTTTCTTCCACTTTCTACATGGAAATCCTCCTTCAATACATCCCACATTACACCTCATTCTCCCCGACACCGAACGTGCGACAA
GCGTCGTTATGGTGCAACGTATCCTCCTTCAATACATCCCCCTCGAGGGGCTATGCAGAGAACAGTCAAGACATTACACCTCATTCTCCCTTTACTCCCTACACCTCCAACGACACCGAACGTGCGACAA
GCGTCGTTATGGTGCAACGTACATTACACCTCATTCTCCCCATCCTGTCACCCCAGATGTGAGTGCTGTCTTTACTCCCTACACCTCCAATATTCACCTTACAAACCCTCCGACACCGAACGTGCGACAA
GCGTCGTTATGGTGCAACGTTTTACTCCCTACACCTCCAACCATAAGAAACCCAAAGGTGCTAGGGGCGTTATTCACCTTACAAACCCTCATCCTCCTTCAATACATCCCCGACACCGAACGTGCGACAA
GCGTCGTTATGGTGCAACGTTATTCACCTTACAAACCCTCTGATCCAATAAAAGATGAATTGCATTTTGCATCCTCCTTCAATACATCCCACATTACACCTCATTCTCCCCGACACCGAACGTGCGACAA
GCGTCGTTATGGTGCAACGTATCCTCCTTCAATACATCCCGCTGAAGGAGAAGGACAGGCAGCGGAGAGCACATTACACCTCATTCTCCCTTTACTCCCTACACCTCCAACGACACCGAACGTGCGACAA
GCGTCGTTATGGTGCAACGTACATTACACCTCATTCTCCCACCATAAAGTGCCTTATAGGGATTCGCGTATTTACTCCCTACACCTCCAATATTCACCTTACAAACCCTCCGACACCGAACGTGCGACAA
GCGTCGTTATGGTGCAACGTTTTACTCCCTACACCTCCAATATCCTGTGTACCTCACTGTCCACTATGAATATTCACCTTACAAACCCTCATCCTCCTTCAATACATCCCCGACACCGAACGTGCGACAA
GCGTCGTTATGGTGCAACGTTATTCACCTTACAAACCCTCCCTCTGCCACCGTCACAACATGGTGCTACTATCCTCCTTCAATACATCCCACATTACACCTCATTCTCCCCGACACCGAACGTGCGACAA
GCGTCGTTATGGTGCAACGTATCCTCCTTCAATACATCCCAGCTGCGAACACACGTCAGCCGCTGCCAAGACATTACACCTCATTCTCCCTTTACTCCCTACACCTCCAACGACACCGAACGTGCGACAA
GCGTCGTTATGGTGCAACGTACATTACACCTCATTCTCCCCGCCACCATAGAGAGAAGCGAGATGTTCAATTTACTCCCTACACCTCCAATATTCACCTTACAAACCCTCCGACACCGAACGTGCGACAA
GCGTCGTTATGGTGCAACGTTTTACTCCCTACACCTCCAATTCATCGAGTGCCACGGCAGAGGAACGTGCTATTCACCTTACAAACCCTCATCCTCCTTCAATACATCCCCGACACCGAACGTGCGACAA
GCGTCGTTATGGTGCAACGTTATTCACCTTACAAACCCTCGTCCTGTCTGGAAGAGTTTAGAAGCGCCCCATCCTCCTTCAATACATCCCACATTACACCTCATTCTCCCCGACACCGAACGTGCGACAA
GCGTCGTTATGGTGCAACGTATCCTCCTTCAATACATCCCGCCCCTGCAGGGAGTGGACAGGTCGCAGGAACATTACACCTCATTCTCCCTTTACTCCCTACACCTCCAACGACACCGAACGTGCGACAA
GCGTCGTTATGGTGCAACGTACATTACACCTCATTCTCCCAGCCCTGTGCCTGGCGCTTCTTGCTTCTGCTTTACTCCCTACACCTCCAATATTCACCTTACAAACCCTCCGACACCGAACGTGCGACAA
GCGTCGTTATGGTGCAACGTTTTACTCCCTACACCTCCAAGTTGAAAGAGAAGTTACCACACGTACCACTTATTCACCTTACAAACCCTCATCCTCCTTCAATACATCCCCGACACCGAACGTGCGACAA
GCGTCGTTATGGTGCAACGTTATTCACCTTACAAACCCTCGCCTTCTGTGTAATTTCTTTAAATGTGTATATCCTCCTTCAATACATCCCACATTACACCTCATTCTCCCCGACACCGAACGTGCGACAA
GCGTCGTTATGGTGCAACGTATCCTCCTTCAATACATCCCGTGACATTTCACTAAAAGTACCCACCCTCCACATTACACCTCATTCTCCCTTTACTCCCTACACCTCCAACGACACCGAACGTGCGACAA
GCGTCGTTATGGTGCAACGTACTCCACTACTACTCACTCTTGCTGGATCTCTACAATGCCATGGCTAGCGACATTACACCTCATTCTCCCTTTACTCCCTACACCTCCAACGACACCGAACGTGCGACAA
GCGTCGTTATGGTGCAACGTACATTACACCTCATTCTCCCTCTATTTTGGGTTTGCCTCACAGACCCAGGTTTACTCCCTACACCTCCAAACACTACCACCATTTCCTATCGACACCGAACGTGCGACAA
GCGTCGTTATGGTGCAACGTTTTACTCCCTACACCTCCAATGAGAGACGGGAAATACAGAGGGAAATTCTACACTACCACCATTTCCTATACTCCACTACTACTCACTCTCGACACCGAACGTGCGACAA
GCGTCGTTATGGTGCAACGTACACTACCACCATTTCCTATAAAGGAGGCTTGGGAGACAATCACGTTCACACTCCACTACTACTCACTCTACATTACACCTCATTCTCCCCGACACCGAACGTGCGACAA
GCGTCGTTATGGTGCAACGTACTCCACTACTACTCACTCTCTGGAGCGGCTGGGTTCAAGTGGGTTATGCACATTACACCTCATTCTCCCTTTACTCCCTACACCTCCAACGACACCGAACGTGCGACAA
GCGTCGTTATGGTGCAACGTACATTACACCTCATTCTCCCTTTTGCTTTTGCACAAAAATGCATTGGACTTTTACTCCCTACACCTCCAAACACTACCACCATTTCCTATCGACACCGAACGTGCGACAA
GCGTCGTTATGGTGCAACGTTTTACTCCCTACACCTCCAACAAGTGGACAAGAAGGATTAAAAATATCGAACACTACCACCATTTCCTATACTCCACTACTACTCACTCTCGACACCGAACGTGCGACAA
GCGTCGTTATGGTGCAACGTACACTACCACCATTTCCTATACAGGTAAATTTGTTTTTACATCTCCTGGTACTCCACTACTACTCACTCTACATTACACCTCATTCTCCCCGACACCGAACGTGCGACAA
GCGTCGTTATGGTGCAACGTACTCCACTACTACTCACTCTGCGGTGTTCAGAAATATCACTGTCATGAAGACATTACACCTCATTCTCCCTTTACTCCCTACACCTCCAACGACACCGAACGTGCGACAA
GCGTCGTTATGGTGCAACGTACATTACACCTCATTCTCCCCAACTTTCTAAGGAATAACTACTCTTGACGTTTACTCCCTACACCTCCAAACACTACCACCATTTCCTATCGACACCGAACGTGCGACAA
GCGTCGTTATGGTGCAACGTTTTACTCCCTACACCTCCAACTTAACAACTGTGGATAATTAGAAATCTGAACACTACCACCATTTCCTATACTCCACTACTACTCACTCTCGACACCGAACGTGCGACAA
GCGTCGTTATGGTGCAACGTACACTACCACCATTTCCTATCATAGGAATGCATAGGTTATTTGATCAAATACTCCACTACTACTCACTCTACATTACACCTCATTCTCCCCGACACCGAACGTGCGACAA
GCGTCGTTATGGTGCAACGTACTCCACTACTACTCACTCTAAATACCAAAGGCCTGATTAGCATAAATTCACATTACACCTCATTCTCCCTTTACTCCCTACACCTCCAACGACACCGAACGTGCGACAA
GCGTCGTTATGGTGCAACGTACATTACACCTCATTCTCCCTCAGAGCAAGTGAAGAGAACTTGGGAGCTATTTACTCCCTACACCTCCAAACACTACCACCATTTCCTATCGACACCGAACGTGCGACAA
GCGTCGTTATGGTGCAACGTTTTACTCCCTACACCTCCAACTTTGGAAAGAGTTCAAGTGTTGAGAAGAAACACTACCACCATTTCCTATACTCCACTACTACTCACTCTCGACACCGAACGTGCGACAA
GCGTCGTTATGGTGCAACGTACACTACCACCATTTCCTATAATCTAATTCCAACACCAAGGTGCAGATCAACTCCACTACTACTCACTCTACATTACACCTCATTCTCCCCGACACCGAACGTGCGACAA
GCGTCGTTATGGTGCAACGTACTCCACTACTACTCACTCTGATGTTCAAGTTATCACTAGGCTGCCGGACACATTACACCTCATTCTCCCTTTACTCCCTACACCTCCAACGACACCGAACGTGCGACAA
GCGTCGTTATGGTGCAACGTACATTACACCTCATTCTCCCGGAAACACATTTACTTGAACACTATAACCTTTTACTCCCTACACCTCCAAACACTACCACCATTTCCTATCGACACCGAACGTGCGACAA
GCGTCGTTATGGTGCAACGTTTTACTCCCTACACCTCCAAGATTTACAGGGAGGATTGCAAGTAAATTCAACACTACCACCATTTCCTATACTCCACTACTACTCACTCTCGACACCGAACGTGCGACAA
GCGTCGTTATGGTGCAACGTACACTACCACCATTTCCTATTCCCAAGCCTTGCTGCGCTCCAACCAAACTACTCCACTACTACTCACTCTACATTACACCTCATTCTCCCCGACACCGAACGTGCGACAA
GCGTCGTTATGGTGCAACGTACTCCACTACTACTCACTCTATGAATGCCACCAACCATGCCATAGTCCAGACATTACACCTCATTCTCCCTTTACTCCCTACACCTCCAACGACACCGAACGTGCGACAA
GCGTCGTTATGGTGCAACGTACATTACACCTCATTCTCCCCACCAGAAGGGTATGCTGCATTTTATTGTGTTTACTCCCTACACCTCCAAACACTACCACCATTTCCTATCGACACCGAACGTGCGACAA
GCGTCGTTATGGTGCAACGTTTTACTCCCTACACCTCCAAATGTGCTGGAACCCATCACGTCGACACAGTACACTACCACCATTTCCTATACTCCACTACTACTCACTCTCGACACCGAACGTGCGACAA
GCGTCGTTATGGTGCAACGTACACTACCACCATTTCCTATAAGGAAATAATCACATGTACTCCATTCCATACTCCACTACTACTCACTCTACATTACACCTCATTCTCCCCGACACCGAACGTGCGACAA
GCGTCGTTATGGTGCAACGTACTCCACTACTACTCACTCTGTCTACTTCCACCTGTTTCCAAACTGACACACATTACACCTCATTCTCCCTTTACTCCCTACACCTCCAACGACACCGAACGTGCGACAA
GCGTCGTTATGGTGCAACGTACATTACACCTCATTCTCCCTTTTGCAAGAAGATGAAAGCTTCAGGCTTGTTTACTCCCTACACCTCCAAACACTACCACCATTTCCTATCGACACCGAACGTGCGACAA
GCGTCGTTATGGTGCAACGTTTTACTCCCTACACCTCCAATCCCTTTAATGGAATTGGTGGACCTCTAGAACACTACCACCATTTCCTATACTCCACTACTACTCACTCTCGACACCGAACGTGCGACAA
GCGTCGTTATGGTGCAACGTACACTACCACCATTTCCTATAGCTGGAAGACTTTGTAATTCTTTTAACTGACTCCACTACTACTCACTCTACATTACACCTCATTCTCCCCGACACCGAACGTGCGACAA
GCGTCGTTATGGTGCAACGTACTCCACTACTACTCACTCTTCTTTGGCTAAAGTAAAATGTGGAACTGGAACATTACACCTCATTCTCCCTTTACTCCCTACACCTCCAACGACACCGAACGTGCGACAA
GCGTCGTTATGGTGCAACGTACATTACACCTCATTCTCCCTTTAAAAACCACATTGTTTACCATTTGTGCTTTACTCCCTACACCTCCAAACACTACCACCATTTCCTATCGACACCGAACGTGCGACAA
GCGTCGTTATGGTGCAACGTTTTACTCCCTACACCTCCAACTGACATATTGCACTAACTAAAACTAAGATACACTACCACCATTTCCTATACTCCACTACTACTCACTCTCGACACCGAACGTGCGACAA
GCGTCGTTATGGTGCAACGTACACTACCACCATTTCCTATACAGCTTAATGTTGGAGGGAAATGAATATAACTCCACTACTACTCACTCTACATTACACCTCATTCTCCCCGACACCGAACGTGCGACAA
GCGTCGTTATGGTGCAACGTACTCCACTACTACTCACTCTGGGTCCAGTTTAACACTATGCTAACATTTTACATTACACCTCATTCTCCCTTTACTCCCTACACCTCCAACGACACCGAACGTGCGACAA
GCGTCGTTATGGTGCAACGTACATTACACCTCATTCTCCCATTCCTATTCTAACTTTTGTTGGGGTGTGGTTTACTCCCTACACCTCCAAACACTACCACCATTTCCTATCGACACCGAACGTGCGACAA
GCGTCGTTATGGTGCAACGTTTTACTCCCTACACCTCCAATGTATTCTCTTTTGGATACCTTACCAGTAAACACTACCACCATTTCCTATACTCCACTACTACTCACTCTCGACACCGAACGTGCGACAA
GCGTCGTTATGGTGCAACGTACACTACCACCATTTCCTATCTCTCTATGTATGATATCATGTATATACACACTCCACTACTACTCACTCTACATTACACCTCATTCTCCCCGACACCGAACGTGCGACAA
GCGTCGTTATGGTGCAACGTACTCCACTACTACTCACTCTTATGACCACAATAAAAAGCAGGGGAATGGGACATTACACCTCATTCTCCCTTTACTCCCTACACCTCCAACGACACCGAACGTGCGACAA
GCGTCGTTATGGTGCAACGTACATTACACCTCATTCTCCCTGATAATAACAAAACAGATCTGTGCTATGTTTTACTCCCTACACCTCCAAACACTACCACCATTTCCTATCGACACCGAACGTGCGACAA
GCGTCGTTATGGTGCAACGTTTTACTCCCTACACCTCCAATTTGAAAAAGTACAGAAATATGGTAGTACGACACTACCACCATTTCCTATACTCCACTACTACTCACTCTCGACACCGAACGTGCGACAA
GCGTCGTTATGGTGCAACGTACACTACCACCATTTCCTATTCCTGTATTTTGATGACAGCTCCAATGTCAACTCCACTACTACTCACTCTACATTACACCTCATTCTCCCCGACACCGAACGTGCGACAA
GCGTCGTTATGGTGCAACGTACTCCACTACTACTCACTCTGTTCTGGGGTGGTGTGAAGTGTGGTGCGTGACATTACACCTCATTCTCCCTTTACTCCCTACACCTCCAACGACACCGAACGTGCGACAA
GCGTCGTTATGGTGCAACGTACATTACACCTCATTCTCCCGATAAGGCTAGAGATTAAGAAATAGAATTCTTTACTCCCTACACCTCCAAACACTACCACCATTTCCTATCGACACCGAACGTGCGACAA
GCGTCGTTATGGTGCAACGTTTTACTCCCTACACCTCCAAGTGGCTTGTTTGTAATTCAGATATTTTACAACACTACCACCATTTCCTATACTCCACTACTACTCACTCTCGACACCGAACGTGCGACAA
GCGTCGTTATGGTGCAACGTACACTACCACCATTTCCTATAAGAATCCATCCTTACTAACTTTCAGACATACTCCACTACTACTCACTCTACATTACACCTCATTCTCCCCGACACCGAACGTGCGACAA
GCGTCGTTATGGTGCAACGTACTCCACTACTACTCACTCTAGCAATCAACTGAAAATATTCATGGAGCGCACATTACACCTCATTCTCCCTTTACTCCCTACACCTCCAACGACACCGAACGTGCGACAA
GCGTCGTTATGGTGCAACGTACATTACACCTCATTCTCCCAACTTTTTGTGAGCTCCGTGGTGAGGCTTGTTTACTCCCTACACCTCCAAACACTACCACCATTTCCTATCGACACCGAACGTGCGACAA
GCGTCGTTATGGTGCAACGTTTTACTCCCTACACCTCCAATGGTTACTAAGGTCTTTCTCCAGCCCACGCACACTACCACCATTTCCTATACTCCACTACTACTCACTCTCGACACCGAACGTGCGACAA
GCGTCGTTATGGTGCAACGTACACTACCACCATTTCCTATTTATTTATTTCATCTCTGTTGGAAGGGTGAACTCCACTACTACTCACTCTACATTACACCTCATTCTCCCCGACACCGAACGTGCGACAA
GCGTCGTTATGGTGCAACGTACCACAACCCATTCCTTTCAGGCAGCAGGTATCCAATGGGTGAAGAAGAAACATTACACCTCATTCTCCCTTTACTCCCTACACCTCCAACGACACCGAACGTGCGACAA
GCGTCGTTATGGTGCAACGTACATTACACCTCATTCTCCCGACATTCAGTTCTGTTATTTATTGAATGACTTTACTCCCTACACCTCCAAACCCTCTAACTTCCATCACACGACACCGAACGTGCGACAA
GCGTCGTTATGGTGCAACGTTTTACTCCCTACACCTCCAAGCCAGGAGGTCGTGTCCACCCGCAACGGCCACCCTCTAACTTCCATCACAACCACAACCCATTCCTTTCACGACACCGAACGTGCGACAA
GCGTCGTTATGGTGCAACGTACCCTCTAACTTCCATCACACGACTTGTGAATGGGACTCGGACCGGGGCCACCACAACCCATTCCTTTCAACATTACACCTCATTCTCCCCGACACCGAACGTGCGACAA
GCGTCGTTATGGTGCAACGTACCACAACCCATTCCTTTCAGCCACTAGCGCGCTCCGCGGCTCATTCCGCACATTACACCTCATTCTCCCTTTACTCCCTACACCTCCAACGACACCGAACGTGCGACAA
GCGTCGTTATGGTGCAACGTACATTACACCTCATTCTCCCTCGGCGTCTAGCAGCCTCGGTTCCTCTCCGTTTACTCCCTACACCTCCAAACCCTCTAACTTCCATCACACGACACCGAACGTGCGACAA
GCGTCGTTATGGTGCAACGTTTTACTCCCTACACCTCCAATTCCTGGGTTTGGCATCTCTCGGGGCCCCAACCCTCTAACTTCCATCACAACCACAACCCATTCCTTTCACGACACCGAACGTGCGACAA
GCGTCGTTATGGTGCAACGTACCCTCTAACTTCCATCACAGGAGGGGCAGGTGCTGCAACGCTCCAAGAGACCACAACCCATTCCTTTCAACATTACACCTCATTCTCCCCGACACCGAACGTGCGACAA
GCGTCGTTATGGTGCAACGTACCACAACCCATTCCTTTCAGTGCTGTTTGTTACCCTGAGGAGGCAAAAGACATTACACCTCATTCTCCCTTTACTCCCTACACCTCCAACGACACCGAACGTGCGACAA
GCGTCGTTATGGTGCAACGTACATTACACCTCATTCTCCCTGTAACGCTGAAGCCTACATCCTGAATGCCTTTACTCCCTACACCTCCAAACCCTCTAACTTCCATCACACGACACCGAACGTGCGACAA
GCGTCGTTATGGTGCAACGTTTTACTCCCTACACCTCCAAGTAGCACCAATACCCTCACTATCAAAGTCTACCCTCTAACTTCCATCACAACCACAACCCATTCCTTTCACGACACCGAACGTGCGACAA
GCGTCGTTATGGTGCAACGTACCCTCTAACTTCCATCACAGCAGAAGCAGGACTTCTACCTCCTGCCCATACCACAACCCATTCCTTTCAACATTACACCTCATTCTCCCCGACACCGAACGTGCGACAA
GCGTCGTTATGGTGCAACGTACCACAACCCATTCCTTTCAACCCCCTGAAATCATGCACAACCCAAACTTACATTACACCTCATTCTCCCTTTACTCCCTACACCTCCAACGACACCGAACGTGCGACAA
GCGTCGTTATGGTGCAACGTACATTACACCTCATTCTCCCTATCTGTGAGAGCGATCACCCCAAGGCACTTTTACTCCCTACACCTCCAAACCCTCTAACTTCCATCACACGACACCGAACGTGCGACAA
GCGTCGTTATGGTGCAACGTTTTACTCCCTACACCTCCAAGCCATCAGGGTCCTGGATGTCAATGACAATACCCTCTAACTTCCATCACAACCACAACCCATTCCTTTCACGACACCGAACGTGCGACAA
GCGTCGTTATGGTGCAACGTACCCTCTAACTTCCATCACATCAACATCTCTGTCTTCGCAGCAGAAATTCACCACAACCCATTCCTTTCAACATTACACCTCATTCTCCCCGACACCGAACGTGCGACAA
GCGTCGTTATGGTGCAACGTACCACAACCCATTCCTTTCACACGATTAATCCAGAAGATGGTTTTATTAAACATTACACCTCATTCTCCCTTTACTCCCTACACCTCCAACGACACCGAACGTGCGACAA
GCGTCGTTATGGTGCAACGTACATTACACCTCATTCTCCCATGAAGTTCAAGAAAATGCAGCTGCTGGCATTTACTCCCTACACCTCCAAACCCTCTAACTTCCATCACACGACACCGAACGTGCGACAA
GCGTCGTTATGGTGCAACGTTTTACTCCCTACACCTCCAACGTCAAGATTTCAGTAGAAGATGCCGATGAACCCTCTAACTTCCATCACAACCACAACCCATTCCTTTCACGACACCGAACGTGCGACAA
GCGTCGTTATGGTGCAACGTACCCTCTAACTTCCATCACAGCCGCCAATGTTCACATTGATCCGAAGTTCACCACAACCCATTCCTTTCAACATTACACCTCATTCTCCCCGACACCGAACGTGCGACAA
GCGTCGTTATGGTGCAACGTACCACAACCCATTCCTTTCATGGCTGGGTCCCTGAGCTCCTTGGAGTCTGACATTACACCTCATTCTCCCTTTACTCCCTACACCTCCAACGACACCGAACGTGCGACAA
GCGTCGTTATGGTGCAACGTACATTACACCTCATTCTCCCCAATTATGTCTCTTGAGCATCAATCTTGTTTTTACTCCCTACACCTCCAAACCCTCTAACTTCCATCACACGACACCGAACGTGCGACAA
GCGTCGTTATGGTGCAACGTTTTACTCCCTACACCTCCAAAACTTGAAATATATAATATCCAGCCAGCTTACCCTCTAACTTCCATCACAACCACAACCCATTCCTTTCACGACACCGAACGTGCGACAA
GCGTCGTTATGGTGCAACGTACCCTCTAACTTCCATCACACAACAGTTCTGAGCTGTAATTTCGCCTTAAACCACAACCCATTCCTTTCAACATTACACCTCATTCTCCCCGACACCGAACGTGCGACAA
GCGTCGTTATGGTGCAACGTACCACAACCCATTCCTTTCAGTGTTAAGAACATCTAAGTCTCTCTTATTTACATTACACCTCATTCTCCCTTTACTCCCTACACCTCCAACGACACCGAACGTGCGACAA
GCGTCGTTATGGTGCAACGTACATTACACCTCATTCTCCCCACAAAATATTTAAATGAAGGAGAAGTCCATTTACTCCCTACACCTCCAAACCCTCTAACTTCCATCACACGACACCGAACGTGCGACAA
GCGTCGTTATGGTGCAACGTTTTACTCCCTACACCTCCAATAATAAAACTGCAAGGACATCAAAGTGGAAACCCTCTAACTTCCATCACAACCACAACCCATTCCTTTCACGACACCGAACGTGCGACAA
GCGTCGTTATGGTGCAACGTACCCTCTAACTTCCATCACATCAAGAATCTAGAAGATGTGTAAACAGGTAACCACAACCCATTCCTTTCAACATTACACCTCATTCTCCCCGACACCGAACGTGCGACAA
GCGTCGTTATGGTGCAACGTACCACAACCCATTCCTTTCAGTATGGCTCCAAAGACACTTTTGATGATGAACATTACACCTCATTCTCCCTTTACTCCCTACACCTCCAACGACACCGAACGTGCGACAA
GCGTCGTTATGGTGCAACGTACATTACACCTCATTCTCCCTCAGACCTGGACTACGACTATCTACAGAACTTTACTCCCTACACCTCCAAACCCTCTAACTTCCATCACACGACACCGAACGTGCGACAA
GCGTCGTTATGGTGCAACGTTTTACTCCCTACACCTCCAAATGCCATTTGATCTGTGATAATGCCACAGTACCCTCTAACTTCCATCACAACCACAACCCATTCCTTTCACGACACCGAACGTGCGACAA
GCGTCGTTATGGTGCAACGTACCCTCTAACTTCCATCACAGAAGATGCTTTGGGCCATGTACTCTCAATGACCACAACCCATTCCTTTCAACATTACACCTCATTCTCCCCGACACCGAACGTGCGACAA
GCGTCGTTATGGTGCAACGTACCACAACCCATTCCTTTCACCTCCTGTAATTTTATTTTGTCTTCAAACAACATTACACCTCATTCTCCCTTTACTCCCTACACCTCCAACGACACCGAACGTGCGACAA
GCGTCGTTATGGTGCAACGTACATTACACCTCATTCTCCCCCAACTCTGGTTTTCCTTATGTAATTTTTATTTACTCCCTACACCTCCAAACCCTCTAACTTCCATCACACGACACCGAACGTGCGACAA
GCGTCGTTATGGTGCAACGTTTTACTCCCTACACCTCCAAATTCATGAGGACTGCCAGACCTCTCGATGTACCCTCTAACTTCCATCACAACCACAACCCATTCCTTTCACGACACCGAACGTGCGACAA
GCGTCGTTATGGTGCAACGTACCCTCTAACTTCCATCACACCTATGATTAGCCTATGATTTTACAATATGACCACAACCCATTCCTTTCAACATTACACCTCATTCTCCCCGACACCGAACGTGCGACAA
GCGTCGTTATGGTGCAACGTACCACAACCCATTCCTTTCACTGCTGCTCTCATTGTTTATTTAAATCAAAACATTACACCTCATTCTCCCTTTACTCCCTACACCTCCAACGACACCGAACGTGCGACAA
GCGTCGTTATGGTGCAACGTACATTACACCTCATTCTCCCGGGTTTCTAATGATCCATTTATATTCCTAATTTACTCCCTACACCTCCAAACCCTCTAACTTCCATCACACGACACCGAACGTGCGACAA
GCGTCGTTATGGTGCAACGTTTTACTCCCTACACCTCCAACAGCATCACACTTATATTTTATGAACATTGACCCTCTAACTTCCATCACAACCACAACCCATTCCTTTCACGACACCGAACGTGCGACAA
GCGTCGTTATGGTGCAACGTACCCTCTAACTTCCATCACAGCCAGATATAACTGTCTTGTTTCAGTGAGGACCACAACCCATTCCTTTCAACATTACACCTCATTCTCCCCGACACCGAACGTGCGACAA
GCGTCGTTATGGTGCAACGTACCACAACCCATTCCTTTCAGTATCTTAATGTTTGTAGAATCCTCTTAGAACATTACACCTCATTCTCCCTTTACTCCCTACACCTCCAACGACACCGAACGTGCGACAA
GCGTCGTTATGGTGCAACGTACATTACACCTCATTCTCCCGATCCTTTTACTTATATAGGAATGTAGTCATTTACTCCCTACACCTCCAAACCCTCTAACTTCCATCACACGACACCGAACGTGCGACAA
GCGTCGTTATGGTGCAACGTTTTACTCCCTACACCTCCAATACTGAATAACTCAAAAGGAAAATGAACCTACCCTCTAACTTCCATCACAACCACAACCCATTCCTTTCACGACACCGAACGTGCGACAA
GCGTCGTTATGGTGCAACGTACCCTCTAACTTCCATCACAGCATAATTGCAGGTTACGTTTATTTTATAGACCACAACCCATTCCTTTCAACATTACACCTCATTCTCCCCGACACCGAACGTGCGACAA
GCGTCGTTATGGTGCAACGTACCACAACCCATTCCTTTCATTAGTCGACATTGACACTTGAGAGTCTTTGACATTACACCTCATTCTCCCTTTACTCCCTACACCTCCAACGACACCGAACGTGCGACAA
GCGTCGTTATGGTGCAACGTACATTACACCTCATTCTCCCCACTCCCTCCCAGTTCACTTTGCATTGACATTTACTCCCTACACCTCCAAACCCTCTAACTTCCATCACACGACACCGAACGTGCGACAA
GCGTCGTTATGGTGCAACGTTTTACTCCCTACACCTCCAATCCTTTTCTTGAAACACAGGGCACAAACAAACCCTCTAACTTCCATCACAACCACAACCCATTCCTTTCACGACACCGAACGTGCGACAA
GCGTCGTTATGGTGCAACGTACCCTCTAACTTCCATCACAAGGTCCAGACAAAGCAATACTTGGGAAGACACCACAACCCATTCCTTTCAACATTACACCTCATTCTCCCCGACACCGAACGTGCGACAA
GCGTCGTTATGGTGCAACGTACCCTTTACAAACACACCCTGCGCTCCTCCTGGGCTAGGGCGTCTGGATCACATTACACCTCATTCTCCCTTTACTCCCTACACCTCCAACGACACCGAACGTGCGACAA
GCGTCGTTATGGTGCAACGTACATTACACCTCATTCTCCCATCATCTGTGCCCAGCAATGTTCCCATCGCTTTACTCCCTACACCTCCAATTTCTACCACTAATCAACCCCGACACCGAACGTGCGACAA
GCGTCGTTATGGTGCAACGTTTTACTCCCTACACCTCCAACACCGAATTTATACACACCAAAGTGATGTCTTTCTACCACTAATCAACCCACCCTTTACAAACACACCCTCGACACCGAACGTGCGACAA
GCGTCGTTATGGTGCAACGTTTTCTACCACTAATCAACCCAATGTACTGGTGAAGACACCACAGCATGTCACCCTTTACAAACACACCCTACATTACACCTCATTCTCCCCGACACCGAACGTGCGACAA
GCGTCGTTATGGTGCAACGTACCCTTTACAAACACACCCTCTACGTCCGAGAACACAAGGACAACATTGGACATTACACCTCATTCTCCCTTTACTCCCTACACCTCCAACGACACCGAACGTGCGACAA
GCGTCGTTATGGTGCAACGTACATTACACCTCATTCTCCCGGACAACCCTCATGTATGCCGCCTCCTGGGTTTACTCCCTACACCTCCAATTTCTACCACTAATCAACCCCGACACCGAACGTGCGACAA
GCGTCGTTATGGTGCAACGTTTTACTCCCTACACCTCCAACTGGGTTCGGGAGCATTTGGCACAGTGTATTTTCTACCACTAATCAACCCACCCTTTACAAACACACCCTCGACACCGAACGTGCGACAA
GCGTCGTTATGGTGCAACGTTTTCTACCACTAATCAACCCTACACTACGCCGCCTGCTTCAAGAGAGAGAACCCTTTACAAACACACCCTACATTACACCTCATTCTCCCCGACACCGAACGTGCGACAA
GCGTCGTTATGGTGCAACGTACCCTTTACAAACACACCCTGCCAAAGATACCATCTATTGCCACTGGGATACATTACACCTCATTCTCCCTTTACTCCCTACACCTCCAACGACACCGAACGTGCGACAA
GCGTCGTTATGGTGCAACGTACATTACACCTCATTCTCCCCAGCACCTCCACTTCTGGTAGCCATGCCCATTTACTCCCTACACCTCCAATTTCTACCACTAATCAACCCCGACACCGAACGTGCGACAA
GCGTCGTTATGGTGCAACGTTTTACTCCCTACACCTCCAATCCAAGCAGTGAGTTTATTGGAGCATGACATTTCTACCACTAATCAACCCACCCTTTACAAACACACCCTCGACACCGAACGTGCGACAA
GCGTCGTTATGGTGCAACGTTTTCTACCACTAATCAACCCTCCACTTTGCCTTCACTCCTCTATACCCTAACCCTTTACAAACACACCCTACATTACACCTCATTCTCCCCGACACCGAACGTGCGACAA
GCGTCGTTATGGTGCAACGTACCCTTTACAAACACACCCTAAAAGCCTTTAACTAAGAAGGAGTAACCATACATTACACCTCATTCTCCCTTTACTCCCTACACCTCCAACGACACCGAACGTGCGACAA
GCGTCGTTATGGTGCAACGTACATTACACCTCATTCTCCCGTCTTCATTTCATGAAGTAAACAAACAAACTTTACTCCCTACACCTCCAATTTCTACCACTAATCAACCCCGACACCGAACGTGCGACAA
GCGTCGTTATGGTGCAACGTTTTACTCCCTACACCTCCAAGGCACCTAACACGCGCTAGTTTACCAGTGTTTTCTACCACTAATCAACCCACCCTTTACAAACACACCCTCGACACCGAACGTGCGACAA
GCGTCGTTATGGTGCAACGTTTTCTACCACTAATCAACCCGATAAGCCACTTTGTTACTTACTGGGGCTGACCCTTTACAAACACACCCTACATTACACCTCATTCTCCCCGACACCGAACGTGCGACAA
GCGTCGTTATGGTGCAACGTACCCTTTACAAACACACCCTCAGTTGGTTCCACCAGCTCTGCATCAAGACACATTACACCTCATTCTCCCTTTACTCCCTACACCTCCAACGACACCGAACGTGCGACAA
GCGTCGTTATGGTGCAACGTACATTACACCTCATTCTCCCATTTAGGGAACTTTGGGATTCTTGTCTTTATTTACTCCCTACACCTCCAATTTCTACCACTAATCAACCCCGACACCGAACGTGCGACAA
GCGTCGTTATGGTGCAACGTTTTACTCCCTACACCTCCAACAATTGATCTTCGAACTGTGAAGATTCCACTTTCTACCACTAATCAACCCACCCTTTACAAACACACCCTCGACACCGAACGTGCGACAA
GCGTCGTTATGGTGCAACGTTTTCTACCACTAATCAACCCTCTTATTTAAGTACTCAGCATAAAGTTGAGACCCTTTACAAACACACCCTACATTACACCTCATTCTCCCCGACACCGAACGTGCGACAA
GCGTCGTTATGGTGCAACGTACCCTTTACAAACACACCCTCAGGTACCTATCAGGAGCGGTAATCCGTGAACATTACACCTCATTCTCCCTTTACTCCCTACACCTCCAACGACACCGAACGTGCGACAA
GCGTCGTTATGGTGCAACGTACATTACACCTCATTCTCCCTCATCACCAGGAAGTGCCATGTTGATCACATTTACTCCCTACACCTCCAATTTCTACCACTAATCAACCCCGACACCGAACGTGCGACAA
GCGTCGTTATGGTGCAACGTTTTACTCCCTACACCTCCAATTGCAGCATCCTCTGGTTTCCTAACCGTTATTTCTACCACTAATCAACCCACCCTTTACAAACACACCCTCGACACCGAACGTGCGACAA
GCGTCGTTATGGTGCAACGTTTTCTACCACTAATCAACCCGTAGTGAGCTGAGGGCTTTACTGGTAAGTCACCCTTTACAAACACACCCTACATTACACCTCATTCTCCCCGACACCGAACGTGCGACAA
GCGTCGTTATGGTGCAACGTACCCTTTACAAACACACCCTAATATCTGATATGCTATCTGATATGCAGGCACATTACACCTCATTCTCCCTTTACTCCCTACACCTCCAACGACACCGAACGTGCGACAA
GCGTCGTTATGGTGCAACGTACATTACACCTCATTCTCCCAGGGAAATGGAAAGTGTGTTTCCTTACAGCTTTACTCCCTACACCTCCAATTTCTACCACTAATCAACCCCGACACCGAACGTGCGACAA
GCGTCGTTATGGTGCAACGTTTTACTCCCTACACCTCCAAGCAGGACTGGGCAATCTGTTGGAGATATCTTTTCTACCACTAATCAACCCACCCTTTACAAACACACCCTCGACACCGAACGTGCGACAA
GCGTCGTTATGGTGCAACGTTTTCTACCACTAATCAACCCCCAAGTGATGGATAGACGTGAACTCATAAAACCCTTTACAAACACACCCTACATTACACCTCATTCTCCCCGACACCGAACGTGCGACAA
GCGTCGTTATGGTGCAACGTACCCTTTACAAACACACCCTATCCCACCCCATCCCCAAACTGTAGACATAACATTACACCTCATTCTCCCTTTACTCCCTACACCTCCAACGACACCGAACGTGCGACAA
GCGTCGTTATGGTGCAACGTACATTACACCTCATTCTCCCTCAGAGTACCTCCAGGATACTACAATAAACTTTACTCCCTACACCTCCAATTTCTACCACTAATCAACCCCGACACCGAACGTGCGACAA
GCGTCGTTATGGTGCAACGTTTTACTCCCTACACCTCCAAGGTTCAACTGAGGTGCGAGGAAAAGTCTCTTTTCTACCACTAATCAACCCACCCTTTACAAACACACCCTCGACACCGAACGTGCGACAA
GCGTCGTTATGGTGCAACGTTTTCTACCACTAATCAACCCCTTCATGTAGTACTGAACTTTGTAAAGTATACCCTTTACAAACACACCCTACATTACACCTCATTCTCCCCGACACCGAACGTGCGACAA
GCGTCGTTATGGTGCAACGTACCCTTTACAAACACACCCTGCTGTAAAACCATAACTGAGCAGAAATCCCACATTACACCTCATTCTCCCTTTACTCCCTACACCTCCAACGACACCGAACGTGCGACAA
GCGTCGTTATGGTGCAACGTACATTACACCTCATTCTCCCCAGATGTTAAACTTTTGCTTAATCTCTACTTTTACTCCCTACACCTCCAATTTCTACCACTAATCAACCCCGACACCGAACGTGCGACAA
GCGTCGTTATGGTGCAACGTTTTACTCCCTACACCTCCAACATCATCAGTTTTGTATTACCTAAGCAAGCTTTCTACCACTAATCAACCCACCCTTTACAAACACACCCTCGACACCGAACGTGCGACAA
GCGTCGTTATGGTGCAACGTTTTCTACCACTAATCAACCCCCCTAAGCCTGCTTGTCAGAATCGTTCTGGACCCTTTACAAACACACCCTACATTACACCTCATTCTCCCCGACACCGAACGTGCGACAA
GCGTCGTTATGGTGCAACGTACCCTTTACAAACACACCCTCAAGTCCTGAGTTCCTTCTCATGGATAGAAACATTACACCTCATTCTCCCTTTACTCCCTACACCTCCAACGACACCGAACGTGCGACAA
GCGTCGTTATGGTGCAACGTACATTACACCTCATTCTCCCTACCATGGGGTAAAATTTGTGAATTTTTACTTTACTCCCTACACCTCCAATTTCTACCACTAATCAACCCCGACACCGAACGTGCGACAA
GCGTCGTTATGGTGCAACGTTTTACTCCCTACACCTCCAAACCGCATGCAAACATGGTCACTCTAGAGGATTTCTACCACTAATCAACCCACCCTTTACAAACACACCCTCGACACCGAACGTGCGACAA
GCGTCGTTATGGTGCAACGTTTTCTACCACTAATCAACCCTACAATGTCGGTCGTTCTCTTACTAGTGTGACCCTTTACAAACACACCCTACATTACACCTCATTCTCCCCGACACCGAACGTGCGACAA
GCGTCGTTATGGTGCAACGTACCCTTTACAAACACACCCTGAGTGTCATTCTCTGATTATCTGCAGTCTGACATTACACCTCATTCTCCCTTTACTCCCTACACCTCCAACGACACCGAACGTGCGACAA
GCGTCGTTATGGTGCAACGTACATTACACCTCATTCTCCCCGTTACAGACAGAAAAGATGAAAGGCATATTTTACTCCCTACACCTCCAATTTCTACCACTAATCAACCCCGACACCGAACGTGCGACAA
GCGTCGTTATGGTGCAACGTTTTACTCCCTACACCTCCAAGCATACATACACGCACACATGCACTCATACTTTCTACCACTAATCAACCCACCCTTTACAAACACACCCTCGACACCGAACGTGCGACAA
GCGTCGTTATGGTGCAACGTTTTCTACCACTAATCAACCCTACAAATGCAAAGCAAGATCTCTCTTACATACCCTTTACAAACACACCCTACATTACACCTCATTCTCCCCGACACCGAACGTGCGACAA
GCGTCGTTATGGTGCAACGTACCCTTTACAAACACACCCTGATGTGATGACATGACTAACCACAGACAGCACATTACACCTCATTCTCCCTTTACTCCCTACACCTCCAACGACACCGAACGTGCGACAA
GCGTCGTTATGGTGCAACGTACATTACACCTCATTCTCCCGCTGTACTCTCTTGATTTGGATACAAAGTGTTTACTCCCTACACCTCCAATTTCTACCACTAATCAACCCCGACACCGAACGTGCGACAA
GCGTCGTTATGGTGCAACGTTTTACTCCCTACACCTCCAAGTGATCTTCCTGTCTTACCTGAATTACCAGTTTCTACCACTAATCAACCCACCCTTTACAAACACACCCTCGACACCGAACGTGCGACAA
GCGTCGTTATGGTGCAACGTTTTCTACCACTAATCAACCCGCTGTATTCCCCACCCCAACTGAAAACATTACCCTTTACAAACACACCCTACATTACACCTCATTCTCCCCGACACCGAACGTGCGACAA
GCGTCGTTATGGTGCAACGTACCACAACCCATTCCTTTCAAGGCCACCCAGCCACATAGATCGCATGGTGTCCTAACAACCAACTACTCCTCTATCATTACCCTCCTCCTCGACACCGAACGTGCGACAA
GCGTCGTTATGGTGCAACGTTCCTAACAACCAACTACTCCCCGGCCCGCCGCCCGCCACTGGTTCCAAGCTCTATCATTACCCTCCTCCTACCCTCTAACTTCCATCACACGACACCGAACGTGCGACAA
GCGTCGTTATGGTGCAACGTTCTATCATTACCCTCCTCCTCCTCGGGGCGCAGTACCAGCCTCAGCGACGACCCTCTAACTTCCATCACAACCACAACCCATTCCTTTCACGACACCGAACGTGCGACAA
GCGTCGTTATGGTGCAACGTACCCTCTAACTTCCATCACAGCTGTGCTCCTTCTGGGGCCACTGCAGCTTACCACAACCCATTCCTTTCATCCTAACAACCAACTACTCCCGACACCGAACGTGCGACAA
GCGTCGTTATGGTGCAACGTACCACAACCCATTCCTTTCAGGGGCAGGGTCTGCTGTTCGCCCTGGCACGTCCTAACAACCAACTACTCCTCTATCATTACCCTCCTCCTCGACACCGAACGTGCGACAA
GCGTCGTTATGGTGCAACGTTCCTAACAACCAACTACTCCGGGGAGAGGAGGACCGTGCCACGTCCGACGTCTATCATTACCCTCCTCCTACCCTCTAACTTCCATCACACGACACCGAACGTGCGACAA
GCGTCGTTATGGTGCAACGTTCTATCATTACCCTCCTCCTATTCTTTTCTAAAGTGCTGAAACCAGTGAAACCCTCTAACTTCCATCACAACCACAACCCATTCCTTTCACGACACCGAACGTGCGACAA
GCGTCGTTATGGTGCAACGTACCCTCTAACTTCCATCACATATTTTAATGAGTGAGCCACAATTTGAACGACCACAACCCATTCCTTTCATCCTAACAACCAACTACTCCCGACACCGAACGTGCGACAA
GCGTCGTTATGGTGCAACGTACCACAACCCATTCCTTTCACTTTCAAAGAACTCTGAATTTCTTATGTTCTCCTAACAACCAACTACTCCTCTATCATTACCCTCCTCCTCGACACCGAACGTGCGACAA
GCGTCGTTATGGTGCAACGTTCCTAACAACCAACTACTCCGTGTTTCAATTCTGTGGGTGCATAGTGGGCTCTATCATTACCCTCCTCCTACCCTCTAACTTCCATCACACGACACCGAACGTGCGACAA
GCGTCGTTATGGTGCAACGTTCTATCATTACCCTCCTCCTATCCTTACTCATGTTATTTTGTGAATTAGCACCCTCTAACTTCCATCACAACCACAACCCATTCCTTTCACGACACCGAACGTGCGACAA
GCGTCGTTATGGTGCAACGTACCCTCTAACTTCCATCACAGAGTGTTTAAACCAACAATATTTGGCAAATACCACAACCCATTCCTTTCATCCTAACAACCAACTACTCCCGACACCGAACGTGCGACAA
GCGTCGTTATGGTGCAACGTACCACAACCCATTCCTTTCACAGTAAACAACAAAGGAGGTTTTGTTTGGATCCTAACAACCAACTACTCCTCTATCATTACCCTCCTCCTCGACACCGAACGTGCGACAA
GCGTCGTTATGGTGCAACGTTCCTAACAACCAACTACTCCGTAGGAAGGACTTACATATTTTAAAAGACATCTATCATTACCCTCCTCCTACCCTCTAACTTCCATCACACGACACCGAACGTGCGACAA
GCGTCGTTATGGTGCAACGTTCTATCATTACCCTCCTCCTTTGGACATATGGAAACTATAGATTAGCTTAACCCTCTAACTTCCATCACAACCACAACCCATTCCTTTCACGACACCGAACGTGCGACAA
GCGTCGTTATGGTGCAACGTACCCTCTAACTTCCATCACAAGTTCCCAGTGGATAAAGCCGTACCTGGTGACCACAACCCATTCCTTTCATCCTAACAACCAACTACTCCCGACACCGAACGTGCGACAA
GCGTCGTTATGGTGCAACGTACCACAACCCATTCCTTTCACTACACAGGACATCATGCCTATGCCTCAGGTCCTAACAACCAACTACTCCTCTATCATTACCCTCCTCCTCGACACCGAACGTGCGACAA
GCGTCGTTATGGTGCAACGTTCCTAACAACCAACTACTCCACACTAACAATGTTGTACGCTGTGACATTCTCTATCATTACCCTCCTCCTACCCTCTAACTTCCATCACACGACACCGAACGTGCGACAA
GCGTCGTTATGGTGCAACGTTCTATCATTACCCTCCTCCTAACCCCAGCTACCTGGTGCCTGAATCAGACACCCTCTAACTTCCATCACAACCACAACCCATTCCTTTCACGACACCGAACGTGCGACAA
GCGTCGTTATGGTGCAACGTACCCTCTAACTTCCATCACAACTGCCAGTGGATTGATATTACAGATGTACACCACAACCCATTCCTTTCATCCTAACAACCAACTACTCCCGACACCGAACGTGCGACAA
GCGTCGTTATGGTGCAACGTACCACAACCCATTCCTTTCAGGATGTTATGACACCTATGCGGCAGACATATCCTAACAACCAACTACTCCTCTATCATTACCCTCCTCCTCGACACCGAACGTGCGACAA
GCGTCGTTATGGTGCAACGTTCCTAACAACCAACTACTCCACAGGCGCTTTGCGTGCACTGCACACACACTCTATCATTACCCTCCTCCTACCCTCTAACTTCCATCACACGACACCGAACGTGCGACAA
GCGTCGTTATGGTGCAACGTTCTATCATTACCCTCCTCCTCTGGAGGACACGTCCTGTGACTATGGGTACACCCTCTAACTTCCATCACAACCACAACCCATTCCTTTCACGACACCGAACGTGCGACAA
GCGTCGTTATGGTGCAACGTACCCTCTAACTTCCATCACACAACACACAGAGGAGAGTGGCTGAAGGCCAACCACAACCCATTCCTTTCATCCTAACAACCAACTACTCCCGACACCGAACGTGCGACAA
GCGTCGTTATGGTGCAACGTACCACAACCCATTCCTTTCAACCAAGCCGCCCTCGGTACTCCTGGGAGTGTCCTAACAACCAACTACTCCTCTATCATTACCCTCCTCCTCGACACCGAACGTGCGACAA
GCGTCGTTATGGTGCAACGTTCCTAACAACCAACTACTCCGAGTGAAGAACCAAGGGACATCGGACTTCTTCTATCATTACCCTCCTCCTACCCTCTAACTTCCATCACACGACACCGAACGTGCGACAA
GCGTCGTTATGGTGCAACGTTCTATCATTACCCTCCTCCTGACCACAGGGTACTGCTACGATTTCCGCAAACCCTCTAACTTCCATCACAACCACAACCCATTCCTTTCACGACACCGAACGTGCGACAA
GCGTCGTTATGGTGCAACGTACCCTCTAACTTCCATCACATTCAGCATATAGGGCGGATGTCAGAGACTAACCACAACCCATTCCTTTCATCCTAACAACCAACTACTCCCGACACCGAACGTGCGACAA
GCGTCGTTATGGTGCAACGTACCACAACCCATTCCTTTCAGATGCGCTGCGGAAGAAAACTGCCTGGCCATCCTAACAACCAACTACTCCTCTATCATTACCCTCCTCCTCGACACCGAACGTGCGACAA
GCGTCGTTATGGTGCAACGTTCCTAACAACCAACTACTCCTACGTCCAGAAGATGTCTATGTACAACCTGTCTATCATTACCCTCCTCCTACCCTCTAACTTCCATCACACGACACCGAACGTGCGACAA
GCGTCGTTATGGTGCAACGTTCTATCATTACCCTCCTCCTGCCCGACCCCTACTACATCCAGGCTTCCACACCCTCTAACTTCCATCACAACCACAACCCATTCCTTTCACGACACCGAACGTGCGACAA
GCGTCGTTATGGTGCAACGTACCCTCTAACTTCCATCACAAGAGGGAAGCAGAGCCTTCCTGCAAAAACCACCACAACCCATTCCTTTCATCCTAACAACCAACTACTCCCGACACCGAACGTGCGACAA
GCGTCGTTATGGTGCAACGTACCACAACCCATTCCTTTCATGCCGAAGTCGTACTTCATTTACCAGCGTTTCCTAACAACCAACTACTCCTCTATCATTACCCTCCTCCTCGACACCGAACGTGCGACAA
GCGTCGTTATGGTGCAACGTTCCTAACAACCAACTACTCCTCAAGTTAGACTTTTAAATTCCTGGTGCTTTCTATCATTACCCTCCTCCTACCCTCTAACTTCCATCACACGACACCGAACGTGCGACAA
GCGTCGTTATGGTGCAACGTTCTATCATTACCCTCCTCCTGACTCTTACATTCAGAAGGTGCAGAAAGAAACCCTCTAACTTCCATCACAACCACAACCCATTCCTTTCACGACACCGAACGTGCGACAA
GCGTCGTTATGGTGCAACGTACCCTCTAACTTCCATCACATGTGAAACTGTGTGTAGCAGTGGGATTTGGACCACAACCCATTCCTTTCATCCTAACAACCAACTACTCCCGACACCGAACGTGCGACAA
GCGTCGTTATGGTGCAACGTACCACAACCCATTCCTTTCAATTGCTGCAGAGCAAGTGGGAGGGGCCAGATCCTAACAACCAACTACTCCTCTATCATTACCCTCCTCCTCGACACCGAACGTGCGACAA
GCGTCGTTATGGTGCAACGTTCCTAACAACCAACTACTCCAAAGCCATGCACTTACCTGCTACCCATTGGTCTATCATTACCCTCCTCCTACCCTCTAACTTCCATCACACGACACCGAACGTGCGACAA
GCGTCGTTATGGTGCAACGTTCTATCATTACCCTCCTCCTCTCTTTATTGAACATTATGTTAGGGACAGTACCCTCTAACTTCCATCACAACCACAACCCATTCCTTTCACGACACCGAACGTGCGACAA
GCGTCGTTATGGTGCAACGTACCCTCTAACTTCCATCACATATAGGATACTAATTTCAATGAGACCCTTAACCACAACCCATTCCTTTCATCCTAACAACCAACTACTCCCGACACCGAACGTGCGACAA
GCGTCGTTATGGTGCAACGTACCACAACCCATTCCTTTCACTTGTCCTACTAAGATTCTTAACTGTATAATCCTAACAACCAACTACTCCTCTATCATTACCCTCCTCCTCGACACCGAACGTGCGACAA
GCGTCGTTATGGTGCAACGTTCCTAACAACCAACTACTCCTGAGCCAGACTGGCATATATAGATTTAACATCTATCATTACCCTCCTCCTACCCTCTAACTTCCATCACACGACACCGAACGTGCGACAA
GCGTCGTTATGGTGCAACGTTCTATCATTACCCTCCTCCTCCTTTCAAATTATAATCATTCTGATAGAGGACCCTCTAACTTCCATCACAACCACAACCCATTCCTTTCACGACACCGAACGTGCGACAA
GCGTCGTTATGGTGCAACGTACCCTCTAACTTCCATCACATAGCATTTCAGTTTTGATACTGTAGAACGAACCACAACCCATTCCTTTCATCCTAACAACCAACTACTCCCGACACCGAACGTGCGACAA
GCGTCGTTATGGTGCAACGTACCACAACCCATTCCTTTCATTGCTTCTTCGATGTACCTCTTTGCCCTAGTCCTAACAACCAACTACTCCTCTATCATTACCCTCCTCCTCGACACCGAACGTGCGACAA
GCGTCGTTATGGTGCAACGTTCCTAACAACCAACTACTCCCTCTGATTGAGCTGGTTTCTGATCCACAGGTCTATCATTACCCTCCTCCTACCCTCTAACTTCCATCACACGACACCGAACGTGCGACAA
GCGTCGTTATGGTGCAACGTTCTATCATTACCCTCCTCCTCACACTTACCCATAAGCAAATGCAGGCAGAACCCTCTAACTTCCATCACAACCACAACCCATTCCTTTCACGACACCGAACGTGCGACAA
GCGTCGTTATGGTGCAACGTACCCTCTAACTTCCATCACAGCGGTACACATAATTCTCATCTGCCTGAAAACCACAACCCATTCCTTTCATCCTAACAACCAACTACTCCCGACACCGAACGTGCGACAA
GCGTCGTTATGGTGCAACGTTCCTATTCTCAACCTAACCTTCAGGAGCCCTGGAGGGGGAAGAGGAGGAGTTCTCCCTCTATCAACTCTATATTCACCTTACAAACCCTCCGACACCGAACGTGCGACAA
GCGTCGTTATGGTGCAACGTTTCTCCCTCTATCAACTCTATCCCAGTGAGTTTGCACTCTACACCGTCCATATTCACCTTACAAACCCTCACCCTCTAACTTCCATCACACGACACCGAACGTGCGACAA
GCGTCGTTATGGTGCAACGTTATTCACCTTACAAACCCTCGGAGCAGGAGCTGCCAACAGTCGTGAGATAACCCTCTAACTTCCATCACATCCTATTCTCAACCTAACCTCGACACCGAACGTGCGACAA
GCGTCGTTATGGTGCAACGTACCCTCTAACTTCCATCACAGTCCCAGGGACCCAGCTCTAACTGATCGCTTCCTATTCTCAACCTAACCTTTCTCCCTCTATCAACTCTACGACACCGAACGTGCGACAA
GCGTCGTTATGGTGCAACGTTCCTATTCTCAACCTAACCTGACAGTGGATCCAGAAGGGTCAGTCCCCTTTTCTCCCTCTATCAACTCTATATTCACCTTACAAACCCTCCGACACCGAACGTGCGACAA
GCGTCGTTATGGTGCAACGTTTCTCCCTCTATCAACTCTAAATTATGTTTCGGAAGTTGATTCATGTAGCTATTCACCTTACAAACCCTCACCCTCTAACTTCCATCACACGACACCGAACGTGCGACAA
GCGTCGTTATGGTGCAACGTTATTCACCTTACAAACCCTCACTTGTGAGTGTGATTCAAAGAAATCCTTGACCCTCTAACTTCCATCACATCCTATTCTCAACCTAACCTCGACACCGAACGTGCGACAA
GCGTCGTTATGGTGCAACGTACCCTCTAACTTCCATCACATCTCCTCAGCTCTTGGCACAAATCACCCTTTCCTATTCTCAACCTAACCTTTCTCCCTCTATCAACTCTACGACACCGAACGTGCGACAA
GCGTCGTTATGGTGCAACGTTCCTATTCTCAACCTAACCTAGCCTCCTTTCCCAGCCAACATTCCTGGCCTTCTCCCTCTATCAACTCTATATTCACCTTACAAACCCTCCGACACCGAACGTGCGACAA
GCGTCGTTATGGTGCAACGTTTCTCCCTCTATCAACTCTAGCTGTGCAGGGGGAAGCCACAAGGCAGGGTTATTCACCTTACAAACCCTCACCCTCTAACTTCCATCACACGACACCGAACGTGCGACAA
GCGTCGTTATGGTGCAACGTTATTCACCTTACAAACCCTCGGTAATTAACTGACTTGACTGTTTTATGCCACCCTCTAACTTCCATCACATCCTATTCTCAACCTAACCTCGACACCGAACGTGCGACAA
GCGTCGTTATGGTGCAACGTACCCTCTAACTTCCATCACACTGAAATTGAAAACCTGAACTGGATTTTTATCCTATTCTCAACCTAACCTTTCTCCCTCTATCAACTCTACGACACCGAACGTGCGACAA
GCGTCGTTATGGTGCAACGTTCCTATTCTCAACCTAACCTGAAGTGCAAAGGAATCTTCTAGCCAAAGACTTCTCCCTCTATCAACTCTATATTCACCTTACAAACCCTCCGACACCGAACGTGCGACAA
GCGTCGTTATGGTGCAACGTTTCTCCCTCTATCAACTCTAGGTGGTGGCCTGTGGATGGCCTGAGCAATATATTCACCTTACAAACCCTCACCCTCTAACTTCCATCACACGACACCGAACGTGCGACAA
GCGTCGTTATGGTGCAACGTTATTCACCTTACAAACCCTCGAGAATTGGTGTGACGCCTGAGGCAAGGCTACCCTCTAACTTCCATCACATCCTATTCTCAACCTAACCTCGACACCGAACGTGCGACAA
GCGTCGTTATGGTGCAACGTACCCTCTAACTTCCATCACATGACAGGACTTCTTCACCTCGTGCACGGTCTCCTATTCTCAACCTAACCTTTCTCCCTCTATCAACTCTACGACACCGAACGTGCGACAA
GCGTCGTTATGGTGCAACGTTCCTATTCTCAACCTAACCTACCACGCTATTAAGAGCTGCAGCTGACAGATTCTCCCTCTATCAACTCTATATTCACCTTACAAACCCTCCGACACCGAACGTGCGACAA
GCGTCGTTATGGTGCAACGTTTCTCCCTCTATCAACTCTAGATCTGTTTTTCTAATCCCCGAAGCTGTTGTATTCACCTTACAAACCCTCACCCTCTAACTTCCATCACACGACACCGAACGTGCGACAA
GCGTCGTTATGGTGCAACGTTATTCACCTTACAAACCCTCTAACAAACGCCTGTTGTGTTGAGCAGAAACACCCTCTAACTTCCATCACATCCTATTCTCAACCTAACCTCGACACCGAACGTGCGACAA
GCGTCGTTATGGTGCAACGTACCCTCTAACTTCCATCACATCAGCTGCCAAGAGAGGTCTCTTGCCTCCTTCCTATTCTCAACCTAACCTTTCTCCCTCTATCAACTCTACGACACCGAACGTGCGACAA
GCGTCGTTATGGTGCAACGTTCCTATTCTCAACCTAACCTTTTCCAGACCCAGCTCTGTTTCACAGAGATTTCTCCCTCTATCAACTCTATATTCACCTTACAAACCCTCCGACACCGAACGTGCGACAA
GCGTCGTTATGGTGCAACGTTTCTCCCTCTATCAACTCTATTATCAGGAGTACTCTGACTACCAGGTCCTTATTCACCTTACAAACCCTCACCCTCTAACTTCCATCACACGACACCGAACGTGCGACAA
GCGTCGTTATGGTGCAACGTTATTCACCTTACAAACCCTCGAAAATCTGCTAGGTGCCCAGGCTGTGGCCACCCTCTAACTTCCATCACATCCTATTCTCAACCTAACCTCGACACCGAACGTGCGACAA
GCGTCGTTATGGTGCAACGTACCCTCTAACTTCCATCACATGGGCTGAAGGACCCACTTTGAGAGAAATATCCTATTCTCAACCTAACCTTTCTCCCTCTATCAACTCTACGACACCGAACGTGCGACAA
GCGTCGTTATGGTGCAACGTTCCTATTCTCAACCTAACCTCAGATCGACCCCAGAGTGCAGAGTGTAACTTTCTCCCTCTATCAACTCTATATTCACCTTACAAACCCTCCGACACCGAACGTGCGACAA
GCGTCGTTATGGTGCAACGTTTCTCCCTCTATCAACTCTAGCAGAAGGTGCTGTGAATCGAACCGGAGGCTATTCACCTTACAAACCCTCACCCTCTAACTTCCATCACACGACACCGAACGTGCGACAA
GCGTCGTTATGGTGCAACGTTATTCACCTTACAAACCCTCAGTGTGTGCATGCGGCTGTTTCGCCACATCACCCTCTAACTTCCATCACATCCTATTCTCAACCTAACCTCGACACCGAACGTGCGACAA
GCGTCGTTATGGTGCAACGTACCCTCTAACTTCCATCACAAATGACGTGGTTCCAAAACTTGACTCTGTTTCCTATTCTCAACCTAACCTTTCTCCCTCTATCAACTCTACGACACCGAACGTGCGACAA
GCGTCGTTATGGTGCAACGTTCCTATTCTCAACCTAACCTGCTGGTGATGTGGGCCAAGGTCAGCTGGTATTCTCCCTCTATCAACTCTATATTCACCTTACAAACCCTCCGACACCGAACGTGCGACAA
GCGTCGTTATGGTGCAACGTTTCTCCCTCTATCAACTCTACACAGCCATTATGGTCGTGCTATGGTAGTGTATTCACCTTACAAACCCTCACCCTCTAACTTCCATCACACGACACCGAACGTGCGACAA
GCGTCGTTATGGTGCAACGTTATTCACCTTACAAACCCTCGAAAAGAACAAAGATCAAAGAAGATGTCCCACCCTCTAACTTCCATCACATCCTATTCTCAACCTAACCTCGACACCGAACGTGCGACAA
GCGTCGTTATGGTGCAACGTACCCTCTAACTTCCATCACACCCAAAGGGGTTGTGACAACCCACAGGTTGTCCTATTCTCAACCTAACCTTTCTCCCTCTATCAACTCTACGACACCGAACGTGCGACAA
GCGTCGTTATGGTGCAACGTTCCTATTCTCAACCTAACCTACCAGTGGTCTTCGTCGACCCCTGAAAGGGTTCTCCCTCTATCAACTCTATATTCACCTTACAAACCCTCCGACACCGAACGTGCGACAA
GCGTCGTTATGGTGCAACGTTTCTCCCTCTATCAACTCTACTGCTTCGCAACTGTAATTCTGCTACTGTTTATTCACCTTACAAACCCTCACCCTCTAACTTCCATCACACGACACCGAACGTGCGACAA
GCGTCGTTATGGTGCAACGTTATTCACCTTACAAACCCTCGTTGTGTGGGGCTCAACCTTCCTAATGCTCACCCTCTAACTTCCATCACATCCTATTCTCAACCTAACCTCGACACCGAACGTGCGACAA
GCGTCGTTATGGTGCAACGTACCCTCTAACTTCCATCACATAAAGTCCTCATCTGGAGCTACACACTCTATCCTATTCTCAACCTAACCTTTCTCCCTCTATCAACTCTACGACACCGAACGTGCGACAA
GCGTCGTTATGGTGCAACGTTCCTATTCTCAACCTAACCTGGGGCTGCTTCTGGGCCACTGTGTTGCCTCTTCTCCCTCTATCAACTCTATATTCACCTTACAAACCCTCCGACACCGAACGTGCGACAA
GCGTCGTTATGGTGCAACGTTTCTCCCTCTATCAACTCTAGAAGCAGAGTGACGGTGGGAGCGTGTGTATTATTCACCTTACAAACCCTCACCCTCTAACTTCCATCACACGACACCGAACGTGCGACAA
GCGTCGTTATGGTGCAACGTTATTCACCTTACAAACCCTCTATAGTACCCATGGTGTGTTCTGATCGATCACCCTCTAACTTCCATCACATCCTATTCTCAACCTAACCTCGACACCGAACGTGCGACAA
GCGTCGTTATGGTGCAACGTACCCTCTAACTTCCATCACATAACAAGGCCAGAAATCTCAGCATCACAGGTCCTATTCTCAACCTAACCTTTCTCCCTCTATCAACTCTACGACACCGAACGTGCGACAA
GCGTCGTTATGGTGCAACGTTCCTATTCTCAACCTAACCTAAGGTTACTGAGAGTCATAGCTTTATTGCCTTCTCCCTCTATCAACTCTATATTCACCTTACAAACCCTCCGACACCGAACGTGCGACAA
GCGTCGTTATGGTGCAACGTTTCTCCCTCTATCAACTCTAGGAAGTTACTTGCCTCAATTTCCCCATCAGTATTCACCTTACAAACCCTCACCCTCTAACTTCCATCACACGACACCGAACGTGCGACAA
GCGTCGTTATGGTGCAACGTTATTCACCTTACAAACCCTCTTTCATCACGTCAGACTGGATTCTACACTGACCCTCTAACTTCCATCACATCCTATTCTCAACCTAACCTCGACACCGAACGTGCGACAA
GCGTCGTTATGGTGCAACGTACCCTCTAACTTCCATCACACCACGTATGACAACAGTTTAGTAATAAAATTCCTATTCTCAACCTAACCTTTCTCCCTCTATCAACTCTACGACACCGAACGTGCGACAA
GCGTCGTTATGGTGCAACGTTCCTATTCTCAACCTAACCTAGTGAGGCAACAAAGACTTACGACTCATGATTCTCCCTCTATCAACTCTATATTCACCTTACAAACCCTCCGACACCGAACGTGCGACAA
GCGTCGTTATGGTGCAACGTTTCTCCCTCTATCAACTCTAACAGGCAAGAAGGATGCTCTCTCTACCTTTTATTCACCTTACAAACCCTCACCCTCTAACTTCCATCACACGACACCGAACGTGCGACAA
GCGTCGTTATGGTGCAACGTTATTCACCTTACAAACCCTCCCACTCTTTGACTGCCTGCCTAATCTCAATACCCTCTAACTTCCATCACATCCTATTCTCAACCTAACCTCGACACCGAACGTGCGACAA
GCGTCGTTATGGTGCAACGTACCCTCTAACTTCCATCACATTCCTCACATTTGTCTCCTTCCAAAACGCCTCCTATTCTCAACCTAACCTTTCTCCCTCTATCAACTCTACGACACCGAACGTGCGACAA
GCGTCGTTATGGTGCAACGTACCACAACCCATTCCTTTCAGGGCTCCCAGCCGAGATCGTTTACCTGCAATCCTATTCTCAACCTAACCTTTCTCCCTCTATCAACTCTACGACACCGAACGTGCGACAA
GCGTCGTTATGGTGCAACGTTCCTATTCTCAACCTAACCTGCGCAGAGGTGCCTTCGCTGCTGCCACCGCTTCTCCCTCTATCAACTCTAATCCTCCTTCAATACATCCCCGACACCGAACGTGCGACAA
GCGTCGTTATGGTGCAACGTTTCTCCCTCTATCAACTCTAGCACGGTTCAAAACAGAGTGGGCTCTGACCATCCTCCTTCAATACATCCCACCACAACCCATTCCTTTCACGACACCGAACGTGCGACAA
GCGTCGTTATGGTGCAACGTATCCTCCTTCAATACATCCCAATGACGTCACCAGTTATATCTGTGAAGAAACCACAACCCATTCCTTTCATCCTATTCTCAACCTAACCTCGACACCGAACGTGCGACAA
GCGTCGTTATGGTGCAACGTACCACAACCCATTCCTTTCAAAAATGTGAACCCAAGGAAGGCTCCCTTCCTCCTATTCTCAACCTAACCTTTCTCCCTCTATCAACTCTACGACACCGAACGTGCGACAA
GCGTCGTTATGGTGCAACGTTCCTATTCTCAACCTAACCTAAGCCTTCAGGTACAAGATGCTTCGTGGATTTCTCCCTCTATCAACTCTAATCCTCCTTCAATACATCCCCGACACCGAACGTGCGACAA
GCGTCGTTATGGTGCAACGTTTCTCCCTCTATCAACTCTATTGATGAACATCAGTATCTCTCAAATTGAAATCCTCCTTCAATACATCCCACCACAACCCATTCCTTTCACGACACCGAACGTGCGACAA
GCGTCGTTATGGTGCAACGTATCCTCCTTCAATACATCCCAATCATCTGAAAATGATACTTCGTAGTTTCACCACAACCCATTCCTTTCATCCTATTCTCAACCTAACCTCGACACCGAACGTGCGACAA
GCGTCGTTATGGTGCAACGTACCACAACCCATTCCTTTCACCTTATCTTATATCTGAAGAAAGATATAGCTCCTATTCTCAACCTAACCTTTCTCCCTCTATCAACTCTACGACACCGAACGTGCGACAA
GCGTCGTTATGGTGCAACGTTCCTATTCTCAACCTAACCTTAAGAGTAATAGCATTGACCATCTGGAAAATTCTCCCTCTATCAACTCTAATCCTCCTTCAATACATCCCCGACACCGAACGTGCGACAA
GCGTCGTTATGGTGCAACGTTTCTCCCTCTATCAACTCTACTATTCTAAATTTTGTTAACAGTAGCCCATATCCTCCTTCAATACATCCCACCACAACCCATTCCTTTCACGACACCGAACGTGCGACAA
GCGTCGTTATGGTGCAACGTATCCTCCTTCAATACATCCCTCCGCACCTCTCTGTTCTGCTGTCCGTGGCACCACAACCCATTCCTTTCATCCTATTCTCAACCTAACCTCGACACCGAACGTGCGACAA
GCGTCGTTATGGTGCAACGTACCACAACCCATTCCTTTCAGAATGGGAGCGGTTCCTGTGATGATTCCTGTCCTATTCTCAACCTAACCTTTCTCCCTCTATCAACTCTACGACACCGAACGTGCGACAA
GCGTCGTTATGGTGCAACGTTCCTATTCTCAACCTAACCTCGCAGTATAACCAAGTCCCCAGTGAAGACTTTCTCCCTCTATCAACTCTAATCCTCCTTCAATACATCCCCGACACCGAACGTGCGACAA
GCGTCGTTATGGTGCAACGTTTCTCCCTCTATCAACTCTAGGAGCTATATTGGCAGCAACCATTCCTCCCATCCTCCTTCAATACATCCCACCACAACCCATTCCTTTCACGACACCGAACGTGCGACAA
GCGTCGTTATGGTGCAACGTATCCTCCTTCAATACATCCCGGGAGAGAGGGACAGAAGGAACGAAAGGAAACCACAACCCATTCCTTTCATCCTATTCTCAACCTAACCTCGACACCGAACGTGCGACAA
GCGTCGTTATGGTGCAACGTACCACAACCCATTCCTTTCAGCCTCGCTCGGGGCCTGTGGACTGCTGCAATCCTATTCTCAACCTAACCTTTCTCCCTCTATCAACTCTACGACACCGAACGTGCGACAA
GCGTCGTTATGGTGCAACGTTCCTATTCTCAACCTAACCTGCCAAATGTATTAAATATAGTTTTCGTAGGTTCTCCCTCTATCAACTCTAATCCTCCTTCAATACATCCCCGACACCGAACGTGCGACAA
GCGTCGTTATGGTGCAACGTTTCTCCCTCTATCAACTCTAGTTTTGTGAAAGTGACTTACTCTTAAAAGAATCCTCCTTCAATACATCCCACCACAACCCATTCCTTTCACGACACCGAACGTGCGACAA
GCGTCGTTATGGTGCAACGTATCCTCCTTCAATACATCCCGAGATTTGAGGCAAGTTAAGTGTCTTCCCTACCACAACCCATTCCTTTCATCCTATTCTCAACCTAACCTCGACACCGAACGTGCGACAA
GCGTCGTTATGGTGCAACGTACCACAACCCATTCCTTTCAGTACTGCACATTTTATGTTGTAATCTAGGCTCCTATTCTCAACCTAACCTTTCTCCCTCTATCAACTCTACGACACCGAACGTGCGACAA
GCGTCGTTATGGTGCAACGTTCCTATTCTCAACCTAACCTGAAGAAAGGAAAGAAAACTGTTAATTCACTTTCTCCCTCTATCAACTCTAATCCTCCTTCAATACATCCCCGACACCGAACGTGCGACAA
GCGTCGTTATGGTGCAACGTTTCTCCCTCTATCAACTCTATCCCCCAAAGGTCAGACAAGTACTAGCAATATCCTCCTTCAATACATCCCACCACAACCCATTCCTTTCACGACACCGAACGTGCGACAA
GCGTCGTTATGGTGCAACGTATCCTCCTTCAATACATCCCTGGAGGATCAAGAATCAGAGACATAGTTGAACCACAACCCATTCCTTTCATCCTATTCTCAACCTAACCTCGACACCGAACGTGCGACAA
GCGTCGTTATGGTGCAACGTACCACAACCCATTCCTTTCACCTAGACTTTGTATTTATTTAAAGGCAAACTCCTATTCTCAACCTAACCTTTCTCCCTCTATCAACTCTACGACACCGAACGTGCGACAA
GCGTCGTTATGGTGCAACGTTCCTATTCTCAACCTAACCTTAATGAAGATTATGCTAGGTAGAAAACACTTTCTCCCTCTATCAACTCTAATCCTCCTTCAATACATCCCCGACACCGAACGTGCGACAA
GCGTCGTTATGGTGCAACGTTTCTCCCTCTATCAACTCTAGTGCTTCTAGTTTATAACCATAGCCATGTTATCCTCCTTCAATACATCCCACCACAACCCATTCCTTTCACGACACCGAACGTGCGACAA
GCGTCGTTATGGTGCAACGTATCCTCCTTCAATACATCCCGTCACTTAAATAATACCACTGTTTATTAGGACCACAACCCATTCCTTTCATCCTATTCTCAACCTAACCTCGACACCGAACGTGCGACAA
GCGTCGTTATGGTGCAACGTACCACAACCCATTCCTTTCATTAGAGGTGAAGGTACTGTTTTCAAAAGCATCCTATTCTCAACCTAACCTTTCTCCCTCTATCAACTCTACGACACCGAACGTGCGACAA
GCGTCGTTATGGTGCAACGTTCCTATTCTCAACCTAACCTATTTAATTTCTACAATGACTTTCTGGTGCCTTCTCCCTCTATCAACTCTAATCCTCCTTCAATACATCCCCGACACCGAACGTGCGACAA
GCGTCGTTATGGTGCAACGTTTCTCCCTCTATCAACTCTATTCGTGTACAGTTTTACATATTTGGAAGCAATCCTCCTTCAATACATCCCACCACAACCCATTCCTTTCACGACACCGAACGTGCGACAA
GCGTCGTTATGGTGCAACGTATCCTCCTTCAATACATCCCCGACTAAGCAGAATAATGTGTATACTTTTAACCACAACCCATTCCTTTCATCCTATTCTCAACCTAACCTCGACACCGAACGTGCGACAA
GCGTCGTTATGGTGCAACGTACCACAACCCATTCCTTTCAGATAACATTCCTATTTTATGTGGTGAATGCTCCTATTCTCAACCTAACCTTTCTCCCTCTATCAACTCTACGACACCGAACGTGCGACAA
GCGTCGTTATGGTGCAACGTTCCTATTCTCAACCTAACCTATGTGAATGTTCATTCATAGGTTTCTGGGGTTCTCCCTCTATCAACTCTAATCCTCCTTCAATACATCCCCGACACCGAACGTGCGACAA
GCGTCGTTATGGTGCAACGTTTCTCCCTCTATCAACTCTATTTGATTAAAAAGAACTCACTGCATGGAGTATCCTCCTTCAATACATCCCACCACAACCCATTCCTTTCACGACACCGAACGTGCGACAA
GCGTCGTTATGGTGCAACGTATCCTCCTTCAATACATCCCTAAAGAAATGAATTTCAGACTGTACCCTGGACCACAACCCATTCCTTTCATCCTATTCTCAACCTAACCTCGACACCGAACGTGCGACAA
GCGTCGTTATGGTGCAACGTACCACAACCCATTCCTTTCATCAGTAGTACAGCATTTTCTCTAGAATGGGTCCTATTCTCAACCTAACCTTTCTCCCTCTATCAACTCTACGACACCGAACGTGCGACAA
GCGTCGTTATGGTGCAACGTTCCTATTCTCAACCTAACCTTCAGAGGCACAGGACGATCATGGCTTTGAGTTCTCCCTCTATCAACTCTAATCCTCCTTCAATACATCCCCGACACCGAACGTGCGACAA
GCGTCGTTATGGTGCAACGTTTCTCCCTCTATCAACTCTAGACTATGGAAATGCCTAATTTCTGGCACATATCCTCCTTCAATACATCCCACCACAACCCATTCCTTTCACGACACCGAACGTGCGACAA
GCGTCGTTATGGTGCAACGTATCCTCCTTCAATACATCCCCATAGACAAGTACTTCCTTAAATTTGAGTTACCACAACCCATTCCTTTCATCCTATTCTCAACCTAACCTCGACACCGAACGTGCGACAA
GCGTCGTTATGGTGCAACGTACCACAACCCATTCCTTTCATCTAAACACAGAACCTTGCTCTTAGTTTTGTCCTATTCTCAACCTAACCTTTCTCCCTCTATCAACTCTACGACACCGAACGTGCGACAA
GCGTCGTTATGGTGCAACGTTCCTATTCTCAACCTAACCTATTAAGAACACTAATTTGACACCCACATTTTTCTCCCTCTATCAACTCTAATCCTCCTTCAATACATCCCCGACACCGAACGTGCGACAA
GCGTCGTTATGGTGCAACGTTTCTCCCTCTATCAACTCTAACAGTTCACCAACTGACTTATTCTTGTCCCATCCTCCTTCAATACATCCCACCACAACCCATTCCTTTCACGACACCGAACGTGCGACAA
GCGTCGTTATGGTGCAACGTATCCTCCTTCAATACATCCCAATTTAGAGAATAGAGGCCATCAGTTGGGCACCACAACCCATTCCTTTCATCCTATTCTCAACCTAACCTCGACACCGAACGTGCGACAA
GCGTCGTTATGGTGCAACGTACCACAACCCATTCCTTTCATACCTTCCTTGAATGTGACCTTAAATTTTATCCTATTCTCAACCTAACCTTTCTCCCTCTATCAACTCTACGACACCGAACGTGCGACAA
GCGTCGTTATGGTGCAACGTTCCTATTCTCAACCTAACCTCTTTGACACTAAAATAATCTGTATTTGAGCTTCTCCCTCTATCAACTCTAATCCTCCTTCAATACATCCCCGACACCGAACGTGCGACAA
GCGTCGTTATGGTGCAACGTTTCTCCCTCTATCAACTCTATGCCTCTGGATATTCCAGCAATAAAGGCAAATCCTCCTTCAATACATCCCACCACAACCCATTCCTTTCACGACACCGAACGTGCGACAA
GCGTCGTTATGGTGCAACGTATCCTCCTTCAATACATCCCCGATTTTAAGTGGTTTGCGACATTATATATACCACAACCCATTCCTTTCATCCTATTCTCAACCTAACCTCGACACCGAACGTGCGACAA
GCGTCGTTATGGTGCAACGTTTTCTACCACTAATCAACCCATGGGCAGAAGCTACAGGGGCCCCAGACAGTCCTATTCTCAACCTAACCTTTCTCCCTCTATCAACTCTACGACACCGAACGTGCGACAA
GCGTCGTTATGGTGCAACGTTCCTATTCTCAACCTAACCTTCCATTGAGCAGCTGGAGAAGGAGATGCTATTCTCCCTCTATCAACTCTAACACTACCACCATTTCCTATCGACACCGAACGTGCGACAA
GCGTCGTTATGGTGCAACGTTTCTCCCTCTATCAACTCTAGGTGGCAGAGGCCTTTGCTCGAACTGGAAAACACTACCACCATTTCCTATTTTCTACCACTAATCAACCCCGACACCGAACGTGCGACAA
GCGTCGTTATGGTGCAACGTACACTACCACCATTTCCTATAGATCTGTGGGGCCTTGAAGAATATAGTGGTTTCTACCACTAATCAACCCTCCTATTCTCAACCTAACCTCGACACCGAACGTGCGACAA
GCGTCGTTATGGTGCAACGTTTTCTACCACTAATCAACCCATCACTGTGGTACAAGAGGTGGACACAGTGTCCTATTCTCAACCTAACCTTTCTCCCTCTATCAACTCTACGACACCGAACGTGCGACAA
GCGTCGTTATGGTGCAACGTTCCTATTCTCAACCTAACCTGAAGGACCTGATGCAGACACCCAACTTTCGTTCTCCCTCTATCAACTCTAACACTACCACCATTTCCTATCGACACCGAACGTGCGACAA
GCGTCGTTATGGTGCAACGTTTCTCCCTCTATCAACTCTAGCTGCAAGGACCCGGCCCAGGGACAGCTCCACACTACCACCATTTCCTATTTTCTACCACTAATCAACCCCGACACCGAACGTGCGACAA
GCGTCGTTATGGTGCAACGTACACTACCACCATTTCCTATGCTGAGGAGAAGTTCTGTGAGACGACCATCTTTCTACCACTAATCAACCCTCCTATTCTCAACCTAACCTCGACACCGAACGTGCGACAA
GCGTCGTTATGGTGCAACGTTTTCTACCACTAATCAACCCGCTGATGGGGGCCAACATTGCCAGCGAGGTTCCTATTCTCAACCTAACCTTTCTCCCTCTATCAACTCTACGACACCGAACGTGCGACAA
GCGTCGTTATGGTGCAACGTTCCTATTCTCAACCTAACCTTTGGGGAGCGCCTTGGCATTCCCATGAGCGTTCTCCCTCTATCAACTCTAACACTACCACCATTTCCTATCGACACCGAACGTGCGACAA
GCGTCGTTATGGTGCAACGTTTCTCCCTCTATCAACTCTACCCAACGGGCTGAAGCTCATTTCTGAAGTGACACTACCACCATTTCCTATTTTCTACCACTAATCAACCCCGACACCGAACGTGCGACAA
GCGTCGTTATGGTGCAACGTACACTACCACCATTTCCTATCATATCTCTTATTAAGGGGGTAGACGAGGGTTTCTACCACTAATCAACCCTCCTATTCTCAACCTAACCTCGACACCGAACGTGCGACAA
GCGTCGTTATGGTGCAACGTTTTCTACCACTAATCAACCCTCAAGGGCCACTTGAAGGCCAATACTATTGTCCTATTCTCAACCTAACCTTTCTCCCTCTATCAACTCTACGACACCGAACGTGCGACAA
GCGTCGTTATGGTGCAACGTTCCTATTCTCAACCTAACCTCATCAGTTCATTGGCAAGATCTGTGACCAGTTCTCCCTCTATCAACTCTAACACTACCACCATTTCCTATCGACACCGAACGTGCGACAA
GCGTCGTTATGGTGCAACGTTTCTCCCTCTATCAACTCTAAGGCGCTGACATCCTGGTTTTTGTGGTACCACACTACCACCATTTCCTATTTTCTACCACTAATCAACCCCGACACCGAACGTGCGACAA
GCGTCGTTATGGTGCAACGTACACTACCACCATTTCCTATTGGCCATCCCAGACGTGGTCCAGGCTGCAATTTCTACCACTAATCAACCCTCCTATTCTCAACCTAACCTCGACACCGAACGTGCGACAA
GCGTCGTTATGGTGCAACGTTTTCTACCACTAATCAACCCAATGTTAAATACCTGCCAGGGCACAAGCTGTCCTATTCTCAACCTAACCTTTCTCCCTCTATCAACTCTACGACACCGAACGTGCGACAA
GCGTCGTTATGGTGCAACGTTCCTATTCTCAACCTAACCTGCTAACTGAGATCATCAACACTCAGCACGATTCTCCCTCTATCAACTCTAACACTACCACCATTTCCTATCGACACCGAACGTGCGACAA
GCGTCGTTATGGTGCAACGTTTCTCCCTCTATCAACTCTAGGGTGTTTGAGGAAGACATCGGGGGCAGAAACACTACCACCATTTCCTATTTTCTACCACTAATCAACCCCGACACCGAACGTGCGACAA
GCGTCGTTATGGTGCAACGTACACTACCACCATTTCCTATCTGGCACACTTTGACCCACGGGTGACCATGTTTCTACCACTAATCAACCCTCCTATTCTCAACCTAACCTCGACACCGAACGTGCGACAA
GCGTCGTTATGGTGCAACGTTTTCTACCACTAATCAACCCTGCCAAGATCGTGGGTAGCAATGCAGGCCGTCCTATTCTCAACCTAACCTTTCTCCCTCTATCAACTCTACGACACCGAACGTGCGACAA
GCGTCGTTATGGTGCAACGTTCCTATTCTCAACCTAACCTCCAGCTGCCAGCACCCTCTTTGGGGAGCAGTTCTCCCTCTATCAACTCTAACACTACCACCATTTCCTATCGACACCGAACGTGCGACAA
GCGTCGTTATGGTGCAACGTTTCTCCCTCTATCAACTCTATGTGACCTTTCCCAGCTTTCCCTTGCCTGCACACTACCACCATTTCCTATTTTCTACCACTAATCAACCCCGACACCGAACGTGCGACAA
GCGTCGTTATGGTGCAACGTACACTACCACCATTTCCTATTTCCTGGAGCTTTGTCAGGGCCTCCCCACCTTTCTACCACTAATCAACCCTCCTATTCTCAACCTAACCTCGACACCGAACGTGCGACAA
GCGTCGTTATGGTGCAACGTTTTCTACCACTAATCAACCCCTCTGCCAGGCCCCACACAACATCAACGATTCCTATTCTCAACCTAACCTTTCTCCCTCTATCAACTCTACGACACCGAACGTGCGACAA
GCGTCGTTATGGTGCAACGTTCCTATTCTCAACCTAACCTGGGGGAAGGGAAGGCGCCAAGTCAAGGGCTTTCTCCCTCTATCAACTCTAACACTACCACCATTTCCTATCGACACCGAACGTGCGACAA
GCGTCGTTATGGTGCAACGTTTCTCCCTCTATCAACTCTAGGAGGCTGCGGGGCTCAGCTACACACCTAGACACTACCACCATTTCCTATTTTCTACCACTAATCAACCCCGACACCGAACGTGCGACAA
GCGTCGTTATGGTGCAACGTACACTACCACCATTTCCTATGCCCAGGACAGGCAGCCCCTTTGCCCCAACTTTCTACCACTAATCAACCCTCCTATTCTCAACCTAACCTCGACACCGAACGTGCGACAA
GCGTCGTTATGGTGCAACGTTTTCTACCACTAATCAACCCTGCAGAACCACCCGGAACACATGTGAATGGTCCTATTCTCAACCTAACCTTTCTCCCTCTATCAACTCTACGACACCGAACGTGCGACAA
GCGTCGTTATGGTGCAACGTTCCTATTCTCAACCTAACCTTCCCCAGTCAGGAGCTCCGGCCCCGGCCAGTTCTCCCTCTATCAACTCTAACACTACCACCATTTCCTATCGACACCGAACGTGCGACAA
GCGTCGTTATGGTGCAACGTTTCTCCCTCTATCAACTCTACAGGCTCCCCTGACCTTCCTATTTGTCCACACACTACCACCATTTCCTATTTTCTACCACTAATCAACCCCGACACCGAACGTGCGACAA
[truncated: 4,721 more rows]
