# Supplementary material for: Spatial transcriptome profiling by MERFISH reveals fetal liver hematopoietic stem cell niche architecture
Source: Cell Discov. 2021 Jun 29;7:47. doi: 10.1038/s41421-021-00266-1 (PMC8238952; doi:10.1038/s41421-021-00266-1)
Supplement: Supplementary file 5 — Table S5 [file 41421_2021_266_MOESM5_ESM.xlsx]

## Sheet: Sheet1
Supplementary Table S5. Antibodies used in fetal liver HSC FACS sorting.
Antibody	Conjugated	Brand	Cat#
CD34	FITC	eBioscience™	11-0341-85
CD48	PE-Cy7	eBioscience™	25-0481-80
CD135	PE	eBioscience™	12-1351-83
ckit	APC-Cy7	eBioscience™	47-1171-80
Sca-1	PerCP-Cy5.5	eBioscience™	45-5981-82
CD150	APC	BioLegend	115910
CD11b	Biotin	BD Pharmingen™	559971
Ter119	Biotin	BD Pharmingen™	559971
CD3e	Biotin	BD Pharmingen™	559971
B220	Biotin	BD Pharmingen™	559971
Ly-6G (Gr-1)	Biotin	BD Pharmingen™	559971
Streptavidin	eFluor450	eBioscience™	48-4317-82
